# Supplementary material for: Mendelian randomization study revealed a gut microbiota-immune system-kidney junction axis in chronic kidney disease
Source: Sci Rep. 2025 Jul 1;15:21685. doi: 10.1038/s41598-025-05941-x (PMC12216554; doi:10.1038/s41598-025-05941-x)
Supplement: Supplementary file 1 — Supplementary Material 1 [file 41598_2025_5941_MOESM1_ESM.xlsx]

## Sheet: S table 1
Supplementary Table 1 Description of data on gut microbes, inflammatory cytokines, and chronic disease
Phenotype	Samplesize	Population	Consortium	Data source	Year of publication	PMID	Author
Gut Microbiota	18340	Multiethnic	MiBioGen	https://mibiogen.gcc.rug.nl/	2021	33462485	Kurilshikov et al.
Gut Microbiota	7738	European	Dutch microbiome project	GCST90027446 to GCST90027857	2022	35115690	Lopera-Maya et al.
Cytokines	8293	European	Cardiovascular Risk in Young Finns Study,FINRISK1997,FINRISK200225	GCST004420 to GCST004460	2017	27989323	Ari V Ahola-Olli et al.
eGFR	n = 765,348 (CKDGen) and 436561 (UKB)	European	CKDGen	https://ckdgen.imbi.uni-freiburg.de/datasets/Stanzick_2021	2021	34272381	Stanzick et al.
UACR	564257	European	CKDGen	https://ckdgen.imbi.uni-freiburg.de/datasets/Teumer_2019	2019	31511532	Teumer et al.
731 immune cell	3757	European	NA	GCST0001391 to GCST0002121	2020	32929287	Valeria Orrù et al.
Chronic kidney disease	41,395 patients and 439,303 controls	European	CKDGen	https://ckdgen.imbi.uni-freiburg.de/datasets/Wuttke_2019	2023	36653562	Wuttke M et al.
