# Supplementary material for: Mendelian randomization study revealed a gut microbiota-immune system-kidney junction axis in chronic kidney disease
Source: Sci Rep. 2025 Jul 1;15:21685. doi: 10.1038/s41598-025-05941-x (PMC12216554; doi:10.1038/s41598-025-05941-x)
Supplement: Supplementary file 2 — Supplementary Material 2 [file 41598_2025_5941_MOESM2_ESM.xlsx]

## Sheet: eGFR-ivw
Supplementary Table9 Mediation effect of gut microbiome and metabolism on eGFR via immune cell.
Exposure database	Exposure	Outcome	β1	se1	β2	se2	β_total	se_total	mediate_effect	m_low	m_upper	p	pro	pro_low	pro_upper
MiBioGen	class.Deltaproteobacteria.id.3087	BAFF-R on IgD+ CD38- unswitched memory B cell	0.329506	0.168187	-0.00112746	0.000416049	-0.00551228	0.00191013	-0.000371506	-0.000830127	8.71146e-05	0.112354	6.7396	-2.09369	15.5729
MiBioGen	order.Desulfovibrionales.id.3156	BAFF-R on IgD+ CD38- unswitched memory B cell	0.389691	0.169228	-0.00112746	0.000416049	-0.00491514	0.00223974	-0.000439363	-0.000930109	5.13833e-05	0.079297	8.93898	0.105683	17.7723
MiBioGen	family.Pasteurellaceae.id.3689	CD3- lymphocyte %leukocyte	-0.209555	0.0884198	0.000691816	0.000320169	-0.00287477	0.000941712	-0.000144974	-0.000322927	3.29797e-05	0.11032	5.04297	-3.79032	13.8763
MiBioGen	genus.LachnospiraceaeUCG008.id.11328	CD3 on Effector Memory CD4+ T cell	-0.278464	0.106309	0.000691816	0.000320169	-0.00275057	0.00128567	-0.000192646	-0.000419175	3.38828e-05	0.0955472	7.00385	-1.82944	15.8371
MiBioGen	order.Pasteurellales.id.3688	HVEM on Central Memory CD8+ T cell	0.283178	0.140055	0.00070581	0.000308248	-0.00287477	0.000941712	0.00019987	-5.86058e-05	0.000458345	0.129621	-6.95256	-15.7859	1.88074
DMP	Genus_Dorea	BAFF-R on switched memory B cell	0.259793	0.123504	-0.00114715	0.000335658	0.00438436	0.00139546	-0.000298023	-0.000624095	2.80495e-05	0.0732298	-6.7974	-15.6307	2.03589
DMP	Genus_Dorea	CD27 on IgD- CD38dim B cell	-0.274635	0.120352	-0.000758778	0.000296241	0.00438436	0.00139546	0.000208387	-3.13315e-05	0.000448105	0.0884138	4.75296	-4.08034	13.5862
DMP	Species_Bacteroides_eggerthii	CD27 on switched memory B cell	-0.214056	0.0770505	-0.000710694	0.000309917	0.00212103	0.000780483	0.000152128	-1.64718e-05	0.000320729	0.0769752	7.17237	-1.66093	16.0057
DMP	Species_Bacteroides_eggerthii	CD27 on IgD- CD38dim B cell	-0.193084	0.0761125	-0.000758778	0.000296241	0.00212103	0.000780483	0.000146508	-1.28092e-05	0.000305825	0.0714801	6.90737	-1.92592	15.7407
DMP	Species_Holdemania_filiformis	CD45RA- CD4+ T cell %T cell	0.302803	0.121444	0.000676639	0.000288174	0.00428356	0.00133885	0.000204889	-3.00401e-05	0.000439817	0.0873812	4.78314	-4.05016	13.6164
DMP	Family_Veillonellaceae	CD62L- plasmacytoid Dendritic Cell %Dendritic Cell	0.160797	0.0827536	0.00100965	0.00036978	-0.00274526	0.000922446	0.000162349	-3.8648e-05	0.000363346	0.113392	-5.9138	-14.7471	2.91949
DMP	Family_Veillonellaceae	HVEM on Central Memory CD8+ T cell	-0.381955	0.137045	0.00070581	0.000308248	-0.00274526	0.000922446	-0.000269587	-0.000568243	2.90682e-05	0.0768551	9.82011	0.986815	18.6534
DMP	Hydroxymethyl.dihydropterin.diphosphate.biosynthesis.I	BAFF-R on switched memory B cell	-0.208379	0.0998469	-0.00114715	0.000335658	0.00291112	0.00115639	0.000239043	-2.40034e-05	0.000502088	0.0748885	8.21135	-0.621945	17.0446
DMP	Aminoimidazole.ribonucleotide.biosynthesis.I	CD24 on transitional B cell	-0.405191	0.117898	0.000975199	0.000412784	-0.00364072	0.00165235	-0.000395142	-0.000792948	2.66465e-06	0.0515502	10.8534	2.02011	19.6867
DMP	Hydroxymethyl.dihydropterin.diphosphate.biosynthesis.I.	CD24 on transitional B cell	-0.238297	0.111572	0.000975199	0.000412784	0.00291112	0.00115639	-0.000232387	-0.000519875	5.51e-05	0.113115	-7.98274	-16.816	0.850556
DMP	Hydroxymethyl.dihydropterin.diphosphate.biosynthesis.I	CD27 on switched memory B cell	-0.225082	0.116721	-0.000710694	0.000309917	0.00291112	0.00115639	0.000159964	-5.24688e-05	0.000372397	0.139971	5.49493	-3.33836	14.3282
