# Supplementary material for: Mendelian randomization study revealed a gut microbiota-immune system-kidney junction axis in chronic kidney disease
Source: Sci Rep. 2025 Jul 1;15:21685. doi: 10.1038/s41598-025-05941-x (PMC12216554; doi:10.1038/s41598-025-05941-x)
Supplement: Supplementary file 3 — Supplementary Material 3 [file 41598_2025_5941_MOESM3_ESM.xlsx]

## Sheet: CKD
Supplemental Table8 order1. Sensitivity analysis results of reverse MR analysis between gut microbiome and CKD
Outcome database	Exposure	outcome	Method	nsnp		PRESSO				Heterogeneity			Pleiotropy
					OR	Causal Estimate	P-value	Global Test Pvalue	Method	Q	Q_df	Q_pvalue	Egger Intercept	SE	P-value
MiBioGen	CKD	family.Desulfovibrionaceae.id.3169	IVW	69	0.991617	0.00841815	0.687	63.0643	IVW	61.5899	68	0.695072	0.000344951	0.00446447	0.938642
MiBioGen	CKD	genus.Coprococcus3.id.11303	IVW	69	1.02115	0.0209294	0.526	68.3292	IVW	66.6291	68	0.524339	-0.00743979	0.00437024	0.0933208
MiBioGen	CKD	genus.LachnospiraceaeUCG010.id.11330	IVW	69	0.991056	0.00898434	0.498	69.3435	IVW	66.8475	68	0.516793	-0.00748754	0.00480136	0.123599
MiBioGen	CKD	genus.RuminococcaceaeUCG002.id.11360	IVW	69	1.0234	0.0231307	0.569	67.3874	IVW	65.7278	68	0.555545	0.000656155	0.00420773	0.876549
MiBioGen	CKD	genus.Senegalimassilia.id.11160	IVW	69	0.945278	0.0562758	0.318	75.2204	IVW	72.1	68	0.343964	0.00489855	0.00675525	0.470886
MiBioGen	CKD	genus.Streptococcus.id.1853	IVW	69	1.04433	0.0433761	0.224	78.754	IVW	76.8916	68	0.215305	-0.00215859	0.00459312	0.639909
MiBioGen	CKD	order.Desulfovibrionales.id.3156	IVW	69	0.990845	0.00919759	0.707	62.6317	IVW	61.1708	68	0.708408	0.000250375	0.00446417	0.955441
Dutch microbiome project	CKD	Gut bacterial pathway abundance (POLYAMSYN.PWY..superpathway.of.polyamine.biosynthesis.I)	IVW	64	0.92592	-0.0769675	0.427	67.6766	IVW	64.6955	63	0.417218	0.00669218	0.00644052	0.302805
Dutch microbiome project	CKD	Gut bacterial pathway abundance (PWY.5384..sucrose.degradation.IV..sucrose.phosphorylase.)	IVW	64	1.02414	0.0238523	0.316	70.4607	IVW	67.5811	63	0.323579	0.00658967	0.00831986	0.431357
Dutch microbiome project	CKD	Gut bacterial pathway abundance (PWY.5791..1.4.dihydroxy.2.naphthoate.biosynthesis.II..plants.)	IVW	64	1.01747	0.0173157	0.151	76.3949	IVW	74.4657	63	0.152938	-0.0107764	0.00976969	0.274269
Dutch microbiome project	CKD	Gut bacterial pathway abundance (PWY.6731..starch.degradation.III)	IVW	64	1.03589	0.0352598	0.043	85.4085	IVW	83.134	63	0.0455298	-0.00389122	0.0159541	0.808113
Dutch microbiome project	CKD	Gut bacterial pathway abundance (PWY.841..superpathway.of.purine.nucleotides.de.novo.biosynthesis.I)	IVW	64	1.00154	0.00153385	0.961	45.9949	IVW	44.808	63	0.959831	0.00594321	0.00634201	0.352334
Dutch microbiome project	CKD	Gut bacterial pathway abundance (UBISYN.PWY..superpathway.of.ubiquinol.8.biosynthesis..prokaryotic.)	IVW	64	1.15037	0.14008	0.668	59.3006	IVW	57.5474	63	0.670268	-0.0155352	0.0120561	0.202333
Dutch microbiome project	CKD	Family_Veillonellaceae	IVW	64	0.996877	-0.00312832	0.601	61.1211	IVW	58.0214	63	0.653927	-0.0226498	0.00768147	0.00449603
Dutch microbiome project	CKD	Genus_Coprobacter	IVW	64	0.957208	-0.0437348	0.108	79.3031	IVW	76.9886	63	0.110713	0.00662642	0.0101092	0.514579
Dutch microbiome project	CKD	Genus_Streptococcus	IVW	64	1.05292	0.0515672	0.518	64.3865	IVW	62.7253	63	0.486058	-0.00588019	0.00983615	0.552141
Dutch microbiome project	CKD	Species_Coprobacter_fastidiosus	IVW	64	0.958537	-0.0423468	0.097	79.2646	IVW	76.9303	63	0.111575	0.00696268	0.010103	0.493288
Dutch microbiome project	CKD	Species_Alistipes_indistinctus	IVW	64	1.03472	0.0341349	0.225	73.53	IVW	71.3715	63	0.219491	-0.00877758	0.00808737	0.281971
Dutch microbiome project	CKD	Species_Alistipes_putredinis	IVW	64	0.973333	-0.0270295	0.748	56.7213	IVW	55.2581	63	0.745406	-0.00273079	0.00643323	0.672684
Dutch microbiome project	CKD	Species_Bacteroides_cellulosilyticus	IVW	64	0.933694	-0.068606	0.001	108.185	IVW	104.413	63	0.000809359	0.0205346	0.0120232	0.0926535
Dutch microbiome project	CKD	Species_Lachnospiraceae_bacterium_8_1_57FAA	IVW	64	1.00676	0.00673638	0.486	64.59	IVW	62.9945	63	0.476499	-0.0138572	0.0128943	0.286684

## Sheet: eGFR
Supplemental Table8 order2. Sensitivity analysis results of reverse MR analysis between gut microbiome and eGFR
Outcome database	Exposure	Outcome	Method	nsnp	OR	PRESSO				Heterogeneity			Pleiotropy
						Causal Estimate	P-value	Global Test Pvalue	Method	Q	Q_df	Q_pvalue	Egger Intercept	SE	P-value
MiBioGen	exposure	class.Deltaproteobacteria.id.3087	IVW	390	0.892002	-0.114287	0.858	363.048	IVW	361.387	389	0.839002	-0.00139523	0.00138737	0.315204
MiBioGen	exposure	family.Desulfovibrionaceae.id.3169	IVW	390	0.908897	-0.0955238	0.827	363.906	IVW	362.253	389	0.830916	-0.00144969	0.00138855	0.29712
MiBioGen	exposure	family.Pasteurellaceae.id.3689	IVW	388	1.42544	0.354483	0.452	390.515	IVW	388.659	387	0.466729	-0.000730442	0.00177028	0.680119
MiBioGen	exposure	genus.Eisenbergiella.id.11304	IVW	385	1.05977	0.0580557	0.722	369.26	IVW	367.339	384	0.721057	-0.00502977	0.00227742	0.0277982
MiBioGen	exposure	genus.LachnospiraceaeUCG008.id.11328	IVW	387	0.71201	-0.339663	0.264	404.454	IVW	402.455	386	0.271619	-0.000108694	0.00208895	0.958529
MiBioGen	exposure	order.Desulfovibrionales.id.3156	IVW	390	0.904888	-0.0999444	0.858	363.145	IVW	361.49	389	0.838052	-0.0014579	0.00138846	0.294368
MiBioGen	exposure	order.Pasteurellales.id.3688	IVW	388	1.42544	0.354483	0.489	390.515	IVW	388.659	387	0.466729	-0.000730442	0.00177028	0.680119
Dutch microbiome project	exposure	Gut bacterial pathway abundance (PWY.6121..5.aminoimidazole.ribonucleotide.biosynthesis.I)	IVW	380	0.531692	-0.631692	0.104	416.319	IVW	413.959	379	0.104426	0.00460511	0.00203351	0.0241024
Dutch microbiome project	exposure	Gut bacterial pathway abundance (PWY.6147..6.hydroxymethyl.dihydropterin.diphosphate.biosynthesis.I)	IVW	380	2.35386	0.856056	0.382	387.973	IVW	385.973	379	0.391302	-0.00017603	0.00201703	0.930502
Dutch microbiome project	exposure	Gut bacterial pathway abundance (SER.GLYSYN.PWY..superpathway.of.L.serine.and.glycine.biosynthesis.I)	IVW	380	0.859009	-0.151976	0.67	371.065	IVW	369.254	379	0.630354	0.000869744	0.00199688	0.663411
Dutch microbiome project	exposure	Family_Veillonellaceae	IVW	380	0.920776	-0.0825384	0.653	370.56	IVW	368.465	379	0.641314	0.0035525	0.00239461	0.138765
Dutch microbiome project	exposure	Genus_Streptococcus	IVW	378	0.654483	-0.42391	0.948	336.295	IVW	334.74	377	0.942497	0.00595577	0.00308062	0.0539493
Dutch microbiome project	exposure	Genus_Dorea	IVW	379	1.48274	0.393894	0.132	410.827	IVW	407.882	378	0.139291	-0.000144109	0.00216883	0.947058
Dutch microbiome project	exposure	Species_Faecalibacterium_prausnitzii	IVW	380	1.06805	0.0658311	0.401	388.36	IVW	386.504	379	0.384019	0.000133665	0.00202418	0.947386
Dutch microbiome project	exposure	Species_Ruminococcus_bromii	IVW	368	0.798646	-0.224837	0.33	380.165	IVW	378.055	367	0.334121	0.000438987	0.00252556	0.862105
Dutch microbiome project	exposure	Species_Holdemania_filiformis	IVW	381	0.439956	-0.82108	0.587	375.213	IVW	373.124	380	0.589682	0.00543518	0.00370752	0.143481

## Sheet: UACR
Supplemental Table8 order3. Sensitivity analysis results of reverse MR analysis between gut microbiome and UACR
Outcome database	Exposure	Outcome	Method	nsnp	OR	PRESSO				Heterogeneity			Pleiotropy
						Causal Estimate	P-value	Global Test Pvalue	Method	Q	Q_df	Q_pvalue	Egger Intercept	SE	P-value
MiBioGen	UACR	genus.Coprobacter.id.949	IVW	136	0.92604	-0.0768375	0.069	162.295	IVW	159.616	135	0.0727434	0.00677845	0.0042841	0.115954
MiBioGen	UACR	genus.Parasutterella.id.2892	IVW	140	0.920006	-0.0833748	0.18	158.732	IVW	156.841	139	0.142989	0.00325055	0.00323633	0.316947
MiBioGen	UACR	genus.RuminococcaceaeUCG013.id.11370	IVW	143	1.06479	0.0627796	0.618	139.044	IVW	137.469	142	0.59178	0.00113583	0.00250281	0.650655
MiBioGen	UACR	order.Rhodospirillales.id.2667	IVW	137	0.749194	-0.288758	0.112	157.976	IVW	154.917	136	0.127617	0.00398956	0.00374941	0.289207
Dutch microbiome project	UACR	Gut bacterial pathway abundance (FAO.PWY..fatty.acid..beta..oxidation.I)	IVW	138	0.781025	-0.247148	0.501	138.651	IVW	136.696	137	0.491257	-0.00786577	0.00460994	0.0902417
Dutch microbiome project	UACR	ut bacterial pathway abundance (P42.PWY..incomplete.reductive.TCA.cycle)	IVW	137	0.816206	-0.203089	0.883	118.827	IVW	117.021	136	0.878638	0.00545103	0.00374274	0.147596
Dutch microbiome project	UACR	Gut bacterial pathway abundance (PWY_GLYCOLYSIS.E.D..superpathway.of.glycolysis.and.Entner.Doudoroff)	IVW	137	0.997832	-0.00217042	0.312	145.685	IVW	143.813	136	0.306719	-0.00521539	0.00390232	0.18364
Dutch microbiome project	UACR	Class_Negativicutes	IVW	137	1.0246	0.0243058	0.426	139.534	IVW	137.281	136	0.453098	-0.00698029	0.0041139	0.0920466
Dutch microbiome project	UACR	Family_Clostridiales_noname	IVW	138	0.981781	-0.0183866	0.455	140.381	IVW	138.037	137	0.459081	0.000282169	0.00486991	0.953881
Dutch microbiome project	UACR	Order_Selenomonadales	IVW	137	1.02463	0.0243275	0.442	139.541	IVW	137.289	136	0.452918	-0.00697911	0.00411389	0.092101
Dutch microbiome project	UACR	Species_Bifidobacterium_adolescentis	IVW	136	0.815747	-0.203651	0.567	133.159	IVW	131.335	135	0.573156	0.000552443	0.00415999	0.894552
Dutch microbiome project	UACR	Species_Eubacterium_hallii	IVW	137	0.980029	-0.0201731	0.551	136.293	IVW	134.519	136	0.519809	-0.00357728	0.00545304	0.512931
Dutch microbiome project	UACR	Species_Parasutterella_excrementihominis	IVW	137	1.60827	0.475158	0.94	114.512	IVW	112.727	136	0.927815	-0.00352023	0.00520937	0.500355
