# Supplementary material for: Mendelian randomization study revealed a gut microbiota-immune system-kidney junction axis in chronic kidney disease
Source: Sci Rep. 2025 Jul 1;15:21685. doi: 10.1038/s41598-025-05941-x (PMC12216554; doi:10.1038/s41598-025-05941-x)
Supplement: Supplementary file 4 — Supplementary Material 4 [file 41598_2025_5941_MOESM4_ESM.xlsx]

## Sheet: CKD
Table S4 order1 Full table of MR analysis results about the casual association between cytokine and immune cell and CKD
Exposure database	Exposure feature	exposure	outcome	method	nsnp	beta	se	pval	lo_ci	up_ci	or	or_lci95	or_uci95	FDR_pval
Cytokine	Cytokine	bNGF	CKD	MR Egger	7	0.16198	0.185008	0.421346	-0.200635	0.524595	1.17584	0.818211	1.68977
Cytokine	Cytokine	bNGF	CKD	Weighted median	7	0.068482	0.0427164	0.108896	-0.0152422	0.152206	1.07088	0.984873	1.1644
Cytokine	Cytokine	bNGF	CKD	Inverse variance weighted	7	0.0714498	0.0341584	0.0364634	0.00449941	0.1384	1.07406	1.00451	1.14844	0.182317
Cytokine	Cytokine	bNGF	CKD	Simple mode	7	0.105783	0.0671522	0.166261	-0.025835	0.237402	1.11158	0.974496	1.26795
Cytokine	Cytokine	bNGF	CKD	Weighted mode	7	0.0593817	0.0596259	0.357749	-0.057485	0.176248	1.06118	0.944136	1.19273
Cytokine	Cytokine	GROa	CKD	MR Egger	10	0.0170888	0.0353326	0.641591	-0.0521631	0.0863406	1.01724	0.949174	1.09018
Cytokine	Cytokine	GROa	CKD	Weighted median	10	0.0316698	0.0199379	0.11219	-0.00740841	0.070748	1.03218	0.992619	1.07331
Cytokine	Cytokine	GROa	CKD	Inverse variance weighted	10	0.0342002	0.0156969	0.0293477	0.00343425	0.0649662	1.03479	1.00344	1.06712	0.0733691
Cytokine	Cytokine	GROa	CKD	Simple mode	10	0.0436719	0.0291516	0.168336	-0.0134653	0.100809	1.04464	0.986625	1.10607
Cytokine	Cytokine	GROa	CKD	Weighted mode	10	0.0307314	0.0194623	0.148788	-0.00741474	0.0688775	1.03121	0.992613	1.07131
Cytokine	Cytokine	SCGFb	CKD	MR Egger	14	0.0700717	0.0435418	0.133527	-0.0152703	0.155414	1.07259	0.984846	1.16814
Cytokine	Cytokine	SCGFb	CKD	Weighted median	14	0.0654807	0.0285059	0.0216136	0.00960909	0.121352	1.06767	1.00966	1.12902
Cytokine	Cytokine	SCGFb	CKD	Inverse variance weighted	14	0.0514629	0.0223007	0.0210172	0.00775342	0.0951724	1.05281	1.00778	1.09985	0.0262715
Cytokine	Cytokine	SCGFb	CKD	Simple mode	14	0.0343132	0.0514938	0.516835	-0.0666146	0.135241	1.03491	0.935556	1.14481
Cytokine	Cytokine	SCGFb	CKD	Weighted mode	14	0.0634428	0.0422641	0.157221	-0.0193948	0.14628	1.0655	0.980792	1.15752
Immune cells	Immune cells	CD123 on plasmacytoid Dendritic Cell	CKD	MR Egger	16	-0.0158531	0.00876946	0.0921714	-0.0330412	0.00133505	0.984272	0.967499	1.00134
Immune cells	Immune cells	CD123 on plasmacytoid Dendritic Cell	CKD	Weighted median	16	-0.0217421	0.0105859	0.0399879	-0.0424904	-0.000993733	0.978493	0.9584	0.999007
Immune cells	Immune cells	CD123 on plasmacytoid Dendritic Cell	CKD	Inverse variance weighted	16	-0.0240962	0.00789028	0.00225882	-0.0395611	-0.00863122	0.976192	0.961211	0.991406	0.0465318
Immune cells	Immune cells	CD123 on plasmacytoid Dendritic Cell	CKD	Simple mode	16	-0.0213297	0.0145084	0.162181	-0.0497662	0.0071068	0.978896	0.951452	1.00713
Immune cells	Immune cells	CD123 on plasmacytoid Dendritic Cell	CKD	Weighted mode	16	-0.0184929	0.0104918	0.0983241	-0.0390567	0.002071	0.981677	0.961696	1.00207
Immune cells	Immune cells	CD27 on memory B cell	CKD	MR Egger	18	0.0452301	0.0178601	0.0221752	0.0102242	0.0802359	1.04627	1.01028	1.08354
Immune cells	Immune cells	CD27 on memory B cell	CKD	Weighted median	18	0.0347507	0.0160185	0.0300518	0.00335439	0.0661469	1.03536	1.00336	1.06838
Immune cells	Immune cells	CD27 on memory B cell	CKD	Inverse variance weighted	18	0.0381236	0.0114152	0.000838647	0.0157497	0.0604974	1.03886	1.01587	1.06236	0.00269939
Immune cells	Immune cells	CD27 on memory B cell	CKD	Simple mode	18	0.0398903	0.0313073	0.219753	-0.0214721	0.101253	1.0407	0.978757	1.10656
Immune cells	Immune cells	CD27 on memory B cell	CKD	Weighted mode	18	0.0342525	0.01526	0.0383919	0.00434294	0.0641621	1.03485	1.00435	1.06627
Immune cells	Immune cells	CD28 on CD39+ CD8+ T cell	CKD	MR Egger	15	-0.03139	0.010427	0.0100351	-0.051827	-0.0109531	0.969098	0.949493	0.989107
Immune cells	Immune cells	CD28 on CD39+ CD8+ T cell	CKD	Weighted median	15	-0.0242749	0.0113422	0.0323365	-0.0465056	-0.00204416	0.976017	0.954559	0.997958
Immune cells	Immune cells	CD28 on CD39+ CD8+ T cell	CKD	Inverse variance weighted	15	-0.0228977	0.00941008	0.0149612	-0.0413414	-0.00445394	0.977362	0.959501	0.995556	0.0440288
Immune cells	Immune cells	CD28 on CD39+ CD8+ T cell	CKD	Simple mode	15	-0.0511443	0.0295318	0.105267	-0.109027	0.00673809	0.950142	0.896707	1.00676
Immune cells	Immune cells	CD28 on CD39+ CD8+ T cell	CKD	Weighted mode	15	-0.0248264	0.00879175	0.0135303	-0.0420582	-0.00759457	0.975479	0.958814	0.992434
Immune cells	Immune cells	CD28+ CD45RA+ CD8+ T cell %T cell	CKD	MR Egger	82	0.00449334	0.00129039	0.000808976	0.00196419	0.0070225	1.0045	1.00197	1.00705
Immune cells	Immune cells	CD28+ CD45RA+ CD8+ T cell %T cell	CKD	Weighted median	82	0.00176963	0.00183839	0.33575	-0.00183362	0.00537288	1.00177	0.998168	1.00539
Immune cells	Immune cells	CD28+ CD45RA+ CD8+ T cell %T cell	CKD	Inverse variance weighted	82	0.00484884	0.00109702	9.87e-06	0.00269867	0.00699901	1.00486	1.0027	1.00702	2.68e-05
Immune cells	Immune cells	CD28+ CD45RA+ CD8+ T cell %T cell	CKD	Simple mode	82	0.00298356	0.0028242	0.293914	-0.00255187	0.00851899	1.00299	0.997451	1.00856
Immune cells	Immune cells	CD28+ CD45RA+ CD8+ T cell %T cell	CKD	Weighted mode	82	0.00152431	0.00159668	0.342582	-0.00160518	0.0046538	1.00153	0.998396	1.00466
Immune cells	Immune cells	CD28+ CD45RA+ CD8dim T cell %T cell	CKD	MR Egger	36	0.00996883	0.00408785	0.0201176	0.00195665	0.017981	1.01002	1.00196	1.01814
Immune cells	Immune cells	CD28+ CD45RA+ CD8dim T cell %T cell	CKD	Weighted median	36	0.00564207	0.0050085	0.259954	-0.00417458	0.0154587	1.00566	0.995834	1.01558
Immune cells	Immune cells	CD28+ CD45RA+ CD8dim T cell %T cell	CKD	Inverse variance weighted	36	0.0109879	0.00371839	0.00312642	0.00369989	0.018276	1.01105	1.00371	1.01844	0.00825694
Immune cells	Immune cells	CD28+ CD45RA+ CD8dim T cell %T cell	CKD	Simple mode	36	0.0174733	0.00815432	0.0391589	0.00149085	0.0334558	1.01763	1.00149	1.03402
Immune cells	Immune cells	CD28+ CD45RA+ CD8dim T cell %T cell	CKD	Weighted mode	36	0.0091609	0.0043667	0.0432023	0.000602172	0.0177196	1.0092	1.0006	1.01788
Immune cells	Immune cells	CD28+ CD45RA+ CD8dim T cell Absolute Count	CKD	MR Egger	43	0.00475412	0.00242484	0.0567452	1.43e-06	0.0095068	1.00477	1	1.00955
Immune cells	Immune cells	CD28+ CD45RA+ CD8dim T cell Absolute Count	CKD	Weighted median	43	0.00311362	0.00324855	0.337829	-0.00325354	0.00948077	1.00312	0.996752	1.00953
Immune cells	Immune cells	CD28+ CD45RA+ CD8dim T cell Absolute Count	CKD	Inverse variance weighted	43	0.00587769	0.00226672	0.00951308	0.00143493	0.0103205	1.0059	1.00144	1.01037	0.0244962
Immune cells	Immune cells	CD28+ CD45RA+ CD8dim T cell Absolute Count	CKD	Simple mode	43	0.0102113	0.0043872	0.0248304	0.00161236	0.0188102	1.01026	1.00161	1.01899
Immune cells	Immune cells	CD28+ CD45RA+ CD8dim T cell Absolute Count	CKD	Weighted mode	43	0.00363667	0.00263167	0.174313	-0.00152141	0.00879474	1.00364	0.99848	1.00883
Immune cells	Immune cells	CD3 on CD28+ CD4-CD8- T cell	CKD	MR Egger	14	-0.0374456	0.0165429	0.0429348	-0.0698696	-0.00502162	0.963247	0.932515	0.994991
Immune cells	Immune cells	CD3 on CD28+ CD4-CD8- T cell	CKD	Weighted median	14	-0.0251715	0.0176644	0.154161	-0.0597936	0.00945068	0.975143	0.941959	1.0095
Immune cells	Immune cells	CD3 on CD28+ CD4-CD8- T cell	CKD	Inverse variance weighted	14	-0.0282431	0.0121193	0.0197842	-0.0519969	-0.00448919	0.972152	0.949332	0.995521	0.046313
Immune cells	Immune cells	CD3 on CD28+ CD4-CD8- T cell	CKD	Simple mode	14	-0.016947	0.0252505	0.513869	-0.066438	0.0325439	0.983196	0.935721	1.03308
Immune cells	Immune cells	CD3 on CD28+ CD4-CD8- T cell	CKD	Weighted mode	14	-0.0280786	0.0200032	0.183841	-0.0672849	0.0111277	0.972312	0.934929	1.01119
Immune cells	Immune cells	CD3 on CD39+ activated CD4 regulatory T cell	CKD	MR Egger	21	0.043255	0.0174012	0.0224028	0.00914866	0.0773613	1.0442	1.00919	1.08043
Immune cells	Immune cells	CD3 on CD39+ activated CD4 regulatory T cell	CKD	Weighted median	21	0.0200482	0.0157491	0.203028	-0.0108201	0.0509165	1.02025	0.989238	1.05223
Immune cells	Immune cells	CD3 on CD39+ activated CD4 regulatory T cell	CKD	Inverse variance weighted	21	0.0272061	0.0103929	0.00885075	0.00683607	0.0475761	1.02758	1.00686	1.04873	0.0202584
Immune cells	Immune cells	CD3 on CD39+ activated CD4 regulatory T cell	CKD	Simple mode	21	0.0106592	0.0246703	0.670314	-0.0376945	0.059013	1.01072	0.963007	1.06079
Immune cells	Immune cells	CD3 on CD39+ activated CD4 regulatory T cell	CKD	Weighted mode	21	0.0167724	0.0152771	0.2853	-0.0131707	0.0467156	1.01691	0.986916	1.04782
Immune cells	Immune cells	CD33 on Granulocytic Myeloid-Derived Suppressor Cells	CKD	MR Egger	17	0.00974158	0.0180498	0.597321	-0.025636	0.0451191	1.00979	0.97469	1.04615
Immune cells	Immune cells	CD33 on Granulocytic Myeloid-Derived Suppressor Cells	CKD	Weighted median	17	0.025504	0.0111586	0.0222778	0.0036332	0.0473748	1.02583	1.00364	1.04851
Immune cells	Immune cells	CD33 on Granulocytic Myeloid-Derived Suppressor Cells	CKD	Inverse variance weighted	17	0.0242816	0.00949458	0.0105451	0.00567227	0.042891	1.02458	1.00569	1.04382	0.0201139
Immune cells	Immune cells	CD33 on Granulocytic Myeloid-Derived Suppressor Cells	CKD	Simple mode	17	0.0418329	0.021189	0.0658722	0.000302345	0.0833634	1.04272	1.0003	1.08694
Immune cells	Immune cells	CD33 on Granulocytic Myeloid-Derived Suppressor Cells	CKD	Weighted mode	17	0.0257398	0.0116187	0.0415856	0.00296723	0.0485124	1.02607	1.00297	1.04971
Immune cells	Immune cells	CD39+ CD8+ T cell Absolute Count	CKD	MR Egger	21	0.0259647	0.0149279	0.0981509	-0.00329399	0.0552234	1.0263	0.996711	1.05678
Immune cells	Immune cells	CD39+ CD8+ T cell Absolute Count	CKD	Weighted median	21	0.0147158	0.0169426	0.385085	-0.0184917	0.0479233	1.01482	0.981678	1.04909
Immune cells	Immune cells	CD39+ CD8+ T cell Absolute Count	CKD	Inverse variance weighted	21	0.0270076	0.0107026	0.0116204	0.00603055	0.0479847	1.02738	1.00605	1.04915	0.0209983
Immune cells	Immune cells	CD39+ CD8+ T cell Absolute Count	CKD	Simple mode	21	-0.00321614	0.0277216	0.908797	-0.0575504	0.0511181	0.996789	0.944074	1.05245
Immune cells	Immune cells	CD39+ CD8+ T cell Absolute Count	CKD	Weighted mode	21	-0.00321614	0.0275302	0.908166	-0.0571754	0.0507432	0.996789	0.944428	1.05205
Immune cells	Immune cells	CD45RA on Terminally Differentiated CD8+ T cell	CKD	MR Egger	13	-0.0950999	0.050731	0.0876327	-0.194533	0.00433278	0.909282	0.823219	1.00434
Immune cells	Immune cells	CD45RA on Terminally Differentiated CD8+ T cell	CKD	Weighted median	13	-0.0612157	0.0277463	0.0273654	-0.115598	-0.00683295	0.94062	0.890833	0.99319
Immune cells	Immune cells	CD45RA on Terminally Differentiated CD8+ T cell	CKD	Inverse variance weighted	13	-0.0605096	0.0237564	0.0108625	-0.107072	-0.0139471	0.941285	0.898461	0.98615	0.0162151
Immune cells	Immune cells	CD45RA on Terminally Differentiated CD8+ T cell	CKD	Simple mode	13	-0.046646	0.0384129	0.247978	-0.121935	0.0286433	0.954425	0.885206	1.02906
Immune cells	Immune cells	CD45RA on Terminally Differentiated CD8+ T cell	CKD	Weighted mode	13	-0.0637899	0.037238	0.112399	-0.136776	0.00919667	0.938202	0.872165	1.00924
Immune cells	Immune cells	CD45RA+ CD8+ T cell %T cell	CKD	MR Egger	31	0.00458149	0.0020714	0.0350169	0.000521542	0.00864143	1.00459	1.00052	1.00868
Immune cells	Immune cells	CD45RA+ CD8+ T cell %T cell	CKD	Weighted median	31	0.00308088	0.00260604	0.237122	-0.00202695	0.00818871	1.00309	0.997975	1.00822
Immune cells	Immune cells	CD45RA+ CD8+ T cell %T cell	CKD	Inverse variance weighted	31	0.0043849	0.0019668	0.0257832	0.000529977	0.00823982	1.00439	1.00053	1.00827	0.0374038
Immune cells	Immune cells	CD45RA+ CD8+ T cell %T cell	CKD	Simple mode	31	0.0064515	0.00832835	0.444613	-0.00987206	0.0227751	1.00647	0.990177	1.02304
Immune cells	Immune cells	CD45RA+ CD8+ T cell %T cell	CKD	Weighted mode	31	0.00333912	0.0022161	0.142333	-0.00100444	0.00768269	1.00334	0.998996	1.00771
Immune cells	Immune cells	CD62L- Dendritic Cell %Dendritic Cell	CKD	MR Egger	21	-0.0155261	0.00711464	0.0418482	-0.0294708	-0.00158139	0.984594	0.970959	0.99842
Immune cells	Immune cells	CD62L- Dendritic Cell %Dendritic Cell	CKD	Weighted median	21	-0.0118716	0.00883846	0.179216	-0.029195	0.00545179	0.988199	0.971227	1.00547
Immune cells	Immune cells	CD62L- Dendritic Cell %Dendritic Cell	CKD	Inverse variance weighted	21	-0.0133111	0.00621826	0.0323025	-0.0254989	-0.00112331	0.986777	0.974823	0.998877	0.0455775
Immune cells	Immune cells	CD62L- Dendritic Cell %Dendritic Cell	CKD	Simple mode	21	-0.014085	0.0192035	0.47179	-0.0517239	0.023554	0.986014	0.949591	1.02383
Immune cells	Immune cells	CD62L- Dendritic Cell %Dendritic Cell	CKD	Weighted mode	21	-0.0152267	0.00713716	0.0454617	-0.0292156	-0.00123791	0.984889	0.971207	0.998763
Immune cells	Immune cells	CD8 on CD28- CD8+ T cell	CKD	MR Egger	16	-0.0821527	0.0545996	0.15464	-0.189168	0.0248626	0.921131	0.827647	1.02517
Immune cells	Immune cells	CD8 on CD28- CD8+ T cell	CKD	Weighted median	16	-0.00515229	0.0263956	0.84524	-0.0568876	0.046583	0.994861	0.9447	1.04769
Immune cells	Immune cells	CD8 on CD28- CD8+ T cell	CKD	Inverse variance weighted	16	-0.0399385	0.0181763	0.0279999	-0.0755639	-0.00431299	0.960849	0.92722	0.995696	0.0374545
Immune cells	Immune cells	CD8 on CD28- CD8+ T cell	CKD	Simple mode	16	-0.00317131	0.0466758	0.946728	-0.0946558	0.0883132	0.996834	0.909686	1.09233
Immune cells	Immune cells	CD8 on CD28- CD8+ T cell	CKD	Weighted mode	16	-0.00635782	0.0371777	0.8665	-0.0792262	0.0665105	0.993662	0.923831	1.06877
Immune cells	Immune cells	CD86 on myeloid Dendritic Cell	CKD	MR Egger	18	-0.0319025	0.0271614	0.25736	-0.0851388	0.0213339	0.968601	0.918385	1.02156
Immune cells	Immune cells	CD86 on myeloid Dendritic Cell	CKD	Weighted median	18	-0.0461253	0.0226612	0.0418076	-0.0905412	-0.00170934	0.954922	0.913437	0.998292
Immune cells	Immune cells	CD86 on myeloid Dendritic Cell	CKD	Inverse variance weighted	18	-0.045047	0.0151959	0.00303252	-0.074831	-0.0152631	0.955953	0.9279	0.984853	0.00385617
Immune cells	Immune cells	CD86 on myeloid Dendritic Cell	CKD	Simple mode	18	-0.0133984	0.0392854	0.737243	-0.0903977	0.0636009	0.986691	0.913568	1.06567
Immune cells	Immune cells	CD86 on myeloid Dendritic Cell	CKD	Weighted mode	18	-0.0504537	0.0278449	0.0876955	-0.10503	0.00412234	0.950798	0.900298	1.00413
Immune cells	Immune cells	Granulocytic Myeloid-Derived Suppressor Cells Absolute Count	CKD	MR Egger	18	0.0179003	0.0187786	0.354653	-0.0189057	0.0547063	1.01806	0.981272	1.05623
Immune cells	Immune cells	Granulocytic Myeloid-Derived Suppressor Cells Absolute Count	CKD	Weighted median	18	0.0224218	0.0167196	0.179905	-0.0103487	0.0551923	1.02268	0.989705	1.05674
Immune cells	Immune cells	Granulocytic Myeloid-Derived Suppressor Cells Absolute Count	CKD	Inverse variance weighted	18	0.0321304	0.0112967	0.00445183	0.00998891	0.0542719	1.03265	1.01004	1.05577	0.00552456
Immune cells	Immune cells	Granulocytic Myeloid-Derived Suppressor Cells Absolute Count	CKD	Simple mode	18	0.0178763	0.0233313	0.454069	-0.027853	0.0636056	1.01804	0.972531	1.06567
Immune cells	Immune cells	Granulocytic Myeloid-Derived Suppressor Cells Absolute Count	CKD	Weighted mode	18	0.0216436	0.0170363	0.221041	-0.0117476	0.0550347	1.02188	0.988321	1.05658
Immune cells	Immune cells	HLA DR on CD14+ CD16- monocyte	CKD	MR Egger	16	0.0149639	0.0475132	0.75745	-0.0781619	0.10809	1.01508	0.924815	1.11415
Immune cells	Immune cells	HLA DR on CD14+ CD16- monocyte	CKD	Weighted median	16	0.0301765	0.0258761	0.243537	-0.0205407	0.0808936	1.03064	0.979669	1.08426
Immune cells	Immune cells	HLA DR on CD14+ CD16- monocyte	CKD	Inverse variance weighted	16	0.0499507	0.0239714	0.037182	0.00296671	0.0969347	1.05122	1.00297	1.10179	0.0455922
Immune cells	Immune cells	HLA DR on CD14+ CD16- monocyte	CKD	Simple mode	16	0.00252075	0.0425118	0.9535	-0.0808023	0.0858438	1.00252	0.922376	1.08964
Immune cells	Immune cells	HLA DR on CD14+ CD16- monocyte	CKD	Weighted mode	16	0.0347281	0.0289073	0.248238	-0.0219303	0.0913865	1.03534	0.978308	1.09569
Immune cells	Immune cells	HLA DR+ Natural Killer %CD3- lymphocyte	CKD	MR Egger	16	0.0572449	0.0262909	0.0470521	0.00571473	0.108775	1.05892	1.00573	1.11491
Immune cells	Immune cells	HLA DR+ Natural Killer %CD3- lymphocyte	CKD	Weighted median	16	0.047353	0.0212179	0.0256313	0.00576603	0.08894	1.04849	1.00578	1.09302
Immune cells	Immune cells	HLA DR+ Natural Killer %CD3- lymphocyte	CKD	Inverse variance weighted	16	0.0343481	0.0160914	0.032797	0.00280891	0.0658872	1.03494	1.00281	1.06811	0.0383874
Immune cells	Immune cells	HLA DR+ Natural Killer %CD3- lymphocyte	CKD	Simple mode	16	0.0161304	0.0440596	0.7194	-0.0702265	0.102487	1.01626	0.932183	1.10792
Immune cells	Immune cells	HLA DR+ Natural Killer %CD3- lymphocyte	CKD	Weighted mode	16	0.0460373	0.0232325	0.0661597	0.000501474	0.091573	1.04711	1.0005	1.0959
Immune cells	Immune cells	HVEM on CD4+ T cell	CKD	MR Egger	17	-0.0434185	0.0165605	0.0192446	-0.0758771	-0.0109598	0.957511	0.92693	0.9891
Immune cells	Immune cells	HVEM on CD4+ T cell	CKD	Weighted median	17	-0.0260393	0.0134778	0.0533569	-0.0524557	0.000377092	0.974297	0.948896	1.00038
Immune cells	Immune cells	HVEM on CD4+ T cell	CKD	Inverse variance weighted	17	-0.0214617	0.0106114	0.0431226	-0.04226	-0.000663429	0.978767	0.958621	0.999337	0.0493514
Immune cells	Immune cells	HVEM on CD4+ T cell	CKD	Simple mode	17	-0.0331865	0.0182363	0.0875492	-0.0689296	0.00255666	0.967358	0.933392	1.00256
Immune cells	Immune cells	HVEM on CD4+ T cell	CKD	Weighted mode	17	-0.0318381	0.0143871	0.0417817	-0.0600369	-0.00363941	0.968663	0.94173	0.996367
Immune cells	Immune cells	IgD on IgD+ CD24- B cell	CKD	MR Egger	25	-0.0194085	0.0291969	0.512824	-0.0766345	0.0378174	0.980779	0.926228	1.03854
Immune cells	Immune cells	IgD on IgD+ CD24- B cell	CKD	Weighted median	25	-0.0419643	0.0218412	0.0546896	-0.0847731	0.000844512	0.958904	0.918721	1.00084
Immune cells	Immune cells	IgD on IgD+ CD24- B cell	CKD	Inverse variance weighted	25	-0.0348997	0.0142569	0.0143686	-0.0628432	-0.00695614	0.965702	0.939091	0.993068	0.0160866
Immune cells	Immune cells	IgD on IgD+ CD24- B cell	CKD	Simple mode	25	-0.0906971	0.0386666	0.0275932	-0.166484	-0.0149105	0.913294	0.846637	0.9852
Immune cells	Immune cells	IgD on IgD+ CD24- B cell	CKD	Weighted mode	25	-0.0343441	0.0316336	0.288404	-0.0963459	0.0276577	0.966239	0.90815	1.02804
Immune cells	Immune cells	Naive-mature B cell Absolute Count	CKD	MR Egger	19	-0.0382228	0.0173566	0.0417438	-0.0722418	-0.00420374	0.962499	0.930306	0.995805
Immune cells	Immune cells	Naive-mature B cell Absolute Count	CKD	Weighted median	19	-0.0398284	0.0196172	0.0423278	-0.078278	-0.00137875	0.960954	0.924707	0.998622
Immune cells	Immune cells	Naive-mature B cell Absolute Count	CKD	Inverse variance weighted	19	-0.0295005	0.0124988	0.0182616	-0.0539981	-0.00500289	0.97093	0.947434	0.99501	0.0189994
Immune cells	Immune cells	Naive-mature B cell Absolute Count	CKD	Simple mode	19	-0.0563309	0.030926	0.0851977	-0.116946	0.00428413	0.945226	0.889633	1.00429
Immune cells	Immune cells	Naive-mature B cell Absolute Count	CKD	Weighted mode	19	-0.0438124	0.0188158	0.03174	-0.0806913	-0.00693347	0.957134	0.922478	0.993091
Immune cells	Immune cells	Unswitched memory B cell %lymphocyte	CKD	MR Egger	18	0.0163209	0.0493667	0.745232	-0.0804378	0.11308	1.01645	0.922712	1.11972
Immune cells	Immune cells	Unswitched memory B cell %lymphocyte	CKD	Weighted median	18	0.0443926	0.0264804	0.0936529	-0.00750888	0.0962941	1.04539	0.992519	1.10108
Immune cells	Immune cells	Unswitched memory B cell %lymphocyte	CKD	Inverse variance weighted	18	0.0383922	0.0198109	0.0526309	-0.000437088	0.0772215	1.03914	0.999563	1.08028	0.0526309
Immune cells	Immune cells	Unswitched memory B cell %lymphocyte	CKD	Simple mode	18	0.089882	0.0534893	0.111165	-0.014957	0.194721	1.09405	0.985154	1.21497
Immune cells	Immune cells	Unswitched memory B cell %lymphocyte	CKD	Weighted mode	18	0.0608447	0.0478256	0.220422	-0.0328935	0.154583	1.06273	0.967642	1.16717

## Sheet: eGFR
Table S4 order2 Full table of MR analysis results about the casual association between cytokine and immune cell and eGFR
Exposure database	Exposure feature	exposure	outcome	method	nsnp	beta	se	pval	lo_ci	up_ci	or	or_lci95	or_uci95	FDR_pval
Cytokine	Cytokine	IL4.data.gz	eGFR	MR Egger	9	0.00319121	0.00190383	0.137602	-0.00054029	0.00692272	1.0032	0.99946	1.00695
Cytokine	Cytokine	IL4.data.gz	eGFR	Weighted median	9	0.00323343	0.00141759	0.0225519	0.000454962	0.0060119	1.00324	1.00046	1.00603
Cytokine	Cytokine	IL4.data.gz	eGFR	Inverse variance weighted	9	0.00326646	0.00106052	0.00206963	0.00118784	0.00534508	1.00327	1.00119	1.00536	0.00620889
Cytokine	Cytokine	IL4.data.gz	eGFR	Simple mode	9	0.00252639	0.00192599	0.225998	-0.00124854	0.00630132	1.00253	0.998752	1.00632
Cytokine	Cytokine	IL4.data.gz	eGFR	Weighted mode	9	0.00290108	0.00136522	0.0663083	0.000225246	0.00557692	1.00291	1.00023	1.00559
Immune cells	Immune cells	BAFF-R on IgD+ CD38- unswitched memory B cell	eGFR	MR Egger	15	-0.00158881	0.000587155	0.0179888	-0.00273963	-0.000437986	0.998412	0.997264	0.999562
Immune cells	Immune cells	BAFF-R on IgD+ CD38- unswitched memory B cell	eGFR	Weighted median	15	-0.00183211	0.000341376	8.01e-08	-0.00250121	-0.00116302	0.99817	0.997502	0.998838
Immune cells	Immune cells	BAFF-R on IgD+ CD38- unswitched memory B cell	eGFR	Inverse variance weighted	15	-0.00112746	0.000416049	0.00672972	-0.00194292	-0.000312008	0.998873	0.998059	0.999688	0.0343963
Immune cells	Immune cells	BAFF-R on IgD+ CD38- unswitched memory B cell	eGFR	Simple mode	15	-0.00112469	0.000823556	0.193591	-0.00273886	0.000489484	0.998876	0.997265	1.00049
Immune cells	Immune cells	BAFF-R on IgD+ CD38- unswitched memory B cell	eGFR	Weighted mode	15	-0.00176323	0.000335048	0.000120057	-0.00241992	-0.00110654	0.998238	0.997583	0.998894
Immune cells	Immune cells	BAFF-R on switched memory B cell	eGFR	MR Egger	14	-0.00143477	0.000457976	0.00864606	-0.0023324	-0.000537134	0.998566	0.99767	0.999463
Immune cells	Immune cells	BAFF-R on switched memory B cell	eGFR	Weighted median	14	-0.00169034	0.000389392	1.42e-05	-0.00245355	-0.000927138	0.998311	0.997549	0.999073
Immune cells	Immune cells	BAFF-R on switched memory B cell	eGFR	Inverse variance weighted	14	-0.00114715	0.000335658	0.000631674	-0.00180504	-0.000489267	0.998854	0.998197	0.999511	0.00264155
Immune cells	Immune cells	BAFF-R on switched memory B cell	eGFR	Simple mode	14	-0.000136134	0.00077225	0.862789	-0.00164974	0.00137748	0.999864	0.998352	1.00138
Immune cells	Immune cells	BAFF-R on switched memory B cell	eGFR	Weighted mode	14	-0.00194734	0.000390175	0.000246874	-0.00271208	-0.0011826	0.998055	0.997292	0.998818
Immune cells	Immune cells	CD123 on CD62L+ plasmacytoid Dendritic Cell	eGFR	MR Egger	16	0.000789295	0.000309125	0.022969	0.00018341	0.00139518	1.00079	1.00018	1.0014
Immune cells	Immune cells	CD123 on CD62L+ plasmacytoid Dendritic Cell	eGFR	Weighted median	16	0.000443602	0.000328689	0.177141	-0.000200628	0.00108783	1.00044	0.999799	1.00109
Immune cells	Immune cells	CD123 on CD62L+ plasmacytoid Dendritic Cell	eGFR	Inverse variance weighted	16	0.000838234	0.000248173	0.000731158	0.000351815	0.00132465	1.00084	1.00035	1.00133	0.00258717
Immune cells	Immune cells	CD123 on CD62L+ plasmacytoid Dendritic Cell	eGFR	Simple mode	16	0.000448902	0.000430411	0.313485	-0.000394704	0.00129251	1.00045	0.999605	1.00129
Immune cells	Immune cells	CD123 on CD62L+ plasmacytoid Dendritic Cell	eGFR	Weighted mode	16	0.00041343	0.000353218	0.260073	-0.000278877	0.00110574	1.00041	0.999721	1.00111
Immune cells	Immune cells	CD123 on plasmacytoid Dendritic Cell	eGFR	MR Egger	16	0.00078998	0.000309102	0.022862	0.000184141	0.00139582	1.00079	1.00018	1.0014
Immune cells	Immune cells	CD123 on plasmacytoid Dendritic Cell	eGFR	Weighted median	16	0.000458711	0.000318118	0.149316	-0.000164801	0.00108222	1.00046	0.999835	1.00108
Immune cells	Immune cells	CD123 on plasmacytoid Dendritic Cell	eGFR	Inverse variance weighted	16	0.000838492	0.000248046	0.000723846	0.000352321	0.00132466	1.00084	1.00035	1.00133	0.00237835
Immune cells	Immune cells	CD123 on plasmacytoid Dendritic Cell	eGFR	Simple mode	16	0.000457858	0.000418169	0.290826	-0.000361754	0.00127747	1.00046	0.999638	1.00128
Immune cells	Immune cells	CD123 on plasmacytoid Dendritic Cell	eGFR	Weighted mode	16	0.000404618	0.000365572	0.285812	-0.000311904	0.00112114	1.0004	0.999688	1.00112
Immune cells	Immune cells	CD24 on IgD- CD38- B cell	eGFR	MR Egger	24	0.0012369	0.000482507	0.0177186	0.00029119	0.00218262	1.00124	1.00029	1.00219
Immune cells	Immune cells	CD24 on IgD- CD38- B cell	eGFR	Weighted median	24	0.00111568	0.000485868	0.0216612	0.000163377	0.00206798	1.00112	1.00016	1.00207
Immune cells	Immune cells	CD24 on IgD- CD38- B cell	eGFR	Inverse variance weighted	24	0.000944646	0.000321368	0.00328794	0.000314764	0.00157453	1.00095	1.00031	1.00158	0.00756227
Immune cells	Immune cells	CD24 on IgD- CD38- B cell	eGFR	Simple mode	24	0.000520263	0.000779685	0.511237	-0.00100792	0.00204844	1.00052	0.998993	1.00205
Immune cells	Immune cells	CD24 on IgD- CD38- B cell	eGFR	Weighted mode	24	0.000910634	0.000578275	0.128973	-0.000222786	0.00204405	1.00091	0.999777	1.00205
Immune cells	Immune cells	CD24 on transitional B cell	eGFR	MR Egger	16	0.00139258	0.000650706	0.0504373	0.000117196	0.00266797	1.00139	1.00012	1.00267
Immune cells	Immune cells	CD24 on transitional B cell	eGFR	Weighted median	16	0.000867221	0.000586821	0.139453	-0.000282948	0.00201739	1.00087	0.999717	1.00202
Immune cells	Immune cells	CD24 on transitional B cell	eGFR	Inverse variance weighted	16	0.000975199	0.000412784	0.0181526	0.000166142	0.00178426	1.00098	1.00017	1.00179	0.0397629
Immune cells	Immune cells	CD24 on transitional B cell	eGFR	Simple mode	16	0.00103627	0.000930119	0.282757	-0.000786758	0.00285931	1.00104	0.999214	1.00286
Immune cells	Immune cells	CD24 on transitional B cell	eGFR	Weighted mode	16	0.00086397	0.000712249	0.243881	-0.000532039	0.00225998	1.00086	0.999468	1.00226
Immune cells	Immune cells	CD27 on IgD- CD38dim B cell	eGFR	MR Egger	27	-0.00088804	0.000496863	0.0860211	-0.00186189	8.58e-05	0.999112	0.99814	1.00009
Immune cells	Immune cells	CD27 on IgD- CD38dim B cell	eGFR	Weighted median	27	-0.000619371	0.000425756	0.145737	-0.00145385	0.000215111	0.999381	0.998547	1.00022
Immune cells	Immune cells	CD27 on IgD- CD38dim B cell	eGFR	Inverse variance weighted	27	-0.000758778	0.000296241	0.0104264	-0.00133941	-0.000178146	0.999242	0.998661	0.999822	0.019984
Immune cells	Immune cells	CD27 on IgD- CD38dim B cell	eGFR	Simple mode	27	-0.000372861	0.000736244	0.616818	-0.0018159	0.00107018	0.999627	0.998186	1.00107
Immune cells	Immune cells	CD27 on IgD- CD38dim B cell	eGFR	Weighted mode	27	-0.000561349	0.000432685	0.205901	-0.00140941	0.000286714	0.999439	0.998592	1.00029
Immune cells	Immune cells	CD27 on switched memory B cell	eGFR	MR Egger	25	-0.00135881	0.000613668	0.0369993	-0.0025616	-0.000156025	0.998642	0.997442	0.999844
Immune cells	Immune cells	CD27 on switched memory B cell	eGFR	Weighted median	25	-0.00067049	0.000440983	0.128399	-0.00153482	0.000193837	0.99933	0.998466	1.00019
Immune cells	Immune cells	CD27 on switched memory B cell	eGFR	Inverse variance weighted	25	-0.000710694	0.000309917	0.0218379	-0.00131813	-0.000103257	0.99929	0.998683	0.999897	0.0401818
Immune cells	Immune cells	CD27 on switched memory B cell	eGFR	Simple mode	25	-0.000239373	0.000758956	0.755186	-0.00172693	0.00124818	0.999761	0.998275	1.00125
Immune cells	Immune cells	CD27 on switched memory B cell	eGFR	Weighted mode	25	-0.00059221	0.000423887	0.17517	-0.00142303	0.000238609	0.999408	0.998578	1.00024
Immune cells	Immune cells	CD3- lymphocyte %leukocyte	eGFR	MR Egger	18	-0.00109999	0.000693821	0.132436	-0.00245988	0.000259898	0.998901	0.997543	1.00026
Immune cells	Immune cells	CD3- lymphocyte %leukocyte	eGFR	Weighted median	18	-0.00106838	0.000660877	0.105962	-0.0023637	0.000226936	0.998932	0.997639	1.00023
Immune cells	Immune cells	CD3- lymphocyte %leukocyte	eGFR	Inverse variance weighted	18	-0.00113648	0.000449097	0.0113872	-0.00201671	-0.000256249	0.998864	0.997985	0.999744	0.0194004
Immune cells	Immune cells	CD3- lymphocyte %leukocyte	eGFR	Simple mode	18	-0.00113137	0.00106577	0.303289	-0.00322029	0.000957544	0.998869	0.996785	1.00096
Immune cells	Immune cells	CD3- lymphocyte %leukocyte	eGFR	Weighted mode	18	-0.00115734	0.000779078	0.155713	-0.00268433	0.000369653	0.998843	0.997319	1.00037
Immune cells	Immune cells	CD3 on Effector Memory CD4+ T cell	eGFR	MR Egger	15	0.000812606	0.000480552	0.114658	-0.000129276	0.00175449	1.00081	0.999871	1.00176
Immune cells	Immune cells	CD3 on Effector Memory CD4+ T cell	eGFR	Weighted median	15	0.000609609	0.000433655	0.159799	-0.000240354	0.00145957	1.00061	0.99976	1.00146
Immune cells	Immune cells	CD3 on Effector Memory CD4+ T cell	eGFR	Inverse variance weighted	15	0.000691816	0.000320169	0.0307119	6.43e-05	0.00131935	1.00069	1.00006	1.00132	0.0504553
Immune cells	Immune cells	CD3 on Effector Memory CD4+ T cell	eGFR	Simple mode	15	-0.00073236	0.000679563	0.299391	-0.0020643	0.000599584	0.999268	0.997938	1.0006
Immune cells	Immune cells	CD3 on Effector Memory CD4+ T cell	eGFR	Weighted mode	15	0.000548143	0.000381659	0.17291	-0.000199908	0.00129619	1.00055	0.9998	1.0013
Immune cells	Immune cells	CD33+ HLA DR+ CD14- Absolute Count	eGFR	MR Egger	23	-0.000350405	0.00016077	0.0408192	-0.000665513	-3.53e-05	0.99965	0.999335	0.999965
Immune cells	Immune cells	CD33+ HLA DR+ CD14- Absolute Count	eGFR	Weighted median	23	-0.000459424	0.000208	0.027191	-0.000867105	-5.17e-05	0.999541	0.999133	0.999948
Immune cells	Immune cells	CD33+ HLA DR+ CD14- Absolute Count	eGFR	Inverse variance weighted	23	-0.000323595	0.000136965	0.0181463	-0.000592046	-5.51e-05	0.999676	0.999408	0.999945	0.0278244
Immune cells	Immune cells	CD33+ HLA DR+ CD14- Absolute Count	eGFR	Simple mode	23	0.000460968	0.000384824	0.243715	-0.000293286	0.00121522	1.00046	0.999707	1.00122
Immune cells	Immune cells	CD33+ HLA DR+ CD14- Absolute Count	eGFR	Weighted mode	23	-0.000469034	0.000224136	0.0481334	-0.00090834	-2.97e-05	0.999531	0.999092	0.99997
Immune cells	Immune cells	CD33dim HLA DR+ CD11b- Absolute Count	eGFR	MR Egger	23	-0.000372313	0.000293376	0.218304	-0.00094733	0.000202704	0.999628	0.999053	1.0002
Immune cells	Immune cells	CD33dim HLA DR+ CD11b- Absolute Count	eGFR	Weighted median	23	-0.000403883	0.000361396	0.263753	-0.00111222	0.000304453	0.999596	0.998888	1.0003
Immune cells	Immune cells	CD33dim HLA DR+ CD11b- Absolute Count	eGFR	Inverse variance weighted	23	-0.000528053	0.000231289	0.0224254	-0.000981379	-7.47e-05	0.999472	0.999019	0.999925	0.0332763
Immune cells	Immune cells	CD33dim HLA DR+ CD11b- Absolute Count	eGFR	Simple mode	23	-0.000154752	0.000564033	0.786362	-0.00126026	0.000950752	0.999845	0.998741	1.00095
Immune cells	Immune cells	CD33dim HLA DR+ CD11b- Absolute Count	eGFR	Weighted mode	23	-0.000251331	0.000284465	0.386508	-0.000808883	0.000306221	0.999749	0.999191	1.00031
Immune cells	Immune cells	CD45 on Monocytic Myeloid-Derived Suppressor Cells	eGFR	MR Egger	13	-0.00103272	0.00145425	0.492397	-0.00388305	0.00181761	0.998968	0.996124	1.00182
Immune cells	Immune cells	CD45 on Monocytic Myeloid-Derived Suppressor Cells	eGFR	Weighted median	13	-0.00153736	0.000639299	0.0161834	-0.00279038	-0.00028433	0.998464	0.997214	0.999716
Immune cells	Immune cells	CD45 on Monocytic Myeloid-Derived Suppressor Cells	eGFR	Inverse variance weighted	13	-0.00151663	0.000514075	0.00317557	-0.00252422	-0.000509043	0.998485	0.997479	0.999491	0.00456488
Immune cells	Immune cells	CD45 on Monocytic Myeloid-Derived Suppressor Cells	eGFR	Simple mode	13	-0.0015225	0.00116268	0.214889	-0.00380136	0.000756344	0.998479	0.996206	1.00076
Immune cells	Immune cells	CD45 on Monocytic Myeloid-Derived Suppressor Cells	eGFR	Weighted mode	13	-0.00174985	0.00105093	0.121774	-0.00380967	0.000309972	0.998252	0.996198	1.00031
Immune cells	Immune cells	CD45RA- CD4+ T cell %T cell	eGFR	MR Egger	22	0.000682591	0.000386894	0.0929534	-7.57e-05	0.0014409	1.00068	0.999924	1.00144
Immune cells	Immune cells	CD45RA- CD4+ T cell %T cell	eGFR	Weighted median	22	0.000758565	0.00044268	0.0866066	-0.000109087	0.00162622	1.00076	0.999891	1.00163
Immune cells	Immune cells	CD45RA- CD4+ T cell %T cell	eGFR	Inverse variance weighted	22	0.000676639	0.000288174	0.0188733	0.000111818	0.00124146	1.00068	1.00011	1.00124	0.0263082
Immune cells	Immune cells	CD45RA- CD4+ T cell %T cell	eGFR	Simple mode	22	0.000766682	0.000712635	0.294204	-0.000630082	0.00216345	1.00077	0.99937	1.00217
Immune cells	Immune cells	CD45RA- CD4+ T cell %T cell	eGFR	Weighted mode	22	0.000588051	0.000451511	0.206881	-0.000296911	0.00147301	1.00059	0.999703	1.00147
Immune cells	Immune cells	CD62L- plasmacytoid Dendritic Cell %Dendritic Cell	eGFR	MR Egger	15	0.00192039	0.000515211	0.00253429	0.000910576	0.0029302	1.00192	1.00091	1.00293
Immune cells	Immune cells	CD62L- plasmacytoid Dendritic Cell %Dendritic Cell	eGFR	Weighted median	15	0.000617299	0.000528507	0.242805	-0.000418575	0.00165317	1.00062	0.999582	1.00165
Immune cells	Immune cells	CD62L- plasmacytoid Dendritic Cell %Dendritic Cell	eGFR	Inverse variance weighted	15	0.00100965	0.00036978	0.00632563	0.000284881	0.00173442	1.00101	1.00028	1.00174	0.00855821
Immune cells	Immune cells	CD62L- plasmacytoid Dendritic Cell %Dendritic Cell	eGFR	Simple mode	15	0.000676057	0.000888263	0.459226	-0.00106494	0.00241705	1.00068	0.998936	1.00242
Immune cells	Immune cells	CD62L- plasmacytoid Dendritic Cell %Dendritic Cell	eGFR	Weighted mode	15	0.00105895	0.000655888	0.128719	-0.000226593	0.00234449	1.00106	0.999773	1.00235
Immune cells	Immune cells	Granulocytic Myeloid-Derived Suppressor Cells Absolute Count	eGFR	MR Egger	17	-0.000761159	0.000552931	0.18884	-0.0018449	0.000322585	0.999239	0.998157	1.00032
Immune cells	Immune cells	Granulocytic Myeloid-Derived Suppressor Cells Absolute Count	eGFR	Weighted median	17	-0.000657748	0.000442886	0.137506	-0.0015258	0.000210308	0.999342	0.998475	1.00021
Immune cells	Immune cells	Granulocytic Myeloid-Derived Suppressor Cells Absolute Count	eGFR	Inverse variance weighted	17	-0.000816571	0.000331204	0.0136836	-0.00146573	-0.000167411	0.999184	0.998535	0.999833	0.0170121
Immune cells	Immune cells	Granulocytic Myeloid-Derived Suppressor Cells Absolute Count	eGFR	Simple mode	17	-0.000760531	0.00078158	0.345002	-0.00229243	0.000771366	0.99924	0.99771	1.00077
Immune cells	Immune cells	Granulocytic Myeloid-Derived Suppressor Cells Absolute Count	eGFR	Weighted mode	17	-0.00057467	0.000464135	0.23352	-0.00148437	0.000335035	0.999425	0.998517	1.00034
Immune cells	Immune cells	HVEM on Central Memory CD8+ T cell	eGFR	MR Egger	16	0.0017185	0.000489014	0.00343673	0.000760035	0.00267697	1.00172	1.00076	1.00268
Immune cells	Immune cells	HVEM on Central Memory CD8+ T cell	eGFR	Weighted median	16	0.000773147	0.000444824	0.0821937	-9.87e-05	0.001645	1.00077	0.999901	1.00165
Immune cells	Immune cells	HVEM on Central Memory CD8+ T cell	eGFR	Inverse variance weighted	16	0.00070581	0.000308248	0.0220359	0.000101644	0.00130998	1.00071	1.0001	1.00131	0.0241346
Immune cells	Immune cells	HVEM on Central Memory CD8+ T cell	eGFR	Simple mode	16	2.94e-05	0.00090102	0.974404	-0.0017366	0.00179539	1.00003	0.998265	1.0018
Immune cells	Immune cells	HVEM on Central Memory CD8+ T cell	eGFR	Weighted mode	16	0.00133284	0.00051338	0.0202511	0.000326619	0.00233907	1.00133	1.00033	1.00234
Immune cells	Immune cells	Switched memory B cell Absolute Count	eGFR	MR Egger	17	0.000566162	0.000889666	0.534122	-0.00117758	0.00230991	1.00057	0.998823	1.00231
Immune cells	Immune cells	Switched memory B cell Absolute Count	eGFR	Weighted median	17	0.000785621	0.000704551	0.264822	-0.000595299	0.00216654	1.00079	0.999405	1.00217
Immune cells	Immune cells	Switched memory B cell Absolute Count	eGFR	Inverse variance weighted	17	0.00104781	0.000516579	0.0425221	3.53e-05	0.00206031	1.00105	1.00004	1.00206	0.0425221
Immune cells	Immune cells	Switched memory B cell Absolute Count	eGFR	Simple mode	17	0.00125408	0.00123812	0.326188	-0.00117264	0.0036808	1.00125	0.998828	1.00369
Immune cells	Immune cells	Switched memory B cell Absolute Count	eGFR	Weighted mode	17	0.000542602	0.0008612	0.537554	-0.00114535	0.00223055	1.00054	0.998855	1.00223

## Sheet: UACR
Table S4 order3 Full table of MR analysis results about the casual association between cytokine and immune cell and UACR
Exposure database	Exposure feature	exposure	outcome	method	nsnp	beta	se	pval	lo_ci	up_ci	or	or_lci95	or_uci95	FDR_pval
Cytokine	Cytokine	IFNg	UACR	MR Egger	8	-0.00166831	0.014001	0.909041	-0.0291103	0.0257737	0.998333	0.971309	1.02611
Cytokine	Cytokine	IFNg	UACR	Weighted median	8	0.00974773	0.0101046	0.334703	-0.0100572	0.0295527	1.0098	0.989993	1.02999
Cytokine	Cytokine	IFNg	UACR	Inverse variance weighted	8	0.0176979	0.00868471	0.0415683	0.000675817	0.0347199	1.01786	1.00068	1.03533	0.0415683
Cytokine	Cytokine	IFNg	UACR	Simple mode	8	0.00714631	0.0149683	0.647602	-0.0221915	0.0364841	1.00717	0.978053	1.03716
Cytokine	Cytokine	IFNg	UACR	Weighted mode	8	0.00684954	0.0110787	0.555978	-0.0148648	0.0285638	1.00687	0.985245	1.02898
Immune cells	Immune cells	CD123 on CD62L+ plasmacytoid Dendritic Cell	UACR	MR Egger	16	0.000789295	0.000309125	0.022969	0.00018341	0.00139518	1.00079	1.00018	1.0014
Immune cells	Immune cells	CD123 on CD62L+ plasmacytoid Dendritic Cell	UACR	Weighted median	16	0.000443602	0.000328689	0.177141	-0.000200628	0.00108783	1.00044	0.999799	1.00109
Immune cells	Immune cells	CD123 on CD62L+ plasmacytoid Dendritic Cell	UACR	Inverse variance weighted	16	0.000838234	0.000248173	0.000731158	0.000351815	0.00132465	1.00084	1.00035	1.00133	0.00303712
Immune cells	Immune cells	CD123 on CD62L+ plasmacytoid Dendritic Cell	UACR	Simple mode	16	0.000448902	0.000430411	0.313485	-0.000394704	0.00129251	1.00045	0.999605	1.00129
Immune cells	Immune cells	CD123 on CD62L+ plasmacytoid Dendritic Cell	UACR	Weighted mode	16	0.00041343	0.000353218	0.260073	-0.000278877	0.00110574	1.00041	0.999721	1.00111
Immune cells	Immune cells	CD123 on plasmacytoid Dendritic Cell	UACR	MR Egger	16	0.00078998	0.000309102	0.022862	0.000184141	0.00139582	1.00079	1.00018	1.0014
Immune cells	Immune cells	CD123 on plasmacytoid Dendritic Cell	UACR	Weighted median	16	0.000458711	0.000318118	0.149316	-0.000164801	0.00108222	1.00046	0.999835	1.00108
Immune cells	Immune cells	CD123 on plasmacytoid Dendritic Cell	UACR	Inverse variance weighted	16	0.000838492	0.000248046	0.000723846	0.000352321	0.00132466	1.00084	1.00035	1.00133	0.00279198
Immune cells	Immune cells	CD123 on plasmacytoid Dendritic Cell	UACR	Simple mode	16	0.000457858	0.000418169	0.290826	-0.000361754	0.00127747	1.00046	0.999638	1.00128
Immune cells	Immune cells	CD123 on plasmacytoid Dendritic Cell	UACR	Weighted mode	16	0.000404618	0.000365572	0.285812	-0.000311904	0.00112114	1.0004	0.999688	1.00112
Immune cells	Immune cells	CD24 on IgD- CD38- B cell	UACR	MR Egger	24	0.0012369	0.000482507	0.0177186	0.00029119	0.00218262	1.00124	1.00029	1.00218
Immune cells	Immune cells	CD24 on IgD- CD38- B cell	UACR	Weighted median	24	0.00111568	0.000485868	0.0216612	0.000163377	0.00206798	1.00112	1.00016	1.00207
Immune cells	Immune cells	CD24 on IgD- CD38- B cell	UACR	Inverse variance weighted	24	0.000944646	0.000321368	0.00328794	0.000314764	0.00157453	1.00095	1.00031	1.00158	0.00887745
Immune cells	Immune cells	CD24 on IgD- CD38- B cell	UACR	Simple mode	24	0.000520263	0.000779685	0.511237	-0.00100792	0.00204845	1.00052	0.998993	1.00205
Immune cells	Immune cells	CD24 on IgD- CD38- B cell	UACR	Weighted mode	24	0.000910634	0.000578275	0.128973	-0.000222786	0.00204405	1.00091	0.999777	1.00205
Immune cells	Immune cells	CD25++ CD45RA- CD4 not regulatory T cell Absolute Count	UACR	MR Egger	15	2.78644e-05	0.000307586	0.929199	-0.000575004	0.000630732	1.00003	0.999425	1.00063
Immune cells	Immune cells	CD25++ CD45RA- CD4 not regulatory T cell Absolute Count	UACR	Weighted median	15	0.00050877	0.000330587	0.123806	-0.00013918	0.00115672	1.00051	0.999861	1.00116
Immune cells	Immune cells	CD25++ CD45RA- CD4 not regulatory T cell Absolute Count	UACR	Inverse variance weighted	15	0.000514855	0.000250066	0.0395064	2.47248e-05	0.00100498	1.00051	1.00002	1.00101	0.0466782
Immune cells	Immune cells	CD25++ CD45RA- CD4 not regulatory T cell Absolute Count	UACR	Simple mode	15	0.000588464	0.000477091	0.237719	-0.000346634	0.00152356	1.00059	0.999653	1.00152
Immune cells	Immune cells	CD25++ CD45RA- CD4 not regulatory T cell Absolute Count	UACR	Weighted mode	15	0.000378196	0.000325828	0.265164	-0.000260426	0.00101682	1.00038	0.99974	1.00102
Immune cells	Immune cells	CD27 on switched memory B cell	UACR	MR Egger	25	-0.00135881	0.000613668	0.0369993	-0.0025616	-0.000156025	0.998642	0.997442	0.999844
Immune cells	Immune cells	CD27 on switched memory B cell	UACR	Weighted median	25	-0.00067049	0.000440983	0.128399	-0.00153482	0.000193837	0.99933	0.998466	1.00019
Immune cells	Immune cells	CD27 on switched memory B cell	UACR	Inverse variance weighted	25	-0.000710694	0.000309917	0.0218379	-0.00131813	-0.000103257	0.99929	0.998683	0.999897	0.04717
Immune cells	Immune cells	CD27 on switched memory B cell	UACR	Simple mode	25	-0.000239373	0.000758956	0.755186	-0.00172693	0.00124818	0.999761	0.998275	1.00125
Immune cells	Immune cells	CD27 on switched memory B cell	UACR	Weighted mode	25	-0.00059221	0.000423887	0.17517	-0.00142303	0.000238609	0.999408	0.998578	1.00024
Immune cells	Immune cells	CD27 on unswitched memory B cell	UACR	MR Egger	26	-0.00099098	0.000820643	0.238981	-0.00259944	0.00061748	0.99901	0.997404	1.00062
Immune cells	Immune cells	CD27 on unswitched memory B cell	UACR	Weighted median	26	-0.000820349	0.000487909	0.0926939	-0.00177665	0.000135953	0.99918	0.998225	1.00014
Immune cells	Immune cells	CD27 on unswitched memory B cell	UACR	Inverse variance weighted	26	-0.000932163	0.000417536	0.0255799	-0.00175053	-0.000113791	0.999068	0.998251	0.999886	0.0531276
Immune cells	Immune cells	CD27 on unswitched memory B cell	UACR	Simple mode	26	-0.000488684	0.000750528	0.520909	-0.00195972	0.00098235	0.999511	0.998042	1.00098
Immune cells	Immune cells	CD27 on unswitched memory B cell	UACR	Weighted mode	26	-0.000698837	0.000482014	0.159537	-0.00164358	0.000245909	0.999301	0.998358	1.00025
Immune cells	Immune cells	CD3- lymphocyte %leukocyte	UACR	MR Egger	18	-0.00109999	0.000693821	0.132436	-0.00245988	0.000259898	0.998901	0.997543	1.00026
Immune cells	Immune cells	CD3- lymphocyte %leukocyte	UACR	Weighted median	18	-0.00106838	0.000660877	0.105962	-0.0023637	0.000226936	0.998932	0.997639	1.00023
Immune cells	Immune cells	CD3- lymphocyte %leukocyte	UACR	Inverse variance weighted	18	-0.00113648	0.000449097	0.0113872	-0.00201671	-0.000256249	0.998864	0.997985	0.999744	0.0227744
Immune cells	Immune cells	CD3- lymphocyte %leukocyte	UACR	Simple mode	18	-0.00113137	0.00106577	0.303289	-0.00322029	0.000957544	0.998869	0.996785	1.00096
Immune cells	Immune cells	CD3- lymphocyte %leukocyte	UACR	Weighted mode	18	-0.00115734	0.000779078	0.155713	-0.00268433	0.000369653	0.998843	0.997319	1.00037
Immune cells	Immune cells	CD33+ HLA DR+ CD14- Absolute Count	UACR	MR Egger	23	-0.000350405	0.00016077	0.0408192	-0.000665513	-3.52963e-05	0.99965	0.999335	0.999965
Immune cells	Immune cells	CD33+ HLA DR+ CD14- Absolute Count	UACR	Weighted median	23	-0.000459424	0.000208	0.027191	-0.000867105	-5.17431e-05	0.999541	0.999133	0.999948
Immune cells	Immune cells	CD33+ HLA DR+ CD14- Absolute Count	UACR	Inverse variance weighted	23	-0.000323595	0.000136965	0.0181463	-0.000592046	-5.51446e-05	0.999676	0.999408	0.999945	0.0326634
Immune cells	Immune cells	CD33+ HLA DR+ CD14- Absolute Count	UACR	Simple mode	23	0.000460968	0.000384824	0.243715	-0.000293286	0.00121522	1.00046	0.999707	1.00122
Immune cells	Immune cells	CD33+ HLA DR+ CD14- Absolute Count	UACR	Weighted mode	23	-0.000469034	0.000224136	0.0481334	-0.00090834	-2.97279e-05	0.999531	0.999092	0.99997
Immune cells	Immune cells	CD45 on Monocytic Myeloid-Derived Suppressor Cells	UACR	MR Egger	13	-0.00103272	0.00145425	0.492397	-0.00388305	0.00181761	0.998968	0.996124	1.00182
Immune cells	Immune cells	CD45 on Monocytic Myeloid-Derived Suppressor Cells	UACR	Weighted median	13	-0.00153736	0.000639299	0.0161834	-0.00279038	-0.00028433	0.998464	0.997214	0.999716
Immune cells	Immune cells	CD45 on Monocytic Myeloid-Derived Suppressor Cells	UACR	Inverse variance weighted	13	-0.00151663	0.000514075	0.00317557	-0.00252422	-0.000509043	0.998485	0.997479	0.999491	0.00535877
Immune cells	Immune cells	CD45 on Monocytic Myeloid-Derived Suppressor Cells	UACR	Simple mode	13	-0.00152251	0.00116268	0.214889	-0.00380136	0.000756344	0.998479	0.996206	1.00076
Immune cells	Immune cells	CD45 on Monocytic Myeloid-Derived Suppressor Cells	UACR	Weighted mode	13	-0.00174985	0.00105093	0.121774	-0.00380967	0.000309972	0.998252	0.996198	1.00031
Immune cells	Immune cells	CD45RA- CD4+ T cell %T cell	UACR	MR Egger	22	0.000682591	0.000386894	0.0929534	-7.57214e-05	0.0014409	1.00068	0.999924	1.00144
Immune cells	Immune cells	CD45RA- CD4+ T cell %T cell	UACR	Weighted median	22	0.000758565	0.00044268	0.0866066	-0.000109087	0.00162622	1.00076	0.999891	1.00163
Immune cells	Immune cells	CD45RA- CD4+ T cell %T cell	UACR	Inverse variance weighted	22	0.000676639	0.000288174	0.0188733	0.000111818	0.00124146	1.00068	1.00011	1.00124	0.0308836
Immune cells	Immune cells	CD45RA- CD4+ T cell %T cell	UACR	Simple mode	22	0.000766682	0.000712635	0.294204	-0.000630082	0.00216345	1.00077	0.99937	1.00217
Immune cells	Immune cells	CD45RA- CD4+ T cell %T cell	UACR	Weighted mode	22	0.000588051	0.000451511	0.206881	-0.000296911	0.00147301	1.00059	0.999703	1.00147
Immune cells	Immune cells	CD8+ T cell Absolute Count	UACR	MR Egger	19	-0.000581176	0.00139605	0.682398	-0.00331743	0.00215507	0.999419	0.996688	1.00216
Immune cells	Immune cells	CD8+ T cell Absolute Count	UACR	Weighted median	19	-0.000963233	0.000613808	0.116584	-0.0021663	0.00023983	0.999037	0.997836	1.00024
Immune cells	Immune cells	CD8+ T cell Absolute Count	UACR	Inverse variance weighted	19	-0.00170787	0.000788494	0.030312	-0.00325332	-0.000162421	0.998294	0.996752	0.999838	0.0467671
Immune cells	Immune cells	CD8+ T cell Absolute Count	UACR	Simple mode	19	3.67037e-05	0.00110334	0.973829	-0.00212584	0.00219925	1.00004	0.997876	1.0022
Immune cells	Immune cells	CD8+ T cell Absolute Count	UACR	Weighted mode	19	-0.000506617	0.00060184	0.410956	-0.00168622	0.000672989	0.999494	0.998315	1.00067
Immune cells	Immune cells	Granulocytic Myeloid-Derived Suppressor Cells Absolute Count	UACR	MR Egger	17	-0.000761159	0.000552931	0.18884	-0.0018449	0.000322585	0.999239	0.998157	1.00032
Immune cells	Immune cells	Granulocytic Myeloid-Derived Suppressor Cells Absolute Count	UACR	Weighted median	17	-0.000657748	0.000442886	0.137506	-0.0015258	0.000210308	0.999342	0.998475	1.00021
Immune cells	Immune cells	Granulocytic Myeloid-Derived Suppressor Cells Absolute Count	UACR	Inverse variance weighted	17	-0.000816571	0.000331204	0.0136836	-0.00146573	-0.000167411	0.999184	0.998535	0.999833	0.0199707
Immune cells	Immune cells	Granulocytic Myeloid-Derived Suppressor Cells Absolute Count	UACR	Simple mode	17	-0.000760531	0.00078158	0.345002	-0.00229243	0.000771366	0.99924	0.99771	1.00077
Immune cells	Immune cells	Granulocytic Myeloid-Derived Suppressor Cells Absolute Count	UACR	Weighted mode	17	-0.00057467	0.000464135	0.23352	-0.00148437	0.000335035	0.999425	0.998517	1.00034
Immune cells	Immune cells	HLA DR+ CD4+ T cell %T cell	UACR	MR Egger	24	0.00263413	0.0015553	0.104446	-0.000414262	0.00568252	1.00264	0.999586	1.0057
Immune cells	Immune cells	HLA DR+ CD4+ T cell %T cell	UACR	Weighted median	24	-0.000254617	0.000692702	0.713193	-0.00161231	0.00110308	0.999745	0.998389	1.0011
Immune cells	Immune cells	HLA DR+ CD4+ T cell %T cell	UACR	Inverse variance weighted	24	0.00221072	0.000953333	0.0203983	0.000342189	0.00407925	1.00221	1.00034	1.00409	0.0275377
Immune cells	Immune cells	HLA DR+ CD4+ T cell %T cell	UACR	Simple mode	24	0.000120434	0.00105597	0.910188	-0.00194927	0.00219013	1.00012	0.998053	1.00219
Immune cells	Immune cells	HLA DR+ CD4+ T cell %T cell	UACR	Weighted mode	24	-0.000532524	0.000688902	0.447391	-0.00188277	0.000817723	0.999468	0.998119	1.00082
Immune cells	Immune cells	HVEM on Central Memory CD8+ T cell	UACR	MR Egger	16	0.0017185	0.000489014	0.00343673	0.000760035	0.00267697	1.00172	1.00076	1.00268
Immune cells	Immune cells	HVEM on Central Memory CD8+ T cell	UACR	Weighted median	16	0.000773147	0.000444824	0.0821937	-9.87076e-05	0.001645	1.00077	0.999901	1.00165
Immune cells	Immune cells	HVEM on Central Memory CD8+ T cell	UACR	Inverse variance weighted	16	0.00070581	0.000308248	0.0220359	0.000101644	0.00130998	1.00071	1.0001	1.00131	0.0283319
Immune cells	Immune cells	HVEM on Central Memory CD8+ T cell	UACR	Simple mode	16	2.93956e-05	0.00090102	0.974404	-0.0017366	0.00179539	1.00003	0.998265	1.0018
Immune cells	Immune cells	HVEM on Central Memory CD8+ T cell	UACR	Weighted mode	16	0.00133284	0.00051338	0.0202511	0.000326619	0.00233907	1.00133	1.00033	1.00234
Immune cells	Immune cells	Naive-mature B cell Absolute Count	UACR	MR Egger	19	0.000170971	0.000453027	0.71055	-0.000716963	0.0010589	1.00017	0.999283	1.00106
Immune cells	Immune cells	Naive-mature B cell Absolute Count	UACR	Weighted median	19	0.000527847	0.000468106	0.25948	-0.000389641	0.00144533	1.00053	0.99961	1.00145
Immune cells	Immune cells	Naive-mature B cell Absolute Count	UACR	Inverse variance weighted	19	0.000953924	0.000386123	0.0134918	0.000197122	0.00171073	1.00095	1.0002	1.00171	0.0165581
Immune cells	Immune cells	Naive-mature B cell Absolute Count	UACR	Simple mode	19	0.00104147	0.000848036	0.23523	-0.000620686	0.00270362	1.00104	0.99938	1.00271
Immune cells	Immune cells	Naive-mature B cell Absolute Count	UACR	Weighted mode	19	0.000573571	0.00042537	0.194252	-0.000260155	0.0014073	1.00057	0.99974	1.00141
Immune cells	Immune cells	Switched memory B cell Absolute Count	UACR	MR Egger	17	0.000566162	0.000889666	0.534122	-0.00117758	0.00230991	1.00057	0.998823	1.00231
Immune cells	Immune cells	Switched memory B cell Absolute Count	UACR	Weighted median	17	0.000785621	0.000704551	0.264822	-0.000595299	0.00216654	1.00079	0.999405	1.00217
Immune cells	Immune cells	Switched memory B cell Absolute Count	UACR	Inverse variance weighted	17	0.00104781	0.000516579	0.0425221	3.53203e-05	0.00206031	1.00105	1.00004	1.00206	0.0499173
Immune cells	Immune cells	Switched memory B cell Absolute Count	UACR	Simple mode	17	0.00125408	0.00123812	0.326188	-0.00117264	0.0036808	1.00125	0.998828	1.00369
Immune cells	Immune cells	Switched memory B cell Absolute Count	UACR	Weighted mode	17	0.000542602	0.0008612	0.537554	-0.00114535	0.00223055	1.00054	0.998855	1.00223
Immune cells	Immune cells	CCR2 on CD62L+ myeloid Dendritic Cell	UACR	MR Egger	13	-0.012104	0.00621577	0.0774731	-0.0242869	7.8945e-05	0.987969	0.976006	1.00008
Immune cells	Immune cells	CCR2 on CD62L+ myeloid Dendritic Cell	UACR	Weighted median	13	-0.00874138	0.00499171	0.0799153	-0.0185251	0.00104238	0.991297	0.981645	1.00104
Immune cells	Immune cells	CCR2 on CD62L+ myeloid Dendritic Cell	UACR	Inverse variance weighted	13	-0.00869433	0.00347597	0.012375	-0.0155072	-0.00188143	0.991343	0.984612	0.99812	0.0142181
Immune cells	Immune cells	CCR2 on CD62L+ myeloid Dendritic Cell	UACR	Simple mode	13	-0.0112541	0.00755401	0.16208	-0.02606	0.00355176	0.988809	0.974277	1.00356
Immune cells	Immune cells	CCR2 on CD62L+ myeloid Dendritic Cell	UACR	Weighted mode	13	-0.00796216	0.00548801	0.172462	-0.0187187	0.00279434	0.992069	0.981455	1.0028
Immune cells	Immune cells	CD11c on CD62L+ myeloid Dendritic Cell	UACR	MR Egger	22	0.00646933	0.00365566	0.0920275	-0.000695772	0.0136344	1.00649	0.999304	1.01373
Immune cells	Immune cells	CD11c on CD62L+ myeloid Dendritic Cell	UACR	Weighted median	22	0.00706475	0.00355476	0.0468777	9.74138e-05	0.0140321	1.00709	1.0001	1.01413
Immune cells	Immune cells	CD11c on CD62L+ myeloid Dendritic Cell	UACR	Inverse variance weighted	22	0.00493898	0.00247486	0.0459709	8.82556e-05	0.00978971	1.00495	1.00009	1.00984	0.0517172
Immune cells	Immune cells	CD11c on CD62L+ myeloid Dendritic Cell	UACR	Simple mode	22	0.00475126	0.00548563	0.396208	-0.00600058	0.0155031	1.00476	0.994017	1.01562
Immune cells	Immune cells	CD11c on CD62L+ myeloid Dendritic Cell	UACR	Weighted mode	22	0.00811435	0.00350585	0.030849	0.00124287	0.0149858	1.00815	1.00124	1.0151
Immune cells	Immune cells	CD11c on monocyte	UACR	MR Egger	17	0.00791581	0.00405927	0.0701134	-4.03559e-05	0.015872	1.00795	0.99996	1.016
Immune cells	Immune cells	CD11c on monocyte	UACR	Weighted median	17	0.00416209	0.00377401	0.270102	-0.00323498	0.0115592	1.00417	0.99677	1.01163
Immune cells	Immune cells	CD11c on monocyte	UACR	Inverse variance weighted	17	0.00589196	0.00253247	0.0199883	0.000928321	0.0108556	1.00591	1.00093	1.01091	0.0220279
Immune cells	Immune cells	CD11c on monocyte	UACR	Simple mode	17	0.00360247	0.00578893	0.54251	-0.00774384	0.0149488	1.00361	0.992286	1.01506
Immune cells	Immune cells	CD11c on monocyte	UACR	Weighted mode	17	0.00398884	0.00369782	0.296716	-0.00325889	0.0112366	1.004	0.996746	1.0113
Immune cells	Immune cells	CD14- CD16- Absolute Count	UACR	MR Egger	22	0.00101762	0.000394923	0.0180085	0.000243573	0.00179167	1.00102	1.00024	1.00179
Immune cells	Immune cells	CD14- CD16- Absolute Count	UACR	Weighted median	22	0.00105463	0.000462299	0.0225323	0.000148524	0.00196074	1.00106	1.00015	1.00196
Immune cells	Immune cells	CD14- CD16- Absolute Count	UACR	Inverse variance weighted	22	0.00109924	0.000387287	0.00453544	0.000340154	0.00185832	1.0011	1.00034	1.00186	0.00489828
Immune cells	Immune cells	CD14- CD16- Absolute Count	UACR	Simple mode	22	0.00198862	0.00378314	0.604635	-0.00542632	0.00940357	1.00199	0.994588	1.00945
Immune cells	Immune cells	CD14- CD16- Absolute Count	UACR	Weighted mode	22	0.00110661	0.000426681	0.0169549	0.00027031	0.0019429	1.00111	1.00027	1.00194
Immune cells	Immune cells	CD19 on switched memory B cell	UACR	MR Egger	18	-0.00538687	0.00903746	0.559473	-0.0231003	0.0123265	0.994628	0.977164	1.0124
Immune cells	Immune cells	CD19 on switched memory B cell	UACR	Weighted median	18	-0.0102987	0.00539488	0.0562658	-0.0208726	0.000275294	0.989754	0.979344	1.00028
Immune cells	Immune cells	CD19 on switched memory B cell	UACR	Inverse variance weighted	18	-0.0082918	0.00423414	0.0501926	-0.0165907	7.11774e-06	0.991742	0.983546	1.00001	0.0511396
Immune cells	Immune cells	CD19 on switched memory B cell	UACR	Simple mode	18	-0.0103803	0.00888548	0.258835	-0.0277959	0.00703521	0.989673	0.972587	1.00706
Immune cells	Immune cells	CD19 on switched memory B cell	UACR	Weighted mode	18	-0.0101327	0.00766934	0.203945	-0.0251646	0.00489922	0.989918	0.975149	1.00491
Immune cells	Immune cells	CD19 on unswitched memory B cell	UACR	MR Egger	18	-0.0149881	0.00878215	0.107216	-0.0322011	0.00222489	0.985124	0.968312	1.00223
Immune cells	Immune cells	CD19 on unswitched memory B cell	UACR	Weighted median	18	-0.0143367	0.00625382	0.0218786	-0.0265942	-0.0020792	0.985766	0.973756	0.997923
Immune cells	Immune cells	CD19 on unswitched memory B cell	UACR	Inverse variance weighted	18	-0.00884046	0.00453655	0.0513291	-0.0177321	5.11819e-05	0.991198	0.982424	1.00005	0.0513291
Immune cells	Immune cells	CD19 on unswitched memory B cell	UACR	Simple mode	18	-0.0162363	0.0113288	0.169941	-0.0384407	0.00596822	0.983895	0.962289	1.00599
Immune cells	Immune cells	CD19 on unswitched memory B cell	UACR	Weighted mode	18	-0.0162363	0.0108799	0.153941	-0.0375609	0.00508835	0.983895	0.963136	1.0051
