# Supplementary material for: Mendelian randomization study revealed a gut microbiota-immune system-kidney junction axis in chronic kidney disease
Source: Sci Rep. 2025 Jul 1;15:21685. doi: 10.1038/s41598-025-05941-x (PMC12216554; doi:10.1038/s41598-025-05941-x)
Supplement: Supplementary file 5 — Supplementary Material 5 [file 41598_2025_5941_MOESM5_ESM.xlsx]

## Sheet: CKD
Supplemental Table5 order1. Sensitivity analysis results of all MR analysis between gut microbiome and CKD
Exposure database	Exposure feature	Exposure	Outcome	OR	PRESSO				Heterogeneity			Pleiotropy
					Causal Estimate	P-value	Global Test Pvalue	Method	Q	Q_df	Q_pvalue	Egger Intercept	SE	P-value
MiBioGen	Gut microbiota abundance_Order	Order_Desulfovibrionales_id_3156	CKD	1.15259	0.142013	0.974	5.02675	IVW	4.31354	11	0.959832	0.00878871	0.00906253	0.355025
MiBioGen	Gut microbiota abundance_Family	Family_Desulfovibrionaceae_id_3169	CKD	1.13747	0.128804	0.931	4.3732	IVW	3.66115	9	0.932268	0.00733717	0.0097697	0.474155
MiBioGen	Gut microbiota abundance_Genus	Genus_Coprococcus3_id_11303	CKD	0.872452	-0.136448	0.824	5.55934	IVW	4.50294	8	0.809139	0.00787665	0.0149044	0.613503
MiBioGen	Gut microbiota abundance_Genus	Genus_LachnospiraceaeUCG010_id_11330	CKD	0.8884	-0.118333	0.613	9.29811	IVW	7.92018	9	0.54221	-0.00754112	0.0101035	0.476791
MiBioGen	Gut microbiota abundance_Genus	Genus_RuminococcaceaeNK4A214group_id_11358	CKD	0.900382	-0.104936	0.701	10.6755	IVW	9.04456	12	0.69912	0.0117495	0.0125929	0.370835
MiBioGen	Gut microbiota abundance_Genus	Genus_RuminococcaceaeUCG002_id_11360	CKD	1.11893	0.112368	0.107	32.5037	IVW	29.4247	21	0.104173	0.00317774	0.00972632	0.747277
MiBioGen	Gut microbiota abundance_Genus	Genus_Senegalimassilia_id_11160	CKD	1.13387	0.125637	0.374	7.62483	IVW	4.83876	4	0.304245	0.0308536	0.0168885	0.165179
MiBioGen	Gut microbiota abundance_Genus	Genus_Streptococcus_id_1853	CKD	1.10605	0.100791	0.781	11.4018	IVW	9.81283	14	0.775735	0.00699548	0.0125344	0.586258
Dutch microbiome project	Gut microbiota abundance_Family	Family_Veillonellaceae	CKD	1.08322	0.0799336	0.618	10.1064	IVW	8.3262	10	0.597008	0.0245132	0.0159761	0.15931
Dutch microbiome project	Gut microbiota abundance_Genus	Genus_Coprobacter	CKD	1.08547	0.082011	0.473	7.91973	IVW	5.71224	6	0.456184	0.0390869	0.0260933	0.194411
Dutch microbiome project	Gut microbiota abundance_Genus	Genus_Streptococcus	CKD	0.934488	-0.067756	0.705	6.59353	IVW	5.03557	7	0.655622	-0.0347256	0.0212415	0.153209
Dutch microbiome project	Gut microbiota abundance_Species	Species_Lachnospiraceae_bacterium_8_1_57FAA	CKD	1.04127	0.040439	0.68	12.3712	IVW	10.6582	13	0.639425	0.00901287	0.0137826	0.52549
Dutch microbiome project	Gut microbiota abundance_Species	Species_Bacteroides_cellulosilyticus	CKD	0.924409	-0.0786003	0.166	19.6157	IVW	15.9315	11	0.143693	0.0011613	0.0173469	0.947945
Dutch microbiome project	Gut microbiota abundance_Species	Species_Alistipes_indistinctus	CKD	1.07558	0.0728565	0.237	14.879	IVW	12.0706	9	0.209361	0.0362202	0.0222034	0.141475
Dutch microbiome project	Gut microbiota abundance_Species	Species_Alistipes_putredinis	CKD	1.13992	0.130954	0.975	0.846442	IVW	0.57411	4	0.965897	-0.00302977	0.0220776	0.899539
Dutch microbiome project	Gut microbiota abundance_Species	Species_Coprobacter_fastidiosus	CKD	1.0852	0.0817634	0.472	7.94236	IVW	5.7349	6	0.453532	0.0380335	0.025422	0.194881
Dutch microbiome project	Gut microbiota metabolism pathways	Gut_bacterial_pathway_abundance__POLYAMSYN_PWY__superpathway_of_polyamine_biosynthesis_I	CKD	0.881217	-0.126452	0.303	10.7695	IVW	7.67695	6	0.262739	-0.0266904	0.02038	0.247264
Dutch microbiome project	Gut microbiota metabolism pathways	Gut_bacterial_pathway_abundance__PWY_5384__sucrose_degradation_IV__sucrose_phosphorylase	CKD	1.12377	0.116692	0.291	11.7512	IVW	9.03573	7	0.250101	0.0195837	0.0153006	0.247827
Dutch microbiome project	Gut microbiota metabolism pathways	Gut_bacterial_pathway_abundance__PWY_5791__1_4_dihydroxy_2_naphthoate_biosynthesis_II__plants	CKD	1.0654	0.0633527	0.574	13.5038	IVW	11.596	13	0.56102	0.00947818	0.0139759	0.510524
Dutch microbiome project	Gut microbiota metabolism pathways	Gut_bacterial_pathway_abundance__PWY_6731__starch_degradation_III	CKD	0.95999	-0.0408325	0.501	9.75677	IVW	7.72753	8	0.460528	-0.0114545	0.0174156	0.531746
Dutch microbiome project	Gut microbiota metabolism pathways	Gut_bacterial_pathway_abundance__PWY_841__superpathway_of_purine_nucleotides_de_novo_biosynthesis_I	CKD	0.909651	-0.0946946	0.993	2.05947	IVW	1.65914	8	0.98974	0.00645071	0.0185815	0.738676
Dutch microbiome project	Gut microbiota metabolism pathways	Gut_bacterial_pathway_abundance__UBISYN_PWY__superpathway_of_ubiquinol_8_biosynthesis__prokaryotic	CKD	1.0586	0.0569487	0.589	4.60598	IVW	2.82056	4	0.588289	-0.0132056	0.0222437	0.594514

## Sheet: eGFR
Supplemental Table5 order2. . Sensitivity analysis results of all MR analysis between gut microbiome and eGFR
Exposure database	Exposure feature	Exposure	Outcome	OR	PRESSO				Heterogeneity			Pleiotropy
					Causal Estimate	P-value	Global Test Pvalue	Method	Q	Q_df	Q_pvalue	Egger Intercept	SE	P-value
MiBioGen	Gut microbiota abundance_Class	Class_Deltaproteobacteria	eGFR	0.994503	-0.00551228	0.053	26.991	IVW	23.4687	12	0.0240002	-0.000156715	0.000386498	0.692903
MiBioGen	Gut microbiota abundance_Order	Order_Desulfovibrionales.id.3156	eGFR	0.995097	-0.00491514	0.006	32.4512	IVW	28.114	11	0.00310968	-2.54555e-05	0.000438817	0.954884
MiBioGen	Gut microbiota abundance_Order	Order_Pasteurellales.id.3688	eGFR	0.997129	-0.00287477	0.588	13.2952	IVW	10.6246	13	0.642232	-9.55078e-05	0.000250797	0.709995
MiBioGen	Gut microbiota abundance_Family	Family_Desulfovibrionaceae.id.3169	eGFR	0.995413	-0.00459759	0.124	18.7499	IVW	15.8187	9	0.0707652	-1.89903e-05	0.000400841	0.963375
MiBioGen	Gut microbiota abundance_Family	Family_Pasteurellaceae.id.3689	eGFR	0.997129	-0.00287477	0.558	13.2952	IVW	10.6246	13	0.642232	-9.55078e-05	0.000250797	0.709995
MiBioGen	Gut microbiota abundance_Genus	Genus_Eisenbergiella.id.11304	eGFR	0.997166	-0.00283766	0.239	15.6809	IVW	12.9852	10	0.224499	-0.000702473	0.000869451	0.439951
MiBioGen	Gut microbiota abundance_Genus	Genus_LachnospiraceaeUCG001.id.11321	eGFR	1.00223	0.00222633	0.468	13.919	IVW	11.5288	12	0.484221	-0.000378078	0.000467444	0.435764
MiBioGen	Gut microbiota abundance_Genus	Genus_LachnospiraceaeUCG008.id.11328	eGFR	0.997253	-0.00275057	0.133	19.34	IVW	16.0261	10	0.0988869	-0.000246234	0.000724934	0.741902
Dutch microbiome project	Gut microbiota abundance_Family	Family_Veillonellaceae	eGFR	0.997259	-0.00274526	0.92	5.78502	IVW	4.80444	10	0.903853	-0.000404276	0.000489428	0.430146
Dutch microbiome project	Gut microbiota abundance_Genus	Genus_Streptococcus	eGFR	1.00238	0.00238051	0.135	15.3434	IVW	11.76	7	0.108733	0.000627731	0.000848127	0.487156
Dutch microbiome project	Gut microbiota abundance_Genus	Genus_Dorea	eGFR	1.00439	0.00438436	0.868	3.09419	IVW	1.92979	5	0.858773	-0.000370834	0.000915684	0.706215
Dutch microbiome project	Gut microbiota abundance_Species	Species_Faecalibacterium_prausnitzi	eGFR	0.996508	-0.00349801	0.173	14.7355	IVW	11.4198	7	0.121327	-0.00105274	0.000668707	0.166485
Dutch microbiome project	Gut microbiota abundance_Species	Species_Ruminococcus_bromi	eGFR	0.996833	-0.00317224	0.146	14.3322	IVW	10.5884	6	0.10196	0.000958549	0.00127	0.484401
Dutch microbiome project	Gut microbiota abundance_Species	Species_Holdemania_filiformis	eGFR	1.00429	NA	NA	NA	IVW	2.61969	2	0.269862	0.00348417	0.00219312	0.35765
Dutch microbiome project	Gut microbiota abundance_Species	Species_Bacteroides_eggerthii	eGFR	1.00212	0.00212103	0.646	6.46361	IVW	4.75358	6	0.575784	0.000137813	0.000430243	0.761684
Dutch microbiome project	Gut microbiota metabolism pathways	Gut.bacterial.pathway.abundance..PWY.6121..5.aminoimidazole.ribonucleotide.biosynthesis.I.	eGFR	0.996366	-0.00364072	0.14	15.1229	IVW	10.7845	7	0.148301	0.00105727	0.000774171	0.221017
Dutch microbiome project	Gut microbiota metabolism pathways	Gut.bacterial.pathway.abundance..PWY.6147..6.hydroxymethyl.dihydropterin.diphosphate.biosynthesis.I.	eGFR	1.00292	0.00291112	0.222	19.0416	IVW	15.9919	12	0.191607	0.000716832	0.00045775	0.145647
Dutch microbiome project	Gut microbiota metabolism pathways	Gut.bacterial.pathway.abundance..SER.GLYSYN.PWY..superpathway.of.L.serine.and.glycine.biosynthesis.I.	eGFR	0.995472	-0.00453873	0.293	8.15015	IVW	4.44082	3	0.21763	0.00614197	0.0036516	0.234596

## Sheet: UACR
Supplemental Table5 order3. Sensitivity analysis results of all MR analysis between gut microbiome and UACR
Exposure database	Exposure feature	Exposure	Outcome	OR	PRESSO				Heterogeneity			Pleiotropy
					Causal Estimate	P-value	Global Test Pvalue	Method	Q	Q_df	Q_pvalue	Egger Intercept	SE	P-value
MiBioGen	Gut microbiota abundance_Order	Order_Rhodospirillales.id.2667	UACR	1.01531	0.0151971	0.442	14.2838	IVW	12.2586	12	0.425145	-0.001267	0.00389609	0.751134
MiBioGen	Gut microbiota abundance_Genus	Genus_Parasutterella.id.2892	UACR	0.978738	-0.0214917	0.247	19.5498	IVW	17.1495	14	0.248301	0.00237441	0.00201595	0.259984
MiBioGen	Gut microbiota abundance_Order	Genus.Coprobacter.id.949.csv	UACR	0.985828	-0.0142736	0.475	11.7911	IVW	9.95899	10	0.444098	0.000986602	0.00278826	0.731606
MiBioGen	Gut microbiota abundance_Genus	Genus.RuminococcaceaeUCG013.id.11370.csv	UACR	1.02342	0.023149	0.349	14.9983	IVW	13.0262	11	0.291618	0.00313072	0.00217434	0.180473
Dutch microbiome	Gut microbiota abundance_Class	Class_Negativicutes	UACR	0.980331	-0.0198646	0.755	4.92957	IVW	3.76653	6	0.708236	0.00256099	0.00443035	0.588283
Dutch microbiome	Gut microbiota abundance_Order	Order_Selenomonadales	UACR	0.980331	-0.019865	0.74	4.92955	IVW	3.76646	6	0.708245	0.00256184	0.00443068	0.588189
Dutch microbiome	Gut microbiota abundance_Family	Family_Clostridiales_noname	UACR	1.01823	0.0180636	0.65	6.2075	IVW	4.53946	6	0.604081	0.00169256	0.00333034	0.632918
Dutch microbiome	Gut microbiota abundance_Species	Species_Parasutterella_excrementihominis	UACR	0.987618	-0.0124588	0.225	16.9921	IVW	14.424	11	0.210415	-0.00104908	0.00430689	0.81248
Dutch microbiome	Gut microbiota abundance_Species	Species_Bifidobacterium_adolescentis	UACR	0.984063	-0.0160656	0.591	10.9049	IVW	9.09268	10	0.523331	0.00132508	0.00283544	0.651373
Dutch microbiome	Gut microbiota abundance_Species	Species_Eubacterium_hallii	UACR	1.01389	0.0137988	0.253	15.9445	IVW	13.1892	10	0.213286	0.00352559	0.00433855	0.437403
Dutch microbiome	Gut microbiota metabolism pathways	Gut.bacterial.pathway.abundance..FAO.PWY..fatty.acid..beta..oxidation.I.	UACR	1.02319	0.0229205	0.513	8.3692	IVW	6.45122	7	0.488157	0.00185544	0.00364539	0.628935
Dutch microbiome	Gut microbiota metabolism pathways	Gut.bacterial.pathway.abundance..P42.PWY..incomplete.reductive.TCA.cycle.	UACR	1.02456	0.0242614	0.258	16.3796	IVW	13.806	11	0.243915	-0.00207483	0.00424226	0.63533
Dutch microbiome	Gut microbiota metabolism pathways	Gut.bacterial.pathway.abundance..PWY_GLYCOLYSIS.E.D..superpathway.of.glycolysis.and.Entner.Doudoroff.	UACR	0.972148	-0.0282476	0.177	12.3101	IVW	8.64735	5	0.123984	-0.016872	0.0158628	0.347448
