# Supplementary material for: Mendelian randomization study revealed a gut microbiota-immune system-kidney junction axis in chronic kidney disease
Source: Sci Rep. 2025 Jul 1;15:21685. doi: 10.1038/s41598-025-05941-x (PMC12216554; doi:10.1038/s41598-025-05941-x)
Supplement: Supplementary file 6 — Supplementary Material 6 [file 41598_2025_5941_MOESM6_ESM.xlsx]

## Sheet: CKD
Table S3 order1 Full table of MR analysis results about the casual association between gut mcirobiome and CKD
Exposure database	Exposure feature	exposure	outcome	Method	nsnp	beta	SE	pval	lo_ci	up_ci	or	or_lci95	or_uci95	Q-value(p_fdr)
MiBioGen	Gut microbiota abundance_Order	Order_Desulfovibrionales_id_3156	CKD	MR Egger	12	0.0271228	0.127545	0.83587	-0.222865	0.27711	1.02749	0.800223	1.31931
MiBioGen	Gut microbiota abundance_Order	Order_Desulfovibrionales_id_3156	CKD	Weighted median	12	0.121798	0.0633936	0.0546944	-0.00245359	0.246049	1.12953	0.997549	1.27896
MiBioGen	Gut microbiota abundance_Order	Order_Desulfovibrionales_id_3156	CKD	Inverse variance weighted	12	0.142013	0.0472498	0.00265075	0.0494034	0.234623	1.15259	1.05064	1.26443	0.00279802
MiBioGen	Gut microbiota abundance_Order	Order_Desulfovibrionales_id_3156	CKD	Simple mode	12	0.110123	0.0979067	0.284628	-0.0817739	0.302021	1.11642	0.92148	1.35259
MiBioGen	Gut microbiota abundance_Order	Order_Desulfovibrionales_id_3156	CKD	Weighted mode	12	0.110123	0.088626	0.239866	-0.0635837	0.28383	1.11642	0.938396	1.32821
MiBioGen	Gut microbiota abundance_Family	Family_Desulfovibrionaceae_id_3169	CKD	MR Egger	10	0.0389175	0.12998	0.772257	-0.215843	0.293678	1.03968	0.805862	1.34135
MiBioGen	Gut microbiota abundance_Family	Family_Desulfovibrionaceae_id_3169	CKD	Weighted median	10	0.105232	0.068477	0.124355	-0.0289831	0.239447	1.11097	0.971433	1.27055
MiBioGen	Gut microbiota abundance_Family	Family_Desulfovibrionaceae_id_3169	CKD	Inverse variance weighted	10	0.128804	0.0506921	0.0110564	0.0294477	0.228161	1.13747	1.02989	1.25629	0.0700236
MiBioGen	Gut microbiota abundance_Family	Family_Desulfovibrionaceae_id_3169	CKD	Simple mode	10	0.0818075	0.0976099	0.423669	-0.109508	0.273123	1.08525	0.896275	1.31406
MiBioGen	Gut microbiota abundance_Family	Family_Desulfovibrionaceae_id_3169	CKD	Weighted mode	10	0.0967964	0.100255	0.359517	-0.0997028	0.293296	1.10164	0.905106	1.34084
MiBioGen	Gut microbiota abundance_Genus	Genus_Coprococcus3_id_11303	CKD	MR Egger	9	-0.260736	0.243126	0.319101	-0.737264	0.215791	0.770484	0.478421	1.24084
MiBioGen	Gut microbiota abundance_Genus	Genus_Coprococcus3_id_11303	CKD	Weighted median	9	-0.117581	0.0809435	0.146325	-0.276231	0.0410678	0.889068	0.758638	1.04192
MiBioGen	Gut microbiota abundance_Genus	Genus_Coprococcus3_id_11303	CKD	Inverse variance weighted	9	-0.136448	0.0616423	0.0268604	-0.257267	-0.0156289	0.872452	0.773162	0.984493	0.0567052
MiBioGen	Gut microbiota abundance_Genus	Genus_Coprococcus3_id_11303	CKD	Simple mode	9	-0.0828094	0.124306	0.524041	-0.326449	0.16083	0.920527	0.721481	1.17449
MiBioGen	Gut microbiota abundance_Genus	Genus_Coprococcus3_id_11303	CKD	Weighted mode	9	-0.094043	0.112753	0.428447	-0.315039	0.126953	0.910244	0.72976	1.13536
MiBioGen	Gut microbiota abundance_Genus	Genus_LachnospiraceaeUCG010_id_11330	CKD	MR Egger	10	-0.0333284	0.123955	0.794829	-0.27628	0.209623	0.967221	0.758601	1.23321
MiBioGen	Gut microbiota abundance_Genus	Genus_LachnospiraceaeUCG010_id_11330	CKD	Weighted median	10	-0.110437	0.0709431	0.119544	-0.249485	0.028612	0.895443	0.779202	1.02903
MiBioGen	Gut microbiota abundance_Genus	Genus_LachnospiraceaeUCG010_id_11330	CKD	Inverse variance weighted	10	-0.118333	0.0489327	0.0155942	-0.214241	-0.0224248	0.8884	0.807154	0.977825	0.0269354
MiBioGen	Gut microbiota abundance_Genus	Genus_LachnospiraceaeUCG010_id_11330	CKD	Simple mode	10	-0.115378	0.0984469	0.271293	-0.308334	0.0775778	0.891029	0.73467	1.08067
MiBioGen	Gut microbiota abundance_Genus	Genus_LachnospiraceaeUCG010_id_11330	CKD	Weighted mode	10	-0.113426	0.0871581	0.225453	-0.284256	0.0574039	0.89277	0.752574	1.05908
MiBioGen	Gut microbiota abundance_Genus	Genus_RuminococcaceaeNK4A214group_id_11358	CKD	MR Egger	13	-0.265339	0.179142	0.16663	-0.616458	0.0857802	0.766946	0.539853	1.08957
MiBioGen	Gut microbiota abundance_Genus	Genus_RuminococcaceaeNK4A214group_id_11358	CKD	Weighted median	13	-0.0852627	0.0716831	0.234267	-0.225762	0.0552362	0.918271	0.797908	1.05679
MiBioGen	Gut microbiota abundance_Genus	Genus_RuminococcaceaeNK4A214group_id_11358	CKD	Inverse variance weighted	13	-0.104936	0.050363	0.0371977	-0.203647	-0.00622426	0.900382	0.81575	0.993795	0.0588963
MiBioGen	Gut microbiota abundance_Genus	Genus_RuminococcaceaeNK4A214group_id_11358	CKD	Simple mode	13	-0.216919	0.129506	0.11978	-0.47075	0.0369124	0.804995	0.624534	1.0376
MiBioGen	Gut microbiota abundance_Genus	Genus_RuminococcaceaeNK4A214group_id_11358	CKD	Weighted mode	13	0.0155134	0.126226	0.904219	-0.231889	0.262915	1.01563	0.793034	1.30072
MiBioGen	Gut microbiota abundance_Genus	Genus_RuminococcaceaeUCG002_id_11360	CKD	MR Egger	22	0.0719149	0.132002	0.591914	-0.186809	0.330639	1.07456	0.829602	1.39186
MiBioGen	Gut microbiota abundance_Genus	Genus_RuminococcaceaeUCG002_id_11360	CKD	Weighted median	22	0.0956666	0.0612795	0.118488	-0.0244412	0.215774	1.10039	0.975855	1.24082
MiBioGen	Gut microbiota abundance_Genus	Genus_RuminococcaceaeUCG002_id_11360	CKD	Inverse variance weighted	22	0.112368	0.0447699	0.0120762	0.0246194	0.200117	1.11893	1.02493	1.22155	0.0176498
MiBioGen	Gut microbiota abundance_Genus	Genus_RuminococcaceaeUCG002_id_11360	CKD	Simple mode	22	0.292546	0.144664	0.0560725	0.00900545	0.576087	1.33983	1.00905	1.77906
MiBioGen	Gut microbiota abundance_Genus	Genus_RuminococcaceaeUCG002_id_11360	CKD	Weighted mode	22	-0.0844237	0.135619	0.540312	-0.350238	0.18139	0.919042	0.704521	1.19888
MiBioGen	Gut microbiota abundance_Genus	Genus_Senegalimassilia_id_11160	CKD	MR Egger	5	-0.184775	0.177662	0.374775	-0.532992	0.163441	0.831291	0.586847	1.17756
MiBioGen	Gut microbiota abundance_Genus	Genus_Senegalimassilia_id_11160	CKD	Weighted median	5	0.114694	0.0686164	0.094617	-0.0197938	0.249183	1.12153	0.980401	1.28298
MiBioGen	Gut microbiota abundance_Genus	Genus_Senegalimassilia_id_11160	CKD	Inverse variance weighted	5	0.125637	0.0570836	0.0277409	0.0137532	0.237521	1.13387	1.01385	1.2681	0.0376484
MiBioGen	Gut microbiota abundance_Genus	Genus_Senegalimassilia_id_11160	CKD	Simple mode	5	0.10154	0.101878	0.375324	-0.0981395	0.30122	1.10687	0.906522	1.35151
MiBioGen	Gut microbiota abundance_Genus	Genus_Senegalimassilia_id_11160	CKD	Weighted mode	5	0.0832609	0.0892815	0.403836	-0.0917309	0.258253	1.08683	0.912351	1.29467
MiBioGen	Gut microbiota abundance_Genus	Genus_Streptococcus_id_1853	CKD	MR Egger	15	0.0120533	0.165494	0.943049	-0.312316	0.336422	1.01213	0.73175	1.39993
MiBioGen	Gut microbiota abundance_Genus	Genus_Streptococcus_id_1853	CKD	Weighted median	15	0.125453	0.0654213	0.0551594	-0.00277266	0.253679	1.13366	0.997231	1.28876
MiBioGen	Gut microbiota abundance_Genus	Genus_Streptococcus_id_1853	CKD	Inverse variance weighted	15	0.100791	0.0459113	0.0281394	0.0108047	0.190777	1.10605	1.01086	1.21019	0.0356432
MiBioGen	Gut microbiota abundance_Genus	Genus_Streptococcus_id_1853	CKD	Simple mode	15	0.176695	0.118064	0.156697	-0.0547099	0.4081	1.19327	0.94676	1.50396
MiBioGen	Gut microbiota abundance_Genus	Genus_Streptococcus_id_1853	CKD	Weighted mode	15	0.182314	0.118552	0.146379	-0.0500487	0.414676	1.19999	0.951183	1.51388
Dutch microbiome project	Gut microbiota abundance_Family	Family_Veillonellaceae	CKD	MR Egger	11	-0.138229	0.145458	0.366777	-0.423326	0.146868	0.870899	0.654865	1.1582
Dutch microbiome project	Gut microbiota abundance_Family	Family_Veillonellaceae	CKD	Weighted median	11	0.0856755	0.0438316	0.0506242	-0.000234433	0.171585	1.08945	0.999766	1.18719
Dutch microbiome project	Gut microbiota abundance_Family	Family_Veillonellaceae	CKD	Inverse variance weighted	11	0.0799336	0.0306827	0.00918301	0.0197954	0.140072	1.08322	1.01999	1.15036	0.0100178
Dutch microbiome project	Gut microbiota abundance_Family	Family_Veillonellaceae	CKD	Simple mode	11	0.00309154	0.075191	0.968013	-0.144283	0.150466	1.0031	0.865643	1.16238
Dutch microbiome project	Gut microbiota abundance_Family	Family_Veillonellaceae	CKD	Weighted mode	11	-0.00127004	0.074289	0.986696	-0.146877	0.144336	0.998731	0.863401	1.15527
Dutch microbiome project	Gut microbiota abundance_Genus	Genus_Coprobacter	CKD	MR Egger	7	-0.199199	0.190334	0.34323	-0.572254	0.173857	0.819387	0.564252	1.18989
Dutch microbiome project	Gut microbiota abundance_Genus	Genus_Coprobacter	CKD	Weighted median	7	0.0687448	0.0421649	0.103021	-0.0138984	0.151388	1.07116	0.986198	1.16345
Dutch microbiome project	Gut microbiota abundance_Genus	Genus_Coprobacter	CKD	Inverse variance weighted	7	0.082011	0.0313943	0.00899376	0.0204782	0.143544	1.08547	1.02069	1.15436	0.021585
Dutch microbiome project	Gut microbiota abundance_Genus	Genus_Coprobacter	CKD	Simple mode	7	0.0731499	0.0618757	0.281847	-0.0481265	0.194426	1.07589	0.953013	1.21461
Dutch microbiome project	Gut microbiota abundance_Genus	Genus_Coprobacter	CKD	Weighted mode	7	0.0738889	0.0597619	0.262515	-0.0432444	0.191022	1.07669	0.957677	1.21049
Dutch microbiome project	Gut microbiota abundance_Genus	Genus_Streptococcus	CKD	MR Egger	8	0.165779	0.145674	0.298507	-0.119742	0.451301	1.18031	0.887149	1.57035
Dutch microbiome project	Gut microbiota abundance_Genus	Genus_Streptococcus	CKD	Weighted median	8	-0.0686498	0.038687	0.0759813	-0.144476	0.00717663	0.933654	0.865475	1.0072
Dutch microbiome project	Gut microbiota abundance_Genus	Genus_Streptococcus	CKD	Inverse variance weighted	8	-0.067756	0.0285313	0.0175589	-0.123677	-0.0118345	0.934488	0.883665	0.988235	0.0234119
Dutch microbiome project	Gut microbiota abundance_Genus	Genus_Streptococcus	CKD	Simple mode	8	-0.0757893	0.0648434	0.28074	-0.202882	0.0513037	0.927011	0.816374	1.05264
Dutch microbiome project	Gut microbiota abundance_Genus	Genus_Streptococcus	CKD	Weighted mode	8	-0.0679057	0.056892	0.271516	-0.179414	0.0436025	0.934349	0.83576	1.04457
Dutch microbiome project	Gut microbiota abundance_Species	Species_Lachnospiraceae_bacterium_8_1_57FAA	CKD	MR Egger	14	-0.00779812	0.0757198	0.919675	-0.156209	0.140613	0.992232	0.85538	1.15098
Dutch microbiome project	Gut microbiota abundance_Species	Species_Lachnospiraceae_bacterium_8_1_57FAA	CKD	Weighted median	14	0.0349242	0.0228734	0.126799	-0.00990764	0.079756	1.03554	0.990141	1.08302
Dutch microbiome project	Gut microbiota abundance_Species	Species_Lachnospiraceae_bacterium_8_1_57FAA	CKD	Inverse variance weighted	14	0.040439	0.0170948	0.0180022	0.00693319	0.0739449	1.04127	1.00696	1.07675	0.0216027
Dutch microbiome project	Gut microbiota abundance_Species	Species_Lachnospiraceae_bacterium_8_1_57FAA	CKD	Simple mode	14	0.0261038	0.0431622	0.555733	-0.0584941	0.110702	1.02645	0.943184	1.11706
Dutch microbiome project	Gut microbiota abundance_Species	Species_Lachnospiraceae_bacterium_8_1_57FAA	CKD	Weighted mode	14	0.0289753	0.0390572	0.47136	-0.0475769	0.105527	1.0294	0.953537	1.1113
Dutch microbiome project	Gut microbiota abundance_Species	Species_Bacteroides_cellulosilyticus	CKD	MR Egger	12	-0.0868751	0.12763	0.511526	-0.33703	0.16328	0.916792	0.713888	1.17737
Dutch microbiome project	Gut microbiota abundance_Species	Species_Bacteroides_cellulosilyticus	CKD	Weighted median	12	-0.0970989	0.038374	0.0113954	-0.172312	-0.021886	0.907466	0.841717	0.978352
Dutch microbiome project	Gut microbiota abundance_Species	Species_Bacteroides_cellulosilyticus	CKD	Inverse variance weighted	12	-0.0786003	0.0303295	0.00955452	-0.138046	-0.0191545	0.924409	0.871059	0.981028	0.0573271
Dutch microbiome project	Gut microbiota abundance_Species	Species_Bacteroides_cellulosilyticus	CKD	Simple mode	12	-0.109418	0.0646395	0.118601	-0.236111	0.0172758	0.896356	0.789693	1.01743
Dutch microbiome project	Gut microbiota abundance_Species	Species_Bacteroides_cellulosilyticus	CKD	Weighted mode	12	-0.115898	0.0648251	0.101346	-0.242956	0.011159	0.890566	0.784306	1.01122
Dutch microbiome project	Gut microbiota abundance_Species	Species_Alistipes_indistinctus	CKD	MR Egger	10	-0.234148	0.191136	0.255406	-0.608776	0.140479	0.791245	0.544016	1.15083
Dutch microbiome project	Gut microbiota abundance_Species	Species_Alistipes_indistinctus	CKD	Weighted median	10	0.0620548	0.0448258	0.16625	-0.0258037	0.149913	1.06402	0.974526	1.16173
Dutch microbiome project	Gut microbiota abundance_Species	Species_Alistipes_indistinctus	CKD	Inverse variance weighted	10	0.0728565	0.0363403	0.0449803	0.00162945	0.144084	1.07558	1.00163	1.15498	0.0771091
Dutch microbiome project	Gut microbiota abundance_Species	Species_Alistipes_indistinctus	CKD	Simple mode	10	0.159652	0.0889262	0.106171	-0.014643	0.333948	1.1731	0.985464	1.39647
Dutch microbiome project	Gut microbiota abundance_Species	Species_Alistipes_indistinctus	CKD	Weighted mode	10	-0.0146454	0.08732	0.870511	-0.185793	0.156502	0.985461	0.830446	1.16941
Dutch microbiome project	Gut microbiota abundance_Species	Species_Alistipes_putredinis	CKD	MR Egger	5	0.163858	0.247122	0.554684	-0.3205	0.648217	1.17805	0.725786	1.91213
Dutch microbiome project	Gut microbiota abundance_Species	Species_Alistipes_putredinis	CKD	Weighted median	5	0.139342	0.0734881	0.0579452	-0.00469497	0.283378	1.14952	0.995316	1.32761
Dutch microbiome project	Gut microbiota abundance_Species	Species_Alistipes_putredinis	CKD	Inverse variance weighted	5	0.130954	0.0598394	0.0286382	0.0136692	0.24824	1.13992	1.01376	1.28177	0.0429573
Dutch microbiome project	Gut microbiota abundance_Species	Species_Alistipes_putredinis	CKD	Simple mode	5	0.140114	0.0942441	0.211291	-0.0446043	0.324833	1.15041	0.956376	1.3838
Dutch microbiome project	Gut microbiota abundance_Species	Species_Alistipes_putredinis	CKD	Weighted mode	5	0.140114	0.0952142	0.215108	-0.0465057	0.326734	1.15041	0.954559	1.38643
Dutch microbiome project	Gut microbiota abundance_Species	Species_Coprobacter_fastidiosus	CKD	MR Egger	7	-0.191291	0.185186	0.34897	-0.554256	0.171673	0.825892	0.5745	1.18729
Dutch microbiome project	Gut microbiota abundance_Species	Species_Coprobacter_fastidiosus	CKD	Weighted median	7	0.0679369	0.0410529	0.0979525	-0.0125268	0.148401	1.0703	0.987551	1.15998
Dutch microbiome project	Gut microbiota abundance_Species	Species_Coprobacter_fastidiosus	CKD	Inverse variance weighted	7	0.0817634	0.0313516	0.00910859	0.0203143	0.143213	1.0852	1.02052	1.15398	0.0182172
Dutch microbiome project	Gut microbiota abundance_Species	Species_Coprobacter_fastidiosus	CKD	Simple mode	7	0.0724959	0.0605211	0.276139	-0.0461254	0.191117	1.07519	0.954922	1.2106
Dutch microbiome project	Gut microbiota abundance_Species	Species_Coprobacter_fastidiosus	CKD	Weighted mode	7	0.0724959	0.0541795	0.229352	-0.033696	0.178688	1.07519	0.966865	1.19565
Dutch microbiome project	Gut microbiota metabolism pathways	Gut_bacterial_pathway_abundance__POLYAMSYN_PWY__superpathway_of_polyamine_biosynthesis_I	CKD	MR Egger	7	0.158662	0.223699	0.509854	-0.279788	0.597112	1.17194	0.755944	1.81686
Dutch microbiome project	Gut microbiota metabolism pathways	Gut_bacterial_pathway_abundance__POLYAMSYN_PWY__superpathway_of_polyamine_biosynthesis_I	CKD	Weighted median	7	-0.177566	0.0671682	0.00820276	-0.309216	-0.0459167	0.837305	0.734022	0.955122
Dutch microbiome project	Gut microbiota metabolism pathways	Gut_bacterial_pathway_abundance__POLYAMSYN_PWY__superpathway_of_polyamine_biosynthesis_I	CKD	Inverse variance weighted	7	-0.126452	0.0544194	0.0201444	-0.233114	-0.0197895	0.881217	0.792064	0.980405	0.042527
Dutch microbiome project	Gut microbiota metabolism pathways	Gut_bacterial_pathway_abundance__POLYAMSYN_PWY__superpathway_of_polyamine_biosynthesis_I	CKD	Simple mode	7	-0.185826	0.0922367	0.0905674	-0.36661	-0.00504203	0.830418	0.69308	0.994971
Dutch microbiome project	Gut microbiota metabolism pathways	Gut_bacterial_pathway_abundance__POLYAMSYN_PWY__superpathway_of_polyamine_biosynthesis_I	CKD	Weighted mode	7	-0.184412	0.0886906	0.0828175	-0.358246	-0.0105788	0.831593	0.698901	0.989477
Dutch microbiome project	Gut microbiota metabolism pathways	Gut_bacterial_pathway_abundance__PWY_5384__sucrose_degradation_IV__sucrose_phosphorylase	CKD	MR Egger	8	-0.0532154	0.138196	0.713465	-0.32408	0.217649	0.948176	0.723192	1.24315
Dutch microbiome project	Gut microbiota metabolism pathways	Gut_bacterial_pathway_abundance__PWY_5384__sucrose_degradation_IV__sucrose_phosphorylase	CKD	Weighted median	8	0.103595	0.048672	0.0333009	0.00819814	0.198992	1.10915	1.00823	1.22017
Dutch microbiome project	Gut microbiota metabolism pathways	Gut_bacterial_pathway_abundance__PWY_5384__sucrose_degradation_IV__sucrose_phosphorylase	CKD	Inverse variance weighted	8	0.116692	0.0401371	0.00364526	0.0380232	0.195361	1.12377	1.03876	1.21575	0.00692599
Dutch microbiome project	Gut microbiota metabolism pathways	Gut_bacterial_pathway_abundance__PWY_5384__sucrose_degradation_IV__sucrose_phosphorylase	CKD	Simple mode	8	0.09961	0.0799326	0.252786	-0.0570579	0.256278	1.10474	0.944539	1.29211
Dutch microbiome project	Gut microbiota metabolism pathways	Gut_bacterial_pathway_abundance__PWY_5384__sucrose_degradation_IV__sucrose_phosphorylase	CKD	Weighted mode	8	0.0921433	0.0769271	0.269974	-0.0586338	0.242921	1.09652	0.943052	1.27497
Dutch microbiome project	Gut microbiota metabolism pathways	Gut_bacterial_pathway_abundance__PWY_5791__1_4_dihydroxy_2_naphthoate_biosynthesis_II__plants	CKD	MR Egger	14	-0.0052467	0.103939	0.960571	-0.208967	0.198473	0.994767	0.811422	1.21954
Dutch microbiome project	Gut microbiota metabolism pathways	Gut_bacterial_pathway_abundance__PWY_5791__1_4_dihydroxy_2_naphthoate_biosynthesis_II__plants	CKD	Weighted median	14	0.0279229	0.0337212	0.407641	-0.0381706	0.0940164	1.02832	0.962549	1.09858
Dutch microbiome project	Gut microbiota metabolism pathways	Gut_bacterial_pathway_abundance__PWY_5791__1_4_dihydroxy_2_naphthoate_biosynthesis_II__plants	CKD	Inverse variance weighted	14	0.0633527	0.0239047	0.00804387	0.0164996	0.110206	1.0654	1.01664	1.11651	0.013894
Dutch microbiome project	Gut microbiota metabolism pathways	Gut_bacterial_pathway_abundance__PWY_5791__1_4_dihydroxy_2_naphthoate_biosynthesis_II__plants	CKD	Simple mode	14	0.00914033	0.0623394	0.88568	-0.113045	0.131326	1.00918	0.893111	1.14034
Dutch microbiome project	Gut microbiota metabolism pathways	Gut_bacterial_pathway_abundance__PWY_5791__1_4_dihydroxy_2_naphthoate_biosynthesis_II__plants	CKD	Weighted mode	14	0.010101	0.0533207	0.852675	-0.0944076	0.11461	1.01015	0.909912	1.12144
Dutch microbiome project	Gut microbiota metabolism pathways	Gut_bacterial_pathway_abundance__PWY_6731__starch_degradation_III	CKD	MR Egger	9	0.0182841	0.0920827	0.848249	-0.162198	0.198766	1.01845	0.850273	1.2199
Dutch microbiome project	Gut microbiota metabolism pathways	Gut_bacterial_pathway_abundance__PWY_6731__starch_degradation_III	CKD	Weighted median	9	-0.0246048	0.0268775	0.359959	-0.0772847	0.028075	0.975695	0.925626	1.02847
Dutch microbiome project	Gut microbiota metabolism pathways	Gut_bacterial_pathway_abundance__PWY_6731__starch_degradation_III	CKD	Inverse variance weighted	9	-0.0408325	0.0196265	0.0374819	-0.0793005	-0.00236453	0.95999	0.923762	0.997638	0.0508683
Dutch microbiome project	Gut microbiota metabolism pathways	Gut_bacterial_pathway_abundance__PWY_6731__starch_degradation_III	CKD	Simple mode	9	-0.00905132	0.0465162	0.850569	-0.100223	0.0821205	0.99099	0.904636	1.08559
Dutch microbiome project	Gut microbiota metabolism pathways	Gut_bacterial_pathway_abundance__PWY_6731__starch_degradation_III	CKD	Weighted mode	9	-0.00974354	0.0432879	0.827555	-0.0945879	0.0751008	0.990304	0.909748	1.07799
Dutch microbiome project	Gut microbiota metabolism pathways	Gut_bacterial_pathway_abundance__PWY_841__superpathway_of_purine_nucleotides_de_novo_biosynthesis_I	CKD	MR Egger	9	-0.149255	0.162406	0.388652	-0.46757	0.16906	0.861349	0.626523	1.18419
Dutch microbiome project	Gut microbiota metabolism pathways	Gut_bacterial_pathway_abundance__PWY_841__superpathway_of_purine_nucleotides_de_novo_biosynthesis_I	CKD	Weighted median	9	-0.0969907	0.0516849	0.0605762	-0.198293	0.00431174	0.907564	0.820129	1.00432
Dutch microbiome project	Gut microbiota metabolism pathways	Gut_bacterial_pathway_abundance__PWY_841__superpathway_of_purine_nucleotides_de_novo_biosynthesis_I	CKD	Inverse variance weighted	9	-0.0946946	0.0409287	0.0206869	-0.174915	-0.0144744	0.909651	0.839529	0.98563	0.0245657
Dutch microbiome project	Gut microbiota metabolism pathways	Gut_bacterial_pathway_abundance__PWY_841__superpathway_of_purine_nucleotides_de_novo_biosynthesis_I	CKD	Simple mode	9	-0.101383	0.0776876	0.228172	-0.253651	0.0508843	0.903587	0.775963	1.0522
Dutch microbiome project	Gut microbiota metabolism pathways	Gut_bacterial_pathway_abundance__PWY_841__superpathway_of_purine_nucleotides_de_novo_biosynthesis_I	CKD	Weighted mode	9	-0.0998576	0.0746121	0.217569	-0.246097	0.0463822	0.904966	0.781846	1.04747
Dutch microbiome project	Gut microbiota metabolism pathways	Gut_bacterial_pathway_abundance__UBISYN_PWY__superpathway_of_ubiquinol_8_biosynthesis__prokaryotic	CKD	MR Egger	5	0.120705	0.111252	0.357338	-0.0973491	0.33876	1.12829	0.907239	1.40321
Dutch microbiome project	Gut microbiota metabolism pathways	Gut_bacterial_pathway_abundance__UBISYN_PWY__superpathway_of_ubiquinol_8_biosynthesis__prokaryotic	CKD	Weighted median	5	0.0502187	0.0380824	0.187275	-0.0244228	0.12486	1.0515	0.975873	1.13299
Dutch microbiome project	Gut microbiota metabolism pathways	Gut_bacterial_pathway_abundance__UBISYN_PWY__superpathway_of_ubiquinol_8_biosynthesis__prokaryotic	CKD	Inverse variance weighted	5	0.0569487	0.0290495	0.0499486	1.17245e-05	0.113886	1.0586	1.00001	1.12062	0.0499486
Dutch microbiome project	Gut microbiota metabolism pathways	Gut_bacterial_pathway_abundance__UBISYN_PWY__superpathway_of_ubiquinol_8_biosynthesis__prokaryotic	CKD	Simple mode	5	0.0394603	0.0530581	0.498358	-0.0645336	0.143454	1.04025	0.937505	1.15425
Dutch microbiome project	Gut microbiota metabolism pathways	Gut_bacterial_pathway_abundance__UBISYN_PWY__superpathway_of_ubiquinol_8_biosynthesis__prokaryotic	CKD	Weighted mode	5	0.027619	0.0518777	0.622657	-0.0740612	0.129299	1.028	0.928615	1.13803

## Sheet: eGFR
Table S3 order2 Full table of MR analysis results about the casual association between gut mcirobiome and eGFR
Exposure database	Exposure feature	Exposure	Outcome	Method	nsnp	beta	se	pval	lo_ci	up_ci	or	or_lci95	or_uci95	Q-value(p_fdr)
MiBioGen	Gut microbiota abundance_Class	Class_Deltaproteobacteria	eGFR	MR Egger	13	-0.00351401	0.00531122	0.521832	-0.013924	0.00689598	0.996492	0.986172	1.00692
MiBioGen	Gut microbiota abundance_Class	Class_Deltaproteobacteria	eGFR	Weighted median	13	-0.00496143	0.00209068	0.0176385	-0.00905915	-0.000863703	0.995051	0.990982	0.999137
MiBioGen	Gut microbiota abundance_Class	Class_Deltaproteobacteria	eGFR	Inverse variance weighted	13	-0.00551228	0.00191013	0.00390405	-0.00925614	-0.00176842	0.994503	0.990787	0.998233	0.0468486
MiBioGen	Gut microbiota abundance_Class	Class_Deltaproteobacteria	eGFR	Simple mode	13	-0.00463674	0.00367309	0.230803	-0.011836	0.00256251	0.995374	0.988234	1.00257
MiBioGen	Gut microbiota abundance_Class	Class_Deltaproteobacteria	eGFR	Weighted mode	13	-0.00479625	0.00284201	0.11728	-0.0103666	0.000774082	0.995215	0.989687	1.00077
MiBioGen	Gut microbiota abundance_Order	Order_Desulfovibrionales.id.3156	eGFR	MR Egger	12	-0.00459541	0.00599121	0.460792	-0.0163382	0.00714737	0.995415	0.983795	1.00717
MiBioGen	Gut microbiota abundance_Order	Order_Desulfovibrionales.id.3156	eGFR	Weighted median	12	-0.00461201	0.00229629	0.044594	-0.00911274	-0.000111287	0.995399	0.990929	0.999889
MiBioGen	Gut microbiota abundance_Order	Order_Desulfovibrionales.id.3156	eGFR	Inverse variance weighted	12	-0.00491514	0.00223974	0.0281987	-0.00930503	-0.000525243	0.995097	0.990738	0.999475	0.0307623
MiBioGen	Gut microbiota abundance_Order	Order_Desulfovibrionales.id.3156	eGFR	Simple mode	12	-0.0036083	0.0038753	0.371786	-0.0112039	0.0039873	0.996398	0.988859	1.004
MiBioGen	Gut microbiota abundance_Order	Order_Desulfovibrionales.id.3156	eGFR	Weighted mode	12	-0.00446705	0.00294556	0.157583	-0.0102404	0.00130625	0.995543	0.989812	1.00131
MiBioGen	Gut microbiota abundance_Order	Order_Pasteurellales.id.3688	eGFR	MR Egger	14	-0.0021327	0.00216423	0.343865	-0.0063746	0.00210919	0.99787	0.993646	1.00211
MiBioGen	Gut microbiota abundance_Order	Order_Pasteurellales.id.3688	eGFR	Weighted median	14	-0.00254625	0.00133297	0.0561062	-0.00515887	6.63685e-05	0.997457	0.994854	1.00007
MiBioGen	Gut microbiota abundance_Order	Order_Pasteurellales.id.3688	eGFR	Inverse variance weighted	14	-0.00287477	0.000941712	0.00226791	-0.00472052	-0.00102901	0.997129	0.995291	0.998972	0.00226791
MiBioGen	Gut microbiota abundance_Order	Order_Pasteurellales.id.3688	eGFR	Simple mode	14	-0.00234626	0.00243133	0.35215	-0.00711167	0.00241915	0.997656	0.992914	1.00242
MiBioGen	Gut microbiota abundance_Order	Order_Pasteurellales.id.3688	eGFR	Weighted mode	14	-0.00216861	0.00242541	0.38751	-0.00692241	0.00258518	0.997834	0.993101	1.00259
MiBioGen	Gut microbiota abundance_Family	Family_Desulfovibrionaceae.id.3169	eGFR	MR Egger	10	-0.00437597	0.00513194	0.418625	-0.0144346	0.00568263	0.995634	0.985669	1.0057
MiBioGen	Gut microbiota abundance_Family	Family_Desulfovibrionaceae.id.3169	eGFR	Weighted median	10	-0.00465417	0.0021809	0.032838	-0.00892874	-0.000379605	0.995357	0.991111	0.99962
MiBioGen	Gut microbiota abundance_Family	Family_Desulfovibrionaceae.id.3169	eGFR	Inverse variance weighted	10	-0.00459759	0.00199002	0.0208701	-0.00849802	-0.000697156	0.995413	0.991538	0.999303	0.100176
MiBioGen	Gut microbiota abundance_Family	Family_Desulfovibrionaceae.id.3169	eGFR	Simple mode	10	-0.00431977	0.00378448	0.283145	-0.0117373	0.0030978	0.99569	0.988331	1.0031
MiBioGen	Gut microbiota abundance_Family	Family_Desulfovibrionaceae.id.3169	eGFR	Weighted mode	10	-0.00467844	0.00277889	0.126555	-0.0101251	0.00076819	0.995332	0.989926	1.00077
MiBioGen	Gut microbiota abundance_Family	Family_Pasteurellaceae.id.3689	eGFR	MR Egger	14	-0.0021327	0.00216423	0.343865	-0.0063746	0.00210919	0.99787	0.993646	1.00211
MiBioGen	Gut microbiota abundance_Family	Family_Pasteurellaceae.id.3689	eGFR	Weighted median	14	-0.00254625	0.00135709	0.0606196	-0.00520615	0.000113643	0.997457	0.994807	1.00011
MiBioGen	Gut microbiota abundance_Family	Family_Pasteurellaceae.id.3689	eGFR	Inverse variance weighted	14	-0.00287477	0.000941712	0.00226791	-0.00472052	-0.00102901	0.997129	0.995291	0.998972	0.00777568
MiBioGen	Gut microbiota abundance_Family	Family_Pasteurellaceae.id.3689	eGFR	Simple mode	14	-0.00234626	0.00239796	0.345716	-0.00704626	0.00235375	0.997656	0.992979	1.00236
MiBioGen	Gut microbiota abundance_Family	Family_Pasteurellaceae.id.3689	eGFR	Weighted mode	14	-0.00216861	0.00250436	0.402224	-0.00707715	0.00273993	0.997834	0.992948	1.00274
MiBioGen	Gut microbiota abundance_Genus	Genus_Eisenbergiella.id.11304	eGFR	MR Egger	11	0.00385543	0.00835337	0.655362	-0.0125172	0.020228	1.00386	0.987561	1.02043
MiBioGen	Gut microbiota abundance_Genus	Genus_Eisenbergiella.id.11304	eGFR	Weighted median	11	-0.0020596	0.00130918	0.115673	-0.0046256	0.000506395	0.997943	0.995385	1.00051
MiBioGen	Gut microbiota abundance_Genus	Genus_Eisenbergiella.id.11304	eGFR	Inverse variance weighted	11	-0.00283766	0.00105525	0.00716501	-0.00490595	-0.00076936	0.997166	0.995106	0.999231	0.0132277
MiBioGen	Gut microbiota abundance_Genus	Genus_Eisenbergiella.id.11304	eGFR	Simple mode	11	-0.00276594	0.00222577	0.242333	-0.00712845	0.00159657	0.997238	0.992897	1.0016
MiBioGen	Gut microbiota abundance_Genus	Genus_Eisenbergiella.id.11304	eGFR	Weighted mode	11	-0.00254851	0.00201676	0.235013	-0.00650137	0.00140434	0.997455	0.99352	1.00141
MiBioGen	Gut microbiota abundance_Genus	Genus_LachnospiraceaeUCG001.id.11321	eGFR	MR Egger	13	0.00636816	0.00524288	0.249938	-0.00390789	0.0166442	1.00639	0.9961	1.01678
MiBioGen	Gut microbiota abundance_Genus	Genus_LachnospiraceaeUCG001.id.11321	eGFR	Weighted median	13	0.00196611	0.00159546	0.21783	-0.00116098	0.0050932	1.00197	0.99884	1.00511
MiBioGen	Gut microbiota abundance_Genus	Genus_LachnospiraceaeUCG001.id.11321	eGFR	Inverse variance weighted	13	0.00222633	0.00112466	0.0477534	2.1994e-05	0.00443066	1.00223	1.00002	1.00444	0.0764055
MiBioGen	Gut microbiota abundance_Genus	Genus_LachnospiraceaeUCG001.id.11321	eGFR	Simple mode	13	0.00529509	0.00301889	0.104911	-0.000621939	0.0112121	1.00531	0.999378	1.01128
MiBioGen	Gut microbiota abundance_Genus	Genus_LachnospiraceaeUCG001.id.11321	eGFR	Weighted mode	13	-0.000962503	0.00305655	0.758247	-0.00695334	0.00502833	0.999038	0.993071	1.00504
MiBioGen	Gut microbiota abundance_Genus	Genus_LachnospiraceaeUCG008.id.11328	eGFR	MR Egger	11	-0.000393411	0.00706913	0.956835	-0.0142489	0.0134621	0.999607	0.985852	1.01355
MiBioGen	Gut microbiota abundance_Genus	Genus_LachnospiraceaeUCG008.id.11328	eGFR	Weighted median	11	-0.00077662	0.00155847	0.618257	-0.00383122	0.00227798	0.999224	0.996176	1.00228
MiBioGen	Gut microbiota abundance_Genus	Genus_LachnospiraceaeUCG008.id.11328	eGFR	Inverse variance weighted	11	-0.00275057	0.00128567	0.0324027	-0.00527049	-0.000230658	0.997253	0.994743	0.999769	0.0486041
MiBioGen	Gut microbiota abundance_Genus	Genus_LachnospiraceaeUCG008.id.11328	eGFR	Simple mode	11	0.000842781	0.0032706	0.801876	-0.00556759	0.00725315	1.00084	0.994448	1.00728
MiBioGen	Gut microbiota abundance_Genus	Genus_LachnospiraceaeUCG008.id.11328	eGFR	Weighted mode	11	0.000842781	0.00301472	0.785515	-0.00506606	0.00675162	1.00084	0.994947	1.00677
Dutch microbiome project	Gut microbiota abundance_Family	Family_Veillonellaceae	eGFR	MR Egger	11	0.000848779	0.00444774	0.852891	-0.0078688	0.00956636	1.00085	0.992162	1.00961
Dutch microbiome project	Gut microbiota abundance_Family	Family_Veillonellaceae	eGFR	Weighted median	11	-0.00208158	0.00117295	0.0759545	-0.00438056	0.000217398	0.997921	0.995629	1.00022
Dutch microbiome project	Gut microbiota abundance_Family	Family_Veillonellaceae	eGFR	Inverse variance weighted	11	-0.00274526	0.000922446	0.00291975	-0.00455325	-0.000937263	0.997259	0.995457	0.999063	0.00291975
Dutch microbiome project	Gut microbiota abundance_Family	Family_Veillonellaceae	eGFR	Simple mode	11	-0.00188494	0.00196536	0.36013	-0.00573704	0.00196715	0.998117	0.994279	1.00197
Dutch microbiome project	Gut microbiota abundance_Family	Family_Veillonellaceae	eGFR	Weighted mode	11	-0.00185787	0.00195251	0.363768	-0.00568478	0.00196905	0.998144	0.994331	1.00197
Dutch microbiome project	Gut microbiota abundance_Genus	Genus_Streptococcus	eGFR	MR Egger	8	-0.00187104	0.00584278	0.759652	-0.0133229	0.00958082	0.998131	0.986765	1.00963
Dutch microbiome project	Gut microbiota abundance_Genus	Genus_Streptococcus	eGFR	Weighted median	8	0.00169012	0.00115405	0.143054	-0.00057182	0.00395207	1.00169	0.999428	1.00396
Dutch microbiome project	Gut microbiota abundance_Genus	Genus_Streptococcus	eGFR	Inverse variance weighted	8	0.00238051	0.00103336	0.0212415	0.000355128	0.00440588	1.00238	1.00036	1.00442	0.0455175
Dutch microbiome project	Gut microbiota abundance_Genus	Genus_Streptococcus	eGFR	Simple mode	8	0.00145116	0.00173615	0.430843	-0.00195169	0.00485401	1.00145	0.99805	1.00487
Dutch microbiome project	Gut microbiota abundance_Genus	Genus_Streptococcus	eGFR	Weighted mode	8	0.00151351	0.00157535	0.368681	-0.00157417	0.00460119	1.00151	0.998427	1.00461
Dutch microbiome project	Gut microbiota abundance_Genus	Genus_Dorea	eGFR	MR Egger	6	0.0081695	0.00945008	0.436081	-0.0103527	0.0266917	1.0082	0.989701	1.02705
Dutch microbiome project	Gut microbiota abundance_Genus	Genus_Dorea	eGFR	Weighted median	6	0.00359704	0.00172645	0.0372068	0.000213195	0.00698089	1.0036	1.00021	1.00701
Dutch microbiome project	Gut microbiota abundance_Genus	Genus_Dorea	eGFR	Inverse variance weighted	6	0.00438436	0.00139546	0.00167875	0.00164925	0.00711947	1.00439	1.00165	1.00714	0.00279791
Dutch microbiome project	Gut microbiota abundance_Genus	Genus_Dorea	eGFR	Simple mode	6	0.00356519	0.00246848	0.208267	-0.00127303	0.00840342	1.00357	0.998728	1.00844
Dutch microbiome project	Gut microbiota abundance_Genus	Genus_Dorea	eGFR	Weighted mode	6	0.0035119	0.00257739	0.231178	-0.00153979	0.00856359	1.00352	0.998461	1.0086
Dutch microbiome project	Gut microbiota abundance_Species	Species_Faecalibacterium_prausnitzi	eGFR	MR Egger	8	0.00669813	0.00663225	0.351507	-0.00630109	0.0196973	1.00672	0.993719	1.01989
Dutch microbiome project	Gut microbiota abundance_Species	Species_Faecalibacterium_prausnitzi	eGFR	Weighted median	8	-0.00105966	0.00185005	0.566796	-0.00468576	0.00256643	0.998941	0.995325	1.00257
Dutch microbiome project	Gut microbiota abundance_Species	Species_Faecalibacterium_prausnitzi	eGFR	Inverse variance weighted	8	-0.00349801	0.00157193	0.0260618	-0.006579	-0.000417018	0.996508	0.993443	0.999583	0.0390927
Dutch microbiome project	Gut microbiota abundance_Species	Species_Faecalibacterium_prausnitzi	eGFR	Simple mode	8	-0.000358982	0.00339302	0.918709	-0.00700931	0.00629135	0.999641	0.993015	1.00631
Dutch microbiome project	Gut microbiota abundance_Species	Species_Faecalibacterium_prausnitzi	eGFR	Weighted mode	8	-0.000358982	0.00261742	0.894773	-0.00548913	0.00477117	0.999641	0.994526	1.00478
Dutch microbiome project	Gut microbiota abundance_Species	Species_Ruminococcus_bromi	eGFR	MR Egger	7	-0.0105563	0.00990407	0.335228	-0.0299683	0.00885566	0.989499	0.970476	1.00889
Dutch microbiome project	Gut microbiota abundance_Species	Species_Ruminococcus_bromi	eGFR	Weighted median	7	-0.00203421	0.00159792	0.203004	-0.00516614	0.00109771	0.997968	0.994847	1.0011
Dutch microbiome project	Gut microbiota abundance_Species	Species_Ruminococcus_bromi	eGFR	Inverse variance weighted	7	-0.00317224	0.00148588	0.0327674	-0.00608457	-0.000259914	0.996833	0.993934	0.99974	0.0409592
Dutch microbiome project	Gut microbiota abundance_Species	Species_Ruminococcus_bromi	eGFR	Simple mode	7	-0.00118684	0.00284818	0.691394	-0.00676928	0.0043956	0.998814	0.993254	1.00441
Dutch microbiome project	Gut microbiota abundance_Species	Species_Ruminococcus_bromi	eGFR	Weighted mode	7	-0.000782181	0.00227291	0.742487	-0.00523708	0.00367272	0.999218	0.994777	1.00368
Dutch microbiome project	Gut microbiota abundance_Species	Species_Holdemania_filiformis	eGFR	MR Egger	3	-0.00959696	0.00881512	0.472983	-0.0268746	0.00768067	0.990449	0.973483	1.00771
Dutch microbiome project	Gut microbiota abundance_Species	Species_Holdemania_filiformis	eGFR	Weighted median	3	0.0034958	0.0017381	0.0442956	8.91338e-05	0.00690247	1.0035	1.00009	1.00693
Dutch microbiome project	Gut microbiota abundance_Species	Species_Holdemania_filiformis	eGFR	Inverse variance weighted	3	0.00428356	0.00133885	0.00137697	0.00165942	0.00690771	1.00429	1.00166	1.00693	0.00147532
Dutch microbiome project	Gut microbiota abundance_Species	Species_Holdemania_filiformis	eGFR	Simple mode	3	0.0031665	0.00211337	0.272778	-0.000975714	0.00730871	1.00317	0.999025	1.00734
Dutch microbiome project	Gut microbiota abundance_Species	Species_Holdemania_filiformis	eGFR	Weighted mode	3	0.00300106	0.00214264	0.296311	-0.00119851	0.00720064	1.00301	0.998802	1.00723
Dutch microbiome project	Gut microbiota abundance_Species	Species_Bacteroides_eggerthii	eGFR	MR Egger	7	0.00133583	0.00257262	0.625746	-0.00370651	0.00637817	1.00134	0.9963	1.0064
Dutch microbiome project	Gut microbiota abundance_Species	Species_Bacteroides_eggerthii	eGFR	Weighted median	7	0.00147473	0.000999553	0.140108	-0.000484396	0.00343385	1.00148	0.999516	1.00344
Dutch microbiome project	Gut microbiota abundance_Species	Species_Bacteroides_eggerthii	eGFR	Inverse variance weighted	7	0.00212103	0.000780483	0.00657588	0.000591288	0.00365078	1.00212	1.00059	1.00366	0.0328794
Dutch microbiome project	Gut microbiota abundance_Species	Species_Bacteroides_eggerthii	eGFR	Simple mode	7	0.0009438	0.00156414	0.568338	-0.00212192	0.00400952	1.00094	0.99788	1.00402
Dutch microbiome project	Gut microbiota abundance_Species	Species_Bacteroides_eggerthii	eGFR	Weighted mode	7	0.000897693	0.00154721	0.582897	-0.00213485	0.00393023	1.0009	0.997867	1.00394
Dutch microbiome project	Gut microbiota metabolism pathways	Gut.bacterial.pathway.abundance..PWY.6121..5.aminoimidazole.ribonucleotide.biosynthesis.I.	eGFR	MR Egger	8	-0.0147495	0.00828228	0.125228	-0.0309828	0.00148373	0.985359	0.969492	1.00148
Dutch microbiome project	Gut microbiota metabolism pathways	Gut.bacterial.pathway.abundance..PWY.6121..5.aminoimidazole.ribonucleotide.biosynthesis.I.	eGFR	Weighted median	8	-0.00326082	0.00185736	0.0791532	-0.00690124	0.000379605	0.996744	0.993123	1.00038
Dutch microbiome project	Gut microbiota metabolism pathways	Gut.bacterial.pathway.abundance..PWY.6121..5.aminoimidazole.ribonucleotide.biosynthesis.I.	eGFR	Inverse variance weighted	8	-0.00364072	0.00165235	0.0275701	-0.00687933	-0.000402101	0.996366	0.993144	0.999598	0.0468691
Dutch microbiome project	Gut microbiota metabolism pathways	Gut.bacterial.pathway.abundance..PWY.6121..5.aminoimidazole.ribonucleotide.biosynthesis.I.	eGFR	Simple mode	8	-0.00348292	0.00315213	0.305711	-0.00966108	0.00269525	0.996523	0.990385	1.0027
Dutch microbiome project	Gut microbiota metabolism pathways	Gut.bacterial.pathway.abundance..PWY.6121..5.aminoimidazole.ribonucleotide.biosynthesis.I.	eGFR	Weighted mode	8	-0.00373831	0.0031893	0.279483	-0.00998934	0.00251272	0.996269	0.99006	1.00252
Dutch microbiome project	Gut microbiota metabolism pathways	Gut.bacterial.pathway.abundance..PWY.6147..6.hydroxymethyl.dihydropterin.diphosphate.biosynthesis.I.	eGFR	MR Egger	13	-0.0048178	0.0050549	0.361016	-0.0147254	0.00508979	0.995194	0.985382	1.0051
Dutch microbiome project	Gut microbiota metabolism pathways	Gut.bacterial.pathway.abundance..PWY.6147..6.hydroxymethyl.dihydropterin.diphosphate.biosynthesis.I.	eGFR	Weighted median	13	0.00316443	0.00147851	0.032332	0.000266549	0.00606232	1.00317	1.00027	1.00608
Dutch microbiome project	Gut microbiota metabolism pathways	Gut.bacterial.pathway.abundance..PWY.6147..6.hydroxymethyl.dihydropterin.diphosphate.biosynthesis.I.	eGFR	Inverse variance weighted	13	0.00291112	0.00115639	0.0118218	0.000644596	0.00517765	1.00292	1.00064	1.00519	0.0167475
Dutch microbiome project	Gut microbiota metabolism pathways	Gut.bacterial.pathway.abundance..PWY.6147..6.hydroxymethyl.dihydropterin.diphosphate.biosynthesis.I.	eGFR	Simple mode	13	0.00591864	0.00321843	0.0907797	-0.00038948	0.0122268	1.00594	0.999611	1.0123
Dutch microbiome project	Gut microbiota metabolism pathways	Gut.bacterial.pathway.abundance..PWY.6147..6.hydroxymethyl.dihydropterin.diphosphate.biosynthesis.I.	eGFR	Weighted mode	13	0.00572726	0.00324213	0.102711	-0.000627314	0.0120818	1.00574	0.999373	1.01216
Dutch microbiome project	Gut microbiota metabolism pathways	Gut.bacterial.pathway.abundance..SER.GLYSYN.PWY..superpathway.of.L.serine.and.glycine.biosynthesis.I.	eGFR	MR Egger	4	-0.0817653	0.0459525	0.217148	-0.171832	0.00830168	0.921488	0.84212	1.00834
Dutch microbiome project	Gut microbiota metabolism pathways	Gut.bacterial.pathway.abundance..SER.GLYSYN.PWY..superpathway.of.L.serine.and.glycine.biosynthesis.I.	eGFR	Weighted median	4	-0.00236386	0.00234536	0.313509	-0.00696076	0.00223305	0.997639	0.993063	1.00224
Dutch microbiome project	Gut microbiota metabolism pathways	Gut.bacterial.pathway.abundance..SER.GLYSYN.PWY..superpathway.of.L.serine.and.glycine.biosynthesis.I.	eGFR	Inverse variance weighted	4	-0.00453873	0.00229661	0.0481244	-0.00904009	-3.73626e-05	0.995472	0.991001	0.999963	0.0481244
Dutch microbiome project	Gut microbiota metabolism pathways	Gut.bacterial.pathway.abundance..SER.GLYSYN.PWY..superpathway.of.L.serine.and.glycine.biosynthesis.I.	eGFR	Simple mode	4	-0.00156132	0.00337698	0.675304	-0.00818021	0.00505756	0.99844	0.991853	1.00507
Dutch microbiome project	Gut microbiota metabolism pathways	Gut.bacterial.pathway.abundance..SER.GLYSYN.PWY..superpathway.of.L.serine.and.glycine.biosynthesis.I.	eGFR	Weighted mode	4	-0.00156132	0.00318756	0.657846	-0.00780895	0.0046863	0.99844	0.992221	1.0047

## Sheet: UACR
Table S3 order3 Full table of MR analysis results about the casual association between gut mcirobiome and UACR
Exposure database	Exposure feature	exposure	outcome	Method	nsnp	beta	se	pval	lo_ci	up_ci	or	or_lci95	or_uci95	Q-value(p_fdr)
MiBioGen	Gut microbiota abundance_Order	subset_genus.Coprobacter.id.949	UACR	MR Egger	11	-0.0227781	0.0251968	0.389548	-0.0721638	0.0266077	0.977479	0.930378	1.02696
MiBioGen	Gut microbiota abundance_Order	subset_genus.Coprobacter.id.949	UACR	Weighted median	11	-0.0149603	0.0101705	0.141305	-0.0348945	0.00497391	0.985151	0.965707	1.00499
MiBioGen	Gut microbiota abundance_Order	subset_genus.Coprobacter.id.949	UACR	Inverse variance weighted	11	-0.0142736	0.00724034	0.048678	-0.0284647	-8.25e-05	0.985828	0.971937	0.999917	0.0738
MiBioGen	Gut microbiota abundance_Order	subset_genus.Coprobacter.id.949	UACR	Simple mode	11	-0.0200911	0.0162295	0.244014	-0.0519009	0.0117187	0.980109	0.949423	1.01179
MiBioGen	Gut microbiota abundance_Order	subset_genus.Coprobacter.id.949	UACR	Weighted mode	11	-0.012863	0.0151	0.414231	-0.042459	0.016733	0.987219	0.95843	1.01687
MiBioGen	Gut microbiota abundance_Order	subset_genus.RuminococcaceaeUCG013.id.11370	UACR	MR Egger	12	-0.0157837	0.0291466	0.6	-0.0729109	0.0413436	0.98434	0.929684	1.04221
MiBioGen	Gut microbiota abundance_Order	subset_genus.RuminococcaceaeUCG013.id.11370	UACR	Weighted median	12	0.0173886	0.0146662	0.235771	-0.0113572	0.0461344	1.01754	0.988707	1.04722
MiBioGen	Gut microbiota abundance_Order	subset_genus.RuminococcaceaeUCG013.id.11370	UACR	Inverse variance weighted	12	0.023149	0.011399	0.0422769	0.000806867	0.045491	1.02342	1.00081	1.04654	0.0896
MiBioGen	Gut microbiota abundance_Order	subset_genus.RuminococcaceaeUCG013.id.11370	UACR	Simple mode	12	0.0158963	0.0214998	0.475164	-0.0262433	0.0580359	1.01602	0.974098	1.05975
MiBioGen	Gut microbiota abundance_Order	subset_genus.RuminococcaceaeUCG013.id.11370	UACR	Weighted mode	12	0.0168643	0.0189231	0.391897	-0.0202249	0.0539535	1.01701	0.979978	1.05544
MiBioGen	Gut microbiota abundance_Order	Order_Rhodospirillales.id.2667	UACR	MR Egger	13	0.0279264	0.0399935	0.499502	-0.0504609	0.106314	1.02832	0.950791	1.11217
MiBioGen	Gut microbiota abundance_Order	Order_Rhodospirillales.id.2667	UACR	Weighted median	13	0.00941526	0.0103846	0.364588	-0.0109385	0.0297691	1.00946	0.989121	1.03022
MiBioGen	Gut microbiota abundance_Order	Order_Rhodospirillales.id.2667	UACR	Inverse variance weighted	13	0.0151971	0.00788993	0.0540874	-0.000267188	0.0306613	1.01531	0.999733	1.03114	0.0540874
MiBioGen	Gut microbiota abundance_Order	Order_Rhodospirillales.id.2667	UACR	Simple mode	13	0.0119733	0.0170231	0.495256	-0.021392	0.0453386	1.01205	0.978835	1.04638
MiBioGen	Gut microbiota abundance_Order	Order_Rhodospirillales.id.2667	UACR	Weighted mode	13	0.0112532	0.0167541	0.514518	-0.0215848	0.0440911	1.01132	0.978646	1.04508
MiBioGen	Gut microbiota abundance_Genus	Genus_Parasutterella.id.2892	UACR	MR Egger	15	-0.0498366	0.0255347	0.0728532	-0.0998846	0.000211286	0.951385	0.904942	1.00021
MiBioGen	Gut microbiota abundance_Genus	Genus_Parasutterella.id.2892	UACR	Weighted median	15	-0.018468	0.0107759	0.0865618	-0.0395888	0.00265282	0.981702	0.961185	1.00266
MiBioGen	Gut microbiota abundance_Genus	Genus_Parasutterella.id.2892	UACR	Inverse variance weighted	15	-0.0214917	0.00865299	0.0130012	-0.0384516	-0.00453189	0.978738	0.962278	0.995478	0.0455041
MiBioGen	Gut microbiota abundance_Genus	Genus_Parasutterella.id.2892	UACR	Simple mode	15	-0.0130005	0.0186654	0.497517	-0.0495846	0.0235837	0.987084	0.951625	1.02386
MiBioGen	Gut microbiota abundance_Genus	Genus_Parasutterella.id.2892	UACR	Weighted mode	15	-0.0151529	0.0183397	0.422529	-0.0510986	0.0207929	0.984961	0.950185	1.02101
Dutch microbiome project	Gut microbiota abundance_Class	Class_Negativicutes	UACR	MR Egger	7	-0.041255	0.0381173	0.328524	-0.115965	0.0334549	0.959584	0.890506	1.03402
Dutch microbiome project	Gut microbiota abundance_Class	Class_Negativicutes	UACR	Weighted median	7	-0.020089	0.0123257	0.103133	-0.0442473	0.00406932	0.980111	0.956717	1.00408
Dutch microbiome project	Gut microbiota abundance_Class	Class_Negativicutes	UACR	Inverse variance weighted	7	-0.0198646	0.00914484	0.0298393	-0.0377884	-0.00194069	0.980331	0.962917	0.998061	0.0397858
Dutch microbiome project	Gut microbiota abundance_Class	Class_Negativicutes	UACR	Simple mode	7	-0.0186883	0.01791	0.336942	-0.0537919	0.0164152	0.981485	0.947629	1.01655
Dutch microbiome project	Gut microbiota abundance_Class	Class_Negativicutes	UACR	Weighted mode	7	-0.0189542	0.0163375	0.290056	-0.0509758	0.0130674	0.981224	0.950302	1.01315
Dutch microbiome project	Gut microbiota abundance_Order	Order_Selenomonadales	UACR	MR Egger	7	-0.0412629	0.0381207	0.328479	-0.115979	0.0334536	0.959577	0.890494	1.03402
Dutch microbiome project	Gut microbiota abundance_Order	Order_Selenomonadales	UACR	Weighted median	7	-0.02009	0.0118578	0.0902184	-0.0433313	0.00315125	0.98011	0.957594	1.00316
Dutch microbiome project	Gut microbiota abundance_Order	Order_Selenomonadales	UACR	Inverse variance weighted	7	-0.019865	0.00914495	0.0298381	-0.0377891	-0.00194086	0.980331	0.962916	0.998061	0.0367238
Dutch microbiome project	Gut microbiota abundance_Order	Order_Selenomonadales	UACR	Simple mode	7	-0.0186888	0.0177625	0.333248	-0.0535033	0.0161257	0.981485	0.947903	1.01626
Dutch microbiome project	Gut microbiota abundance_Order	Order_Selenomonadales	UACR	Weighted mode	7	-0.0189547	0.0161885	0.286043	-0.0506842	0.0127748	0.981224	0.950579	1.01286
Dutch microbiome project	Gut microbiota abundance_Family	Family_Clostridiales_noname	UACR	MR Egger	7	0.00595354	0.0249884	0.821142	-0.0430237	0.0549308	1.00597	0.957889	1.05647
Dutch microbiome project	Gut microbiota abundance_Family	Family_Clostridiales_noname	UACR	Weighted median	7	0.0123414	0.0101878	0.225744	-0.00762664	0.0323095	1.01242	0.992402	1.03284
Dutch microbiome project	Gut microbiota abundance_Family	Family_Clostridiales_noname	UACR	Inverse variance weighted	7	0.0180636	0.00752541	0.0163793	0.00331384	0.0328134	1.01823	1.00332	1.03336	0.0374383
Dutch microbiome project	Gut microbiota abundance_Family	Family_Clostridiales_noname	UACR	Simple mode	7	0.015903	0.0151737	0.334981	-0.0138375	0.0456436	1.01603	0.986258	1.0467
Dutch microbiome project	Gut microbiota abundance_Family	Family_Clostridiales_noname	UACR	Weighted mode	7	0.0149808	0.014463	0.340224	-0.0133667	0.0433284	1.01509	0.986722	1.04428
Dutch microbiome project	Gut microbiota abundance_Species	Species_Parasutterella_excrementihominis	UACR	MR Egger	12	-0.00450162	0.0333246	0.895226	-0.0698178	0.0608146	0.995509	0.932564	1.0627
Dutch microbiome project	Gut microbiota abundance_Species	Species_Parasutterella_excrementihominis	UACR	Weighted median	12	-0.0115872	0.00747686	0.121204	-0.0262418	0.00306746	0.98848	0.974099	1.00307
Dutch microbiome project	Gut microbiota abundance_Species	Species_Parasutterella_excrementihominis	UACR	Inverse variance weighted	12	-0.0124588	0.00629631	0.0478438	-0.0247996	-0.000118079	0.987618	0.975505	0.999882	0.0510333
Dutch microbiome project	Gut microbiota abundance_Species	Species_Parasutterella_excrementihominis	UACR	Simple mode	12	-0.0138124	0.012763	0.302306	-0.0388279	0.011203	0.986283	0.961916	1.01127
Dutch microbiome project	Gut microbiota abundance_Species	Species_Parasutterella_excrementihominis	UACR	Weighted mode	12	-0.0138124	0.0130378	0.312121	-0.0393666	0.0117417	0.986283	0.961398	1.01181
Dutch microbiome project	Gut microbiota abundance_Species	Species_Bifidobacterium_adolescentis	UACR	MR Egger	11	-0.027689	0.0257804	0.310759	-0.0782185	0.0228406	0.972691	0.924762	1.0231
Dutch microbiome project	Gut microbiota abundance_Species	Species_Bifidobacterium_adolescentis	UACR	Weighted median	11	-0.022887	0.00935903	0.0144674	-0.0412307	-0.00454328	0.977373	0.959608	0.995467
Dutch microbiome project	Gut microbiota abundance_Species	Species_Bifidobacterium_adolescentis	UACR	Inverse variance weighted	11	-0.0160656	0.00678334	0.0178656	-0.029361	-0.00277025	0.984063	0.971066	0.997234	0.0178656
Dutch microbiome project	Gut microbiota abundance_Species	Species_Bifidobacterium_adolescentis	UACR	Simple mode	11	-0.0275099	0.0154096	0.104533	-0.0577127	0.00269294	0.972865	0.943921	1.0027
Dutch microbiome project	Gut microbiota abundance_Species	Species_Bifidobacterium_adolescentis	UACR	Weighted mode	11	-0.0263745	0.0146801	0.102617	-0.0551475	0.00239853	0.97397	0.946346	1.0024
Dutch microbiome project	Gut microbiota abundance_Species	Species_Eubacterium_hallii	UACR	MR Egger	11	-0.010634	0.0307317	0.737273	-0.0708683	0.0496002	0.989422	0.931585	1.05085
Dutch microbiome project	Gut microbiota abundance_Species	Species_Eubacterium_hallii	UACR	Weighted median	11	0.0162611	0.00751989	0.0305865	0.00152211	0.0310001	1.01639	1.00152	1.03149
Dutch microbiome project	Gut microbiota abundance_Species	Species_Eubacterium_hallii	UACR	Inverse variance weighted	11	0.0137988	0.00624931	0.0272406	0.00155016	0.0260475	1.01389	1.00155	1.02639	0.0484278
Dutch microbiome project	Gut microbiota abundance_Species	Species_Eubacterium_hallii	UACR	Simple mode	11	0.0213205	0.0120548	0.107391	-0.00230694	0.044948	1.02155	0.997696	1.04597
Dutch microbiome project	Gut microbiota abundance_Species	Species_Eubacterium_hallii	UACR	Weighted mode	11	0.019101	0.0112136	0.119321	-0.00287773	0.0410797	1.01928	0.997126	1.04194
Dutch microbiome project	Gut microbiota metabolism pathways	Gut.bacterial.pathway.abundance..FAO.PWY..fatty.acid..beta..oxidation.I.	UACR	MR Egger	8	0.00798873	0.0303407	0.801127	-0.051479	0.0674565	1.00802	0.949824	1.06978
Dutch microbiome project	Gut microbiota metabolism pathways	Gut.bacterial.pathway.abundance..FAO.PWY..fatty.acid..beta..oxidation.I.	UACR	Weighted median	8	0.0176391	0.0105416	0.094272	-0.00302248	0.0383006	1.0178	0.996982	1.03904
Dutch microbiome project	Gut microbiota metabolism pathways	Gut.bacterial.pathway.abundance..FAO.PWY..fatty.acid..beta..oxidation.I.	UACR	Inverse variance weighted	8	0.0229205	0.00762521	0.00264814	0.00797505	0.0378659	1.02319	1.00801	1.03859	0.0225092
Dutch microbiome project	Gut microbiota metabolism pathways	Gut.bacterial.pathway.abundance..FAO.PWY..fatty.acid..beta..oxidation.I.	UACR	Simple mode	8	0.0139492	0.0173584	0.448051	-0.0200732	0.0479717	1.01405	0.980127	1.04914
Dutch microbiome project	Gut microbiota metabolism pathways	Gut.bacterial.pathway.abundance..FAO.PWY..fatty.acid..beta..oxidation.I.	UACR	Weighted mode	8	0.0139492	0.0154293	0.396001	-0.0162921	0.0441906	1.01405	0.98384	1.04518
Dutch microbiome project	Gut microbiota metabolism pathways	Gut.bacterial.pathway.abundance..P42.PWY..incomplete.reductive.TCA.cycle.	UACR	MR Egger	12	0.0457414	0.0448226	0.331546	-0.0421109	0.133594	1.0468	0.958763	1.14293
Dutch microbiome project	Gut microbiota metabolism pathways	Gut.bacterial.pathway.abundance..P42.PWY..incomplete.reductive.TCA.cycle.	UACR	Weighted median	12	0.0259069	0.0101415	0.010633	0.00602949	0.0457842	1.02625	1.00605	1.04685
Dutch microbiome project	Gut microbiota metabolism pathways	Gut.bacterial.pathway.abundance..P42.PWY..incomplete.reductive.TCA.cycle.	UACR	Inverse variance weighted	12	0.0242614	0.00864117	0.00499045	0.00732468	0.0411981	1.02456	1.00735	1.04206	0.0212094
Dutch microbiome project	Gut microbiota metabolism pathways	Gut.bacterial.pathway.abundance..P42.PWY..incomplete.reductive.TCA.cycle.	UACR	Simple mode	12	0.0263521	0.0177219	0.165113	-0.00838287	0.061087	1.0267	0.991652	1.06299
Dutch microbiome project	Gut microbiota metabolism pathways	Gut.bacterial.pathway.abundance..P42.PWY..incomplete.reductive.TCA.cycle.	UACR	Weighted mode	12	0.0263521	0.0172973	0.155857	-0.00755055	0.0602547	1.0267	0.992478	1.06211
Dutch microbiome project	Gut microbiota metabolism pathways	Gut.bacterial.pathway.abundance..PWY_GLYCOLYSIS.E.D..superpathway.of.glycolysis.and.Entner.Doudoroff.	UACR	MR Egger	6	0.164375	0.181614	0.416608	-0.191588	0.520338	1.17866	0.825647	1.6826
Dutch microbiome project	Gut microbiota metabolism pathways	Gut.bacterial.pathway.abundance..PWY_GLYCOLYSIS.E.D..superpathway.of.glycolysis.and.Entner.Doudoroff.	UACR	Weighted median	6	-0.0291138	0.0142526	0.0410828	-0.0570489	-0.00117859	0.971306	0.944548	0.998822
Dutch microbiome project	Gut microbiota metabolism pathways	Gut.bacterial.pathway.abundance..PWY_GLYCOLYSIS.E.D..superpathway.of.glycolysis.and.Entner.Doudoroff.	UACR	Inverse variance weighted	6	-0.0282476	0.0138149	0.0408823	-0.0553248	-0.00117042	0.972148	0.946178	0.99883	0.0434375
Dutch microbiome project	Gut microbiota metabolism pathways	Gut.bacterial.pathway.abundance..PWY_GLYCOLYSIS.E.D..superpathway.of.glycolysis.and.Entner.Doudoroff.	UACR	Simple mode	6	-0.0262972	0.0223078	0.291501	-0.0700204	0.0174261	0.974046	0.932375	1.01758
Dutch microbiome project	Gut microbiota metabolism pathways	Gut.bacterial.pathway.abundance..PWY_GLYCOLYSIS.E.D..superpathway.of.glycolysis.and.Entner.Doudoroff.	UACR	Weighted mode	6	-0.0223253	0.0206652	0.329325	-0.0628292	0.0181785	0.977922	0.939104	1.01834
