# Supplementary material for: Mendelian randomization study revealed a gut microbiota-immune system-kidney junction axis in chronic kidney disease
Source: Sci Rep. 2025 Jul 1;15:21685. doi: 10.1038/s41598-025-05941-x (PMC12216554; doi:10.1038/s41598-025-05941-x)
Supplement: Supplementary file 7 — Supplementary Material 7 [file 41598_2025_5941_MOESM7_ESM.xlsx]

## Sheet: UACR-ivw
Supplementary Table10 Mediation effect of gut microbiome and metabolism on UACR via immune cell.
Exposure database	Exposure	Outcome	β1	se1	β2	se2	β_total	se_total	mediate_effect	m_low	m_upper	p	pro	pro_low	pro_upper
MiBioGen	genus.RuminococcaceaeUCG013.id.11370	CD3- lymphocyte %leukocyte	-0.315147	0.141479	-0.00113648	0.000449097	0.023149	0.011399	0.000358158	-6.16855e-05	0.000778001	0.094519	1.54719	-0.26621	3.36059
MiBioGen	genus.Parasutterella.id.2892	CD11c on CD62L+ myeloid Dendritic Cell	-0.233907	0.117134	0.00493898	0.00247486	-0.0214917	0.00865299	-0.00115526	-0.00275935	0.000448827	0.158071	5.37537	3.56197	7.18877
MiBioGen	genus.Parasutterella.id.2892	CD19 on switched memory B cell	0.216831	0.108076	-0.0082918	0.00423414	-0.0214917	0.00865299	-0.00179792	-0.00431251	0.000716669	0.161097	8.36563	6.55223	10.179
MiBioGen	genus.Coprobacter.id.949	CD25++ CD45RA- CD4 not |regulatory T cell Absolute Count	-0.285476	0.107328	0.000514855	0.000250066	-0.0142736	0.00724034	-0.000146979	-0.000323919	2.99616e-05	0.103502	1.02972	-0.783674	2.84312
MiBioGen	genus.Coprobacter.id.949	CD45RA- CD4+ T cell %T cell	-0.248771	0.0885581	0.000676639	0.000288174	-0.0142736	0.00724034	-0.000168328	-0.00035146	1.48032e-05	0.0716137	1.1793	-0.634099	2.9927
MiBioGen	genus.RuminococcaceaeUCG013.id.11370	CD45RA- CD4+ T cell %T cell	-0.304866	0.13508	0.000676639	0.000288174	0.023149	0.011399	-0.000206284	-0.000454767	4.21984e-05	0.103707	-0.891117	-2.70451	0.92228
DMP	Glycolysis.and.Entner.Doudoroff	CCR2 on CD62L+ myeloid Dendritic Cell	0.373634	0.166783	-0.00869433	0.00347597	-0.0282476	0.0138149	-0.00324849	-0.00706391	0.000566925	0.0951634	11.5001	9.68668	13.3135
DMP	Glycolysis.and.Entner.Doudoroff	CD19 on unswitched memory B cell	0.246252	0.125804	-0.00884046	0.00453655	-0.0282476	0.0138149	-0.00217698	-0.00526664	0.000912674	0.167272	7.70678	5.89338	9.52018
DMP	Glycolysis.and.Entner.Doudoroff	CD25++ CD45RA- CD4 not regulatory T cell Absolute Count	-0.330065	0.117462	0.000514855	0.000250066	-0.0282476	0.0138149	-0.000169936	-0.000370488	3.06161e-05	0.096756	0.601594	-1.2118	2.41499
DMP	Class_Negativicutes	CD25++ CD45RA- CD4 not regulatory T cell Absolute Count	-0.330067	0.117463	0.000514855	0.000250066	-0.0198646	0.00914484	-0.000169937	-0.00037049	3.06167e-05	0.0967568	0.855477	-0.957921	2.66887
DMP	Order_Selenomonadales	CD27 on switched memory B cell	-0.13812	0.0700286	-0.000710694	0.000309917	-0.019865	0.00914495	9.81612e-05	-3.05033e-05	0.000226826	0.134828	-0.494142	-2.30754	1.31926
DMP	Species_Eubacterium_hallii	CD27 on switched memory B cell	0.109269	0.0520881	-0.000710694	0.000309917	0.0137988	0.00624931	-7.76568e-05	-0.000175993	2.06792e-05	0.121664	-0.562779	-2.37618	1.25062
DMP	Order_Selenomonadales	CD45RA- CD4+ T cell %T cell	-0.207463	0.0902069	0.000676639	0.000288174	-0.019865	0.00914495	-0.000140378	-0.000307839	2.70834e-05	0.100381	0.70666	-1.10674	2.52006
DMP	Fatty.acid..beta..oxidation.I	CD45RA- CD4+ T cell %T cell	0.23738	0.122908	0.000676639	0.000288174	0.0229205	0.00762521	0.000160621	-5.04397e-05	0.000371681	0.135805	0.700773	-1.11262	2.51417
DMP	Glycolysis.and.Entner.Doudoroff	CD45RA- CD4+ T cell %T cell	-0.364065	0.1353	0.000676639	0.000288174	-0.0282476	0.0138149	-0.00024634	-0.000519254	2.65728e-05	0.0768671	0.872076	-0.941322	2.68547
DMP	Class_Negativicutes	CD45RA- CD4+ T cell %T cell	-0.36407	0.135301	0.000676639	0.000288174	-0.0198646	0.00914484	-0.000246344	-0.000519261	2.65728e-05	0.0768667	1.24012	-0.57328	3.05352
DMP	Order_Selenomonadales	CD45RA- CD4+ T cell %T cell	0.125497	0.0602973	0.000676639	0.000288174	-0.019865	0.00914495	8.49164e-05	-2.19443e-05	0.000191777	0.119351	-0.427468	-2.24087	1.38593
DMP	Species_Parasutterella_excrementihominis	HLA DR+ CD4+ T cell %T cell	-0.18312	0.0783075	0.00221072	0.000953333	-0.0124588	0.00629631	-0.000404827	-0.000886706	7.70512e-05	0.0996401	3.24932	1.43592	5.06271
