# Supplementary material for: Mendelian randomization study revealed a gut microbiota-immune system-kidney junction axis in chronic kidney disease
Source: Sci Rep. 2025 Jul 1;15:21685. doi: 10.1038/s41598-025-05941-x (PMC12216554; doi:10.1038/s41598-025-05941-x)
Supplement: Supplementary file 8 — Supplementary Material 8 [file 41598_2025_5941_MOESM8_ESM.xlsx]

## Sheet: CKD
	Supplemental Table6 order1. Sensitivity analysis results of all MR analysis between cytokine and immune cells and CKD
	Exposure feature	Exposure	Outcome	OR	PRESSO				Heterogeneity			Pleiotropy
Exposure database					Causal Estimate	P-value	Global Test Pvalue	Method	Q	Q_df	Q_pvalue	Egger Intercept	SE	P-value
	Cytokine	bNGF	CKD	1.07406	0.0714498	0.337	9.89315	IVW	7.34154	6	0.290413	-0.0136098	0.0272657	0.638854
Cytokine	Cytokine	GROa	CKD	1.03479	0.0342002	0.859	5.69405	IVW	4.7168	9	0.858264	0.00629464	0.0116444	0.603523
Cytokine	Cytokine	SCGFb	CKD	1.05281	0.0514629	0.213	20.03	IVW	17.0982	13	0.194856	-0.00462196	0.00918734	0.624015
Immune cells	Immune cells	CD123 on plasmacytoid Dendritic Cell	CKD	0.976192	--0.0240961653165925	0.216	24.4655	IVW	20.2022	15	0.164313	-0.00898562	0.00513347	0.101922
Immune cells	Immune cells	CD27 on memory B cell	CKD	1.03886	0.0381236	0.526	18.453	IVW	16.8491	17	0.464636	-0.00289767	0.00553212	0.607605
Immune cells	Immune cells	CD28 on CD39+ CD8+ T cell	CKD	0.977362	-0.0228977	0.163	30.2432	IVW	25.0927	14	0.0336636	0.0092314	0.00583105	0.137404
Immune cells	Immune cells	CD28+ CD45RA+ CD8+ T cell %T cell	CKD	1.00486	0.00484884	0.753	73.7875	IVW	70.8511	81	0.782413	0.00187373	0.00358111	0.602265
Immune cells	Immune cells	CD28+ CD45RA+ CD8dim T cell %T cell	CKD	1.01105	0.0109879	0.67	32.8592	IVW	31.5032	35	0.63768	0.00185293	0.00308777	0.552428
Immune cells	Immune cells	CD28+ CD45RA+ CD8dim T cell Absolute Count	CKD	1.0059	0.0058777	0.444	47.8567	IVW	40.7336	42	0.526543	0.00406443	0.00311568	0.199336
Immune cells	Immune cells	CD3 on CD28+ CD4-CD8- T cell	CKD	0.972152	-0.0282431	0.848	9.29708	IVW	7.26009	13	0.888255	0.00490958	0.00600724	0.429698
Immune cells	Immune cells	CD3 on CD39+ activated CD4 regulatory T cell	CKD	1.02758	0.0272061	0.78	16.5281	IVW	14.4448	20	0.807246	-0.00652268	0.00567236	0.264451
Immune cells	Immune cells	CD33 on Granulocytic Myeloid-Derived Suppressor Cells	CKD	1.02458	0.0242816	0.252	22.8143	IVW	21.1763	16	0.171833	0.00678798	0.00715779	0.357988
Immune cells	Immune cells	CD39+ CD8+ T cell Absolute Count	CKD	1.02738	0.0270076	0.748	17.8419	IVW	13.5467	20	0.852715	0.00055944	0.00558207	0.921219
Immune cells	Immune cells	CD45RA on Terminally Differentiated CD8+ T cell	CKD	0.941285	-0.0605096	0.33	16.1301	IVW	14.7331	12	0.256357	0.00823386	0.0106185	0.454434
Immune cells	Immune cells	CD45RA+ CD8+ T cell %T cell	CKD	1.00439	0.0043849	0.58	36.0648	IVW	26.8756	30	0.629798	-0.00109208	0.00361048	0.764449
Immune cells	Immune cells	CD62L- Dendritic Cell %Dendritic Cell	CKD	0.986777	-0.0133111	0.622	19.8079	IVW	18.4165	20	0.559993	0.00264731	0.00413183	0.529364
Immune cells	Immune cells	CD8 on CD28- CD8+ T cell	CKD	0.960849	-0.0399385	0.449	17.2302	IVW	14.9093	15	0.45797	0.00907194	0.0110532	0.425544
Immune cells	Immune cells	CD86 on myeloid Dendritic Cell	CKD	0.955953	-0.045047	0.681	15.1668	IVW	13.5093	17	0.701478	-0.00372143	0.00637374	0.567449
Immune cells	Immune cells	Granulocytic Myeloid-Derived Suppressor Cells Absolute Count	CKD	1.03265	0.0321304	0.957	9.94224	IVW	8.90961	17	0.943055	0.00515659	0.00543583	0.356919
Immune cells	Immune cells	HLA DR on CD14+ CD16- monocyte	CKD	1.05122	0.0499507	0.042	29.9869	IVW	26.6536	15	0.0316886	0.00956623	0.0111817	0.406666
Immune cells	Immune cells	HLA DR+ Natural Killer %CD3- lymphocyte	CKD	1.03494	0.0343481	0.437	17.95	IVW	15.4137	15	0.42205	-0.00612704	0.00558583	0.291199
Immune cells	Immune cells	HVEM on CD4+ T cell	CKD	0.978767	-0.0214617	0.192	23.5131	IVW	20.8813	16	0.183117	0.0105464	0.00631708	0.115747
Immune cells	Immune cells	IgD on IgD+ CD24- B cell	CKD	0.965702	-0.0348997	0.607	23.8891	IVW	21.8947	24	0.58555	-0.00337135	0.00554511	0.549154
Immune cells	Immune cells	Naive-mature B cell Absolute Count	CKD	0.97093	-0.0295005	0.572	19.1441	IVW	16.8468	18	0.533664	0.00330795	0.00456734	0.478755
Immune cells	Immune cells	Unswitched memory B cell %lymphocyte	CKD	1.03914	0.0383922	0.42	20.0097	IVW	17.8285	17	0.399739	0.00428759	0.00874443	0.630562

## Sheet: eGFR
Supplemental Table6 order2. Sensitivity analysis results of all MR analysis between cytokine and immune cells and eGFR
Exposure database	Exposure feature	Exposure	Outcome	OR	PRESSO				Heterogeneity			Pleiotropy
					Causal Estimate	P-value	Global Test Pvalue	Method	Q	Q_df	Q_pvalue	Egger Intercept	SE	P-value
Cytokine	Cytokine	IL4	eGFR	1.00327	0.00326646	0.443	10.9459	IVW	9.53785	8	0.298971	1.69491e-05	0.000344541	0.96214
Immune cells	Immune cells	BAFF-R on switched memory B cell	eGFR	0.998854	-0.00114716	0.116	44.3536	IVW	20.4898	13	0.0836523	0.00023886	0.000257152	0.371265
Immune cells	Immune cells	CD123 on CD62L+ plasmacytoid Dendritic Cell	eGFR	1.00084	0.000838234	0.11	29.0339	IVW	21.8966	15	0.110544	4.9317e-05	0.000174379	0.781458
Immune cells	Immune cells	CD123 on plasmacytoid Dendritic Cell	eGFR	1.00084	0.000838492	0.103	29.0321	IVW	21.8811	15	0.110959	4.88526e-05	0.000174394	0.783476
Immune cells	Immune cells	CD24 on IgD- CD38- B cell	eGFR	1.00095	0.000944646	0.445	25.8447	IVW	23.2169	23	0.448168	-0.000108512	0.000132846	0.422787
Immune cells	Immune cells	CD24 on transitional B cell	eGFR	1.00098	0.000975199	0.75	12.9774	IVW	11.1101	15	0.744749	-0.000175119	0.000211049	0.420602
Immune cells	Immune cells	CD27 on IgD- CD38dim B cell	eGFR	0.999242	-0.000758778	0.893	18.7943	IVW	17.7501	26	0.884674	4.41182e-05	0.000136144	0.748592
Immune cells	Immune cells	CD27 on switched memory B cell	eGFR	0.99929	-0.000710694	0.529	24.9195	IVW	23.7899	24	0.473662	0.000228147	0.000186447	0.233471
Immune cells	Immune cells	CD3- lymphocyte %leukocyte	eGFR	0.998864	-0.00113648	0.45	19.5739	IVW	17.5132	17	0.420155	-1.27306e-05	0.000180335	0.944596
Immune cells	Immune cells	CD3 on Effector Memory CD4+ T cell	eGFR	1.00069	0.000691816	0.399	17.4729	IVW	15.6457	14	0.335489	-6.25298e-05	0.00018048	0.734538
Immune cells	Immune cells	CD33+ HLA DR+ CD14- Absolute Count	eGFR	0.999676	-0.000323595	0.713	20.1537	IVW	16.7496	22	0.777027	3.62086e-05	0.000113704	0.753292
Immune cells	Immune cells	CD33dim HLA DR+ CD11b- Absolute Count	eGFR	0.999472	-0.000528053	0.373	26.4169	IVW	24.4711	22	0.323028	-9.91367e-05	0.000113836	0.393671
Immune cells	Immune cells	CD45 on Monocytic Myeloid-Derived Suppressor Cells	eGFR	0.998485	-0.00151663	0.193	19.8578	IVW	16.5853	12	0.165876	-0.000151713	0.000424101	0.727316
Immune cells	Immune cells	CD45RA- CD4+ T cell %T cell	eGFR	1.00068	0.000676639	0.482	23.117	IVW	20.4282	21	0.494301	-3.10643e-06	0.000132933	0.981588
Immune cells	Immune cells	CD62L- plasmacytoid Dendritic Cell %Dendritic Cell	eGFR	1.00101	0.00100965	0.335	18.7719	IVW	15.3263	14	0.356221	-0.00036014	0.000148243	0.0303656
Immune cells	Immune cells	HVEM on Central Memory CD8+ T cell	eGFR	1.00071	0.00070581	0.151	30.6867	IVW	19.4984	15	0.19203	-0.000431482	0.000173616	0.0262017
Immune cells	Immune cells	Switched memory B cell Absolute Count	eGFR	1.00105	0.00104781	0.279	22.1482	IVW	18.6759	16	0.285826	0.000116552	0.000173683	0.512383

## Sheet: UACR
Supplemental Table6 order3. Sensitivity analysis results of all MR analysis between cytokine and immune cells and UACR
Exposure database	Exposure feature	Exposure	Outcome	OR	PRESSO				Heterogeneity			Pleiotropy
					Causal Estimate	P-value	Global Test Pvalue	Method	Q	Q_df	Q_pvalue	Egger Intercept	SE	P-value
Cytokine	Cytokine	IFNg	UACR	1.01786	0.0176979	0.332	10.8497	IVW	8.62434	7	0.280764	0.00342343	0.00205248	0.146371
Immune cells	Immune cells	CCR2 on CD62L+ myeloid Dendritic Cell	UACR	0.991343	-0.00869433	0.572	12.9213	IVW	11.4305	12	0.492431	0.00103108	0.00155829	0.521797
Immune cells	Immune cells	CD11c on CD62L+ myeloid Dendritic Cell	UACR	1.00495	0.00493898	0.643	20.2319	IVW	18.4942	21	0.617553	-0.000638285	0.00112218	0.575831
Immune cells	Immune cells	CD11c on monocyte	UACR	1.00591	0.00589196	0.461	19.2097	IVW	16.6982	16	0.40538	-0.000764038	0.00118313	0.528178
Immune cells	Immune cells	CD123 on CD62L+ plasmacytoid Dendritic Cell	UACR	1.00084	-0.000515271	0.13	26.3396	IVW	20.4826	15	0.154192	-0.000203274	0.00121509	0.869533
Immune cells	Immune cells	CD123 on plasmacytoid Dendritic Cell	UACR	1.00084	-0.000507662	0.136	26.3571	IVW	20.4859	15	0.154076	-0.000206607	0.00121552	0.867463
Immune cells	Immune cells	CD14- CD16- Absolute Count	UACR	1.0011	0.00109924	0.551	54.2559	IVW	24.7315	21	0.25898	0.000838893	0.000818245	0.317493
Immune cells	Immune cells	CD19 on switched memory B cell	UACR	0.991742	-0.0082918	0.15	26.1244	IVW	23.0826	17	0.146582	-0.000705235	0.00192367	0.718713
Immune cells	Immune cells	CD19 on unswitched memory B cell	UACR	0.991198	-0.00884046	0.296	22.0658	IVW	19.6258	17	0.293814	0.00129024	0.00157256	0.424003
Immune cells	Immune cells	CD25++ CD45RA- CD4 not regulatory T cell Absolute Count	UACR	1.00051	0.00171846	0.261	18.2333	IVW	16.34	13	0.231255	0.00191528	0.00206799	0.372617
Immune cells	Immune cells	CD27 on switched memory B cell	UACR	0.99929	-0.00973391	0.33	28.5903	IVW	26.1075	23	0.295817	0.000982993	0.0014831	0.514346
Immune cells	Immune cells	CD3- lymphocyte %leukocyte	UACR	0.998864	0.00204802	0.109	27.1685	IVW	25.3568	17	0.0870032	0.00136962	0.00148197	0.369117
Immune cells	Immune cells	CD33+ HLA DR+ CD14- Absolute Count	UACR	0.999676	-0.000456135	0.481	24.234	IVW	20.68	22	0.540581	6.34687e-05	0.000833297	0.940008
Immune cells	Immune cells	CD45 on Monocytic Myeloid-Derived Suppressor Cells	UACR	0.998485	0.0044245	0.094	21.7786	IVW	18.2118	11	0.0767947	-0.0028969	0.00360354	0.440145
Immune cells	Immune cells	CD45RA- CD4+ T cell %T cell	UACR	1.00068	-0.00244484	0.529	22.4321	IVW	20.494	21	0.490195	-7.16051e-05	0.000965721	0.94163
Immune cells	Immune cells	Granulocytic Myeloid-Derived Suppressor Cells Absolute Count	UACR	0.999184	-0.000413904	0.343	20.5305	IVW	18.1432	16	0.31558	-0.000684324	0.00124098	0.589454
Immune cells	Immune cells	HLA DR+ CD4+ T cell %T cell	UACR	1.00221	0.0051345	0.266	28.909	IVW	27.3538	23	0.241205	-0.000129257	0.00103673	0.901911
Immune cells	Immune cells	Naive-mature B cell Absolute Count	UACR	1.00095	0.001512	0.361	18.9232	IVW	17.6936	15	0.279116	0.000111409	0.00142984	0.938997
Immune cells	Immune cells	Switched memory B cell Absolute Count	UACR	1.00105	0.00260844	0.198	22.6096	IVW	19.9885	15	0.172374	0.000259111	0.00165824	0.878061
