# Supplementary material for: Mendelian randomization study revealed a gut microbiota-immune system-kidney junction axis in chronic kidney disease
Source: Sci Rep. 2025 Jul 1;15:21685. doi: 10.1038/s41598-025-05941-x (PMC12216554; doi:10.1038/s41598-025-05941-x)
Supplement: Supplementary file 9 — Supplementary Material 9 [file 41598_2025_5941_MOESM9_ESM.xlsx]

## Sheet: CKD
Table S7 order1 Full table of reverse MR analysis results about the casual association between gut microbiome and CKD
Outcome database	Outcome	exposure	Method	nsnp	beta	SE	pval	lo_ci	up_ci	or	or_lci95	or_uci95
MiBioGen	family.Desulfovibrionaceae.id.3169	CKD	MR Egger	69	-0.0134389	0.0696331	0.847547	-0.14992	0.123042	0.986651	0.860777	1.13093
MiBioGen	family.Desulfovibrionaceae.id.3169	CKD	Weighted median	69	-0.0350107	0.0410186	0.393364	-0.115407	0.0453858	0.965595	0.891003	1.04643
MiBioGen	family.Desulfovibrionaceae.id.3169	CKD	Inverse variance weighted	69	-0.00841815	0.0250283	0.736611	-0.0574737	0.0406374	0.991617	0.944147	1.04147
MiBioGen	family.Desulfovibrionaceae.id.3169	CKD	Simple mode	69	-0.0620919	0.0749386	0.410247	-0.208972	0.0847879	0.939797	0.811418	1.08849
MiBioGen	family.Desulfovibrionaceae.id.3169	CKD	Weighted mode	69	-0.0381538	0.0494165	0.442739	-0.13501	0.0587026	0.962565	0.873707	1.06046
MiBioGen	genus.Coprococcus3.id.11303	CKD	MR Egger	69	0.129262	0.0681827	0.0622976	-0.00437586	0.2629	1.13799	0.995634	1.3007
MiBioGen	genus.Coprococcus3.id.11303	CKD	Weighted median	69	0.0538855	0.0413515	0.192538	-0.0271634	0.134934	1.05536	0.973202	1.14446
MiBioGen	genus.Coprococcus3.id.11303	CKD	Inverse variance weighted	69	0.0209294	0.0244808	0.392588	-0.0270529	0.0689118	1.02115	0.97331	1.07134
MiBioGen	genus.Coprococcus3.id.11303	CKD	Simple mode	69	0.122581	0.0748042	0.105897	-0.0240352	0.269197	1.13041	0.976251	1.30891
MiBioGen	genus.Coprococcus3.id.11303	CKD	Weighted mode	69	0.0687523	0.0511656	0.183505	-0.0315322	0.169037	1.07117	0.96896	1.18416
MiBioGen	genus.LachnospiraceaeUCG010.id.11330	CKD	MR Egger	69	0.10019	0.0749749	0.185967	-0.0467606	0.247141	1.10538	0.954316	1.28036
MiBioGen	genus.LachnospiraceaeUCG010.id.11330	CKD	Weighted median	69	0.0390542	0.0426407	0.359725	-0.0445217	0.12263	1.03983	0.956455	1.13047
MiBioGen	genus.LachnospiraceaeUCG010.id.11330	CKD	Inverse variance weighted	69	-0.00898434	0.0268352	0.737778	-0.0615813	0.0436127	0.991056	0.940276	1.04458
MiBioGen	genus.LachnospiraceaeUCG010.id.11330	CKD	Simple mode	69	-0.0070045	0.102778	0.945865	-0.20845	0.194441	0.99302	0.811842	1.21463
MiBioGen	genus.LachnospiraceaeUCG010.id.11330	CKD	Weighted mode	69	0.0741527	0.0601784	0.222113	-0.043797	0.192102	1.07697	0.957148	1.21179
MiBioGen	genus.RuminococcaceaeUCG002.id.11360	CKD	MR Egger	69	0.0135756	0.0656513	0.836807	-0.115101	0.142252	1.01367	0.891276	1.15287
MiBioGen	genus.RuminococcaceaeUCG002.id.11360	CKD	Weighted median	69	0.0329335	0.0384432	0.391621	-0.0424151	0.108282	1.03348	0.958472	1.11436
MiBioGen	genus.RuminococcaceaeUCG002.id.11360	CKD	Inverse variance weighted	69	0.0231307	0.0235704	0.326424	-0.0230674	0.0693287	1.0234	0.977197	1.07179
MiBioGen	genus.RuminococcaceaeUCG002.id.11360	CKD	Simple mode	69	-0.065594	0.0742166	0.379909	-0.211059	0.0798706	0.936511	0.809727	1.08315
MiBioGen	genus.RuminococcaceaeUCG002.id.11360	CKD	Weighted mode	69	0.02223	0.0473605	0.6403	-0.0705966	0.115057	1.02248	0.931838	1.12194
MiBioGen	genus.Senegalimassilia.id.11160	CKD	MR Egger	69	-0.127376	0.105162	0.230059	-0.333494	0.0787412	0.880402	0.716416	1.08192
MiBioGen	genus.Senegalimassilia.id.11160	CKD	Weighted median	69	-0.0744595	0.0566785	0.188942	-0.185549	0.0366304	0.928245	0.830648	1.03731
MiBioGen	genus.Senegalimassilia.id.11160	CKD	Inverse variance weighted	69	-0.0562758	0.0378845	0.137423	-0.130529	0.0179778	0.945278	0.877631	1.01814
MiBioGen	genus.Senegalimassilia.id.11160	CKD	Simple mode	69	-0.0390923	0.136829	0.775975	-0.307277	0.229092	0.961662	0.735447	1.25746
MiBioGen	genus.Senegalimassilia.id.11160	CKD	Weighted mode	69	-0.17616	0.0859738	0.0443237	-0.344669	-0.0076514	0.838484	0.708455	0.992378
MiBioGen	genus.Streptococcus.id.1853	CKD	MR Egger	69	0.0748047	0.0716559	0.300264	-0.0656409	0.21525	1.07767	0.936467	1.24017
MiBioGen	genus.Streptococcus.id.1853	CKD	Weighted median	69	0.0456299	0.0416939	0.273778	-0.0360901	0.12735	1.04669	0.964553	1.13581
MiBioGen	genus.Streptococcus.id.1853	CKD	Inverse variance weighted	69	0.0433761	0.0255878	0.0900402	-0.00677601	0.0935282	1.04433	0.993247	1.09804
MiBioGen	genus.Streptococcus.id.1853	CKD	Simple mode	69	0.0114115	0.0791987	0.885858	-0.143818	0.166641	1.01148	0.866045	1.18133
MiBioGen	genus.Streptococcus.id.1853	CKD	Weighted mode	69	0.0351072	0.052032	0.50214	-0.0668756	0.13709	1.03573	0.935312	1.14693
MiBioGen	order.Desulfovibrionales.id.3156	CKD	MR Egger	69	-0.0128418	0.0696284	0.854231	-0.149313	0.12363	0.98724	0.861299	1.1316
MiBioGen	order.Desulfovibrionales.id.3156	CKD	Weighted median	69	-0.0402451	0.0414618	0.331719	-0.12151	0.0410199	0.960554	0.885582	1.04187
MiBioGen	order.Desulfovibrionales.id.3156	CKD	Inverse variance weighted	69	-0.00919759	0.0250266	0.713237	-0.0582498	0.0398546	0.990845	0.943414	1.04066
MiBioGen	order.Desulfovibrionales.id.3156	CKD	Simple mode	69	-0.0541455	0.0780321	0.490116	-0.207088	0.0987974	0.947294	0.812948	1.10384
MiBioGen	order.Desulfovibrionales.id.3156	CKD	Weighted mode	69	-0.0330738	0.0501896	0.512136	-0.131445	0.0652978	0.967467	0.876827	1.06748
Dutch microbiome project	Gut bacterial pathway abundance (POLYAMSYN.PWY..superpathway.of.polyamine.biosynthesis.I)	CKD	MR Egger	64	-0.172917	0.0993113	0.0866163	-0.367567	0.0217336	0.841208	0.692417	1.02197
Dutch microbiome project	Gut bacterial pathway abundance (POLYAMSYN.PWY..superpathway.of.polyamine.biosynthesis.I)	CKD	Weighted median	64	-0.11458	0.0547864	0.0364933	-0.221961	-0.00719829	0.891741	0.800947	0.992828
Dutch microbiome project	Gut bacterial pathway abundance (POLYAMSYN.PWY..superpathway.of.polyamine.biosynthesis.I)	CKD	Inverse variance weighted	64	-0.0769675	0.036573	0.0353358	-0.148651	-0.00528441	0.92592	0.86187	0.99473
Dutch microbiome project	Gut bacterial pathway abundance (POLYAMSYN.PWY..superpathway.of.polyamine.biosynthesis.I)	CKD	Simple mode	64	-0.14085	0.141806	0.324384	-0.41879	0.13709	0.86862	0.657842	1.14693
Dutch microbiome project	Gut bacterial pathway abundance (POLYAMSYN.PWY..superpathway.of.polyamine.biosynthesis.I)	CKD	Weighted mode	64	-0.210122	0.0821316	0.0129332	-0.3711	-0.0491439	0.810486	0.689975	0.952044
Dutch microbiome project	Gut bacterial pathway abundance (PWY.5384..sucrose.degradation.IV..sucrose.phosphorylase.)	CKD	MR Egger	64	-0.0706163	0.128281	0.583968	-0.322048	0.180815	0.931819	0.724664	1.19819
Dutch microbiome project	Gut bacterial pathway abundance (PWY.5384..sucrose.degradation.IV..sucrose.phosphorylase.)	CKD	Weighted median	64	-0.0657735	0.0691183	0.341297	-0.201245	0.0696985	0.936343	0.817712	1.07218
Dutch microbiome project	Gut bacterial pathway abundance (PWY.5384..sucrose.degradation.IV..sucrose.phosphorylase.)	CKD	Inverse variance weighted	64	0.0238523	0.0470849	0.612449	-0.068434	0.116139	1.02414	0.933855	1.12315
Dutch microbiome project	Gut bacterial pathway abundance (PWY.5384..sucrose.degradation.IV..sucrose.phosphorylase.)	CKD	Simple mode	64	0.202274	0.166531	0.229039	-0.124127	0.528675	1.22418	0.883268	1.69668
Dutch microbiome project	Gut bacterial pathway abundance (PWY.5384..sucrose.degradation.IV..sucrose.phosphorylase.)	CKD	Weighted mode	64	-0.120453	0.0969936	0.218889	-0.310561	0.0696542	0.886519	0.733036	1.07214
Dutch microbiome project	Gut bacterial pathway abundance (PWY.5791..1.4.dihydroxy.2.naphthoate.biosynthesis.II..plants.)	CKD	MR Egger	64	0.171689	0.150604	0.258671	-0.123495	0.466873	1.18731	0.883826	1.595
Dutch microbiome project	Gut bacterial pathway abundance (PWY.5791..1.4.dihydroxy.2.naphthoate.biosynthesis.II..plants.)	CKD	Weighted median	64	0.0645421	0.0905377	0.475923	-0.112912	0.241996	1.06667	0.893229	1.27379
Dutch microbiome project	Gut bacterial pathway abundance (PWY.5791..1.4.dihydroxy.2.naphthoate.biosynthesis.II..plants.)	CKD	Inverse variance weighted	64	0.0173157	0.0557307	0.756027	-0.0919165	0.126548	1.01747	0.912181	1.1349
Dutch microbiome project	Gut bacterial pathway abundance (PWY.5791..1.4.dihydroxy.2.naphthoate.biosynthesis.II..plants.)	CKD	Simple mode	64	0.0730427	0.15955	0.648667	-0.239675	0.38576	1.07578	0.786884	1.47073
Dutch microbiome project	Gut bacterial pathway abundance (PWY.5791..1.4.dihydroxy.2.naphthoate.biosynthesis.II..plants.)	CKD	Weighted mode	64	0.0653026	0.100961	0.520106	-0.132582	0.263187	1.06748	0.875831	1.30107
Dutch microbiome project	Gut bacterial pathway abundance (PWY.6731..starch.degradation.III)	CKD	MR Egger	64	0.0910434	0.245984	0.712555	-0.391086	0.573173	1.09532	0.676322	1.77389
Dutch microbiome project	Gut bacterial pathway abundance (PWY.6731..starch.degradation.III)	CKD	Weighted median	64	0.114465	0.14203	0.420291	-0.163915	0.392844	1.12127	0.848814	1.48119
Dutch microbiome project	Gut bacterial pathway abundance (PWY.6731..starch.degradation.III)	CKD	Inverse variance weighted	64	0.0352598	0.0898624	0.694781	-0.140871	0.21139	1.03589	0.868602	1.23539
Dutch microbiome project	Gut bacterial pathway abundance (PWY.6731..starch.degradation.III)	CKD	Simple mode	64	0.387079	0.293845	0.192513	-0.188858	0.963016	1.47267	0.827904	2.61958
Dutch microbiome project	Gut bacterial pathway abundance (PWY.6731..starch.degradation.III)	CKD	Weighted mode	64	0.127147	0.187254	0.499619	-0.239871	0.494165	1.13558	0.78673	1.63913
Dutch microbiome project	Gut bacterial pathway abundance (PWY.841..superpathway.of.purine.nucleotides.de.novo.biosynthesis.I)	CKD	MR Egger	64	-0.0836786	0.097794	0.395479	-0.275355	0.107998	0.919727	0.759303	1.11405
Dutch microbiome project	Gut bacterial pathway abundance (PWY.841..superpathway.of.purine.nucleotides.de.novo.biosynthesis.I)	CKD	Weighted median	64	-0.0239981	0.0592586	0.685498	-0.140145	0.0921488	0.976288	0.869232	1.09653
Dutch microbiome project	Gut bacterial pathway abundance (PWY.841..superpathway.of.purine.nucleotides.de.novo.biosynthesis.I)	CKD	Inverse variance weighted	64	0.00153385	0.0359908	0.966006	-0.0690081	0.0720758	1.00154	0.933319	1.07474
Dutch microbiome project	Gut bacterial pathway abundance (PWY.841..superpathway.of.purine.nucleotides.de.novo.biosynthesis.I)	CKD	Simple mode	64	0.0109188	0.108732	0.92033	-0.202196	0.224033	1.01098	0.816935	1.25111
Dutch microbiome project	Gut bacterial pathway abundance (PWY.841..superpathway.of.purine.nucleotides.de.novo.biosynthesis.I)	CKD	Weighted mode	64	-0.033452	0.071319	0.640654	-0.173237	0.106333	0.967101	0.840938	1.11219
Dutch microbiome project	Gut bacterial pathway abundance (UBISYN.PWY..superpathway.of.ubiquinol.8.biosynthesis..prokaryotic.)	CKD	MR Egger	64	0.362809	0.185934	0.0555463	-0.00162223	0.72724	1.43736	0.998379	2.06936
Dutch microbiome project	Gut bacterial pathway abundance (UBISYN.PWY..superpathway.of.ubiquinol.8.biosynthesis..prokaryotic.)	CKD	Weighted median	64	0.147149	0.123191	0.232291	-0.0943053	0.388603	1.15853	0.910005	1.47492
Dutch microbiome project	Gut bacterial pathway abundance (UBISYN.PWY..superpathway.of.ubiquinol.8.biosynthesis..prokaryotic.)	CKD	Inverse variance weighted	64	0.14008	0.0685195	0.0409155	0.00578203	0.274378	1.15037	1.0058	1.31571
Dutch microbiome project	Gut bacterial pathway abundance (UBISYN.PWY..superpathway.of.ubiquinol.8.biosynthesis..prokaryotic.)	CKD	Simple mode	64	0.072973	0.242241	0.764223	-0.40182	0.547766	1.0757	0.669101	1.72939
Dutch microbiome project	Gut bacterial pathway abundance (UBISYN.PWY..superpathway.of.ubiquinol.8.biosynthesis..prokaryotic.)	CKD	Weighted mode	64	0.163759	0.156432	0.299175	-0.142848	0.470367	1.17793	0.866885	1.60058
Dutch microbiome project	Family_Veillonellaceae	CKD	MR Egger	64	0.322209	0.118602	0.0085339	0.0897494	0.554668	1.38017	1.0939	1.74136
Dutch microbiome project	Family_Veillonellaceae	CKD	Weighted median	64	0.0824394	0.0673452	0.220903	-0.0495573	0.214436	1.08593	0.951651	1.23916
Dutch microbiome project	Family_Veillonellaceae	CKD	Inverse variance weighted	64	-0.00312832	0.0435034	0.942674	-0.0883949	0.0821382	0.996877	0.915399	1.08561
Dutch microbiome project	Family_Veillonellaceae	CKD	Simple mode	64	0.0975227	0.167438	0.562349	-0.230656	0.425702	1.10244	0.794012	1.53066
Dutch microbiome project	Family_Veillonellaceae	CKD	Weighted mode	64	0.175712	0.0930499	0.0635841	-0.00666623	0.358089	1.19209	0.993356	1.43059
Dutch microbiome project	Genus_Coprobacter	CKD	MR Egger	64	-0.138547	0.155678	0.376929	-0.443675	0.166582	0.870623	0.641674	1.18126
Dutch microbiome project	Genus_Coprobacter	CKD	Weighted median	64	-0.150772	0.0843759	0.0739519	-0.316149	0.0146046	0.860044	0.728951	1.01471
Dutch microbiome project	Genus_Coprobacter	CKD	Inverse variance weighted	64	-0.0437348	0.0573056	0.445353	-0.156054	0.0685842	0.957208	0.855513	1.07099
Dutch microbiome project	Genus_Coprobacter	CKD	Simple mode	64	-0.240534	0.17209	0.167098	-0.577829	0.0967618	0.786208	0.561115	1.1016
Dutch microbiome project	Genus_Coprobacter	CKD	Weighted mode	64	-0.159344	0.11383	0.166467	-0.382451	0.0637633	0.852703	0.682187	1.06584
Dutch microbiome project	Genus_Streptococcus	CKD	MR Egger	64	0.135675	0.151426	0.37373	-0.161121	0.432471	1.14531	0.851189	1.54106
Dutch microbiome project	Genus_Streptococcus	CKD	Weighted median	64	0.020194	0.0964264	0.834117	-0.168802	0.20919	1.0204	0.844676	1.23268
Dutch microbiome project	Genus_Streptococcus	CKD	Inverse variance weighted	64	0.0515672	0.0558338	0.355703	-0.0578671	0.161001	1.05292	0.943775	1.17469
Dutch microbiome project	Genus_Streptococcus	CKD	Simple mode	64	0.0385115	0.179644	0.830946	-0.313592	0.390615	1.03926	0.730817	1.47789
Dutch microbiome project	Genus_Streptococcus	CKD	Weighted mode	64	0.0546934	0.127676	0.669837	-0.195551	0.304937	1.05622	0.822382	1.35654
Dutch microbiome project	Species_Coprobacter_fastidiosus	CKD	MR Egger	64	-0.14197	0.155584	0.36504	-0.446914	0.162974	0.867647	0.639599	1.17701
Dutch microbiome project	Species_Coprobacter_fastidiosus	CKD	Weighted median	64	-0.148146	0.0852051	0.0820874	-0.315148	0.0188558	0.862305	0.729681	1.01903
Dutch microbiome project	Species_Coprobacter_fastidiosus	CKD	Inverse variance weighted	64	-0.0423468	0.0572916	0.459819	-0.154638	0.0699447	0.958537	0.856725	1.07245
Dutch microbiome project	Species_Coprobacter_fastidiosus	CKD	Simple mode	64	-0.236016	0.171198	0.172891	-0.571564	0.0995329	0.789768	0.564642	1.10465
Dutch microbiome project	Species_Coprobacter_fastidiosus	CKD	Weighted mode	64	-0.162823	0.115683	0.164198	-0.389562	0.0639165	0.849742	0.677354	1.066
Dutch microbiome project	Species_Alistipes_indistinctus	CKD	MR Egger	64	0.159855	0.124645	0.204449	-0.0844497	0.404159	1.17334	0.919018	1.49804
Dutch microbiome project	Species_Alistipes_indistinctus	CKD	Weighted median	64	0.0168228	0.0761872	0.825242	-0.132504	0.16615	1.01697	0.875899	1.18075
Dutch microbiome project	Species_Alistipes_indistinctus	CKD	Inverse variance weighted	64	0.0341349	0.0460964	0.45899	-0.056214	0.124484	1.03472	0.945337	1.13256
Dutch microbiome project	Species_Alistipes_indistinctus	CKD	Simple mode	64	0.113821	0.15757	0.472752	-0.195016	0.422658	1.12055	0.822821	1.52601
Dutch microbiome project	Species_Alistipes_indistinctus	CKD	Weighted mode	64	0.0468401	0.0902414	0.605542	-0.130033	0.223713	1.04795	0.878067	1.25071
Dutch microbiome project	Species_Alistipes_putredinis	CKD	MR Egger	64	0.0121201	0.0991927	0.903146	-0.182298	0.206538	1.01219	0.833353	1.22941
Dutch microbiome project	Species_Alistipes_putredinis	CKD	Weighted median	64	-0.0563552	0.0605518	0.352012	-0.175037	0.0623264	0.945203	0.839426	1.06431
Dutch microbiome project	Species_Alistipes_putredinis	CKD	Inverse variance weighted	64	-0.0270295	0.0365098	0.459096	-0.0985886	0.0445296	0.973333	0.906115	1.04554
Dutch microbiome project	Species_Alistipes_putredinis	CKD	Simple mode	64	-0.042359	0.11232	0.707346	-0.262506	0.177788	0.958526	0.769121	1.19457
Dutch microbiome project	Species_Alistipes_putredinis	CKD	Weighted mode	64	-0.0512586	0.072887	0.484484	-0.194117	0.0916	0.950033	0.823561	1.09593
Dutch microbiome project	Species_Bacteroides_cellulosilyticus	CKD	MR Egger	64	-0.363545	0.185602	0.0546462	-0.727326	0.000235639	0.695207	0.483199	1.00024
Dutch microbiome project	Species_Bacteroides_cellulosilyticus	CKD	Weighted median	64	-0.19071	0.0844413	0.0239147	-0.356215	-0.0252055	0.826372	0.700322	0.97511
Dutch microbiome project	Species_Bacteroides_cellulosilyticus	CKD	Inverse variance weighted	64	-0.068606	0.0690482	0.32042	-0.203941	0.0667285	0.933694	0.815511	1.06901
Dutch microbiome project	Species_Bacteroides_cellulosilyticus	CKD	Simple mode	64	-0.244784	0.187001	0.195289	-0.611307	0.121738	0.782873	0.542641	1.12946
Dutch microbiome project	Species_Bacteroides_cellulosilyticus	CKD	Weighted mode	64	-0.273005	0.11924	0.0254092	-0.506715	-0.0392949	0.761089	0.602471	0.961467
Dutch microbiome project	Species_Lachnospiraceae_bacterium_8_1_57FAA	CKD	MR Egger	64	0.205546	0.198933	0.305502	-0.184361	0.595454	1.2282	0.831635	1.81386
Dutch microbiome project	Species_Lachnospiraceae_bacterium_8_1_57FAA	CKD	Weighted median	64	0.0223784	0.119164	0.851038	-0.211184	0.255941	1.02263	0.809625	1.29168
Dutch microbiome project	Species_Lachnospiraceae_bacterium_8_1_57FAA	CKD	Inverse variance weighted	64	0.00673638	0.0731507	0.926627	-0.136639	0.150112	1.00676	0.872285	1.16196
Dutch microbiome project	Species_Lachnospiraceae_bacterium_8_1_57FAA	CKD	Simple mode	64	0.0089667	0.237606	0.970016	-0.456741	0.474674	1.00901	0.633345	1.60749
Dutch microbiome project	Species_Lachnospiraceae_bacterium_8_1_57FAA	CKD	Weighted mode	64	-0.000905123	0.143456	0.994986	-0.282079	0.280269	0.999095	0.754214	1.32349

## Sheet: eGFR
Table S7 order2 Full table of reverse MR analysis results about the casual association between gut microbiome and eGFR
Outcome database	Outcome	exposure	method	nsnp	beta	SE	pval	lo_ci	up_ci	or	or_lci95	or_uci95
MiBioGen	class.Deltaproteobacteria.id.3087	eGFR	MR Egger	390	0.34725	0.524245	0.50812	-0.680269	1.37477	1.41517	0.506481	3.95417
MiBioGen	class.Deltaproteobacteria.id.3087	eGFR	Weighted median	390	0.173985	0.426122	0.683054	-0.661215	1.00919	1.19004	0.516224	2.74337
MiBioGen	class.Deltaproteobacteria.id.3087	eGFR	Inverse variance weighted	390	-0.114287	0.253394	0.65197	-0.610939	0.382364	0.892002	0.542841	1.46575
MiBioGen	class.Deltaproteobacteria.id.3087	eGFR	Simple mode	390	0.672474	0.964796	0.486212	-1.21853	2.56347	1.95908	0.295666	12.9808
MiBioGen	class.Deltaproteobacteria.id.3087	eGFR	Weighted mode	390	0.379061	0.574393	0.509688	-0.74675	1.50487	1.46091	0.473904	4.50357
MiBioGen	family.Desulfovibrionaceae.id.3169	eGFR	MR Egger	390	0.38403	0.52469	0.464661	-0.644363	1.41242	1.46819	0.524997	4.10589
MiBioGen	family.Desulfovibrionaceae.id.3169	eGFR	Weighted median	390	0.0907043	0.421109	0.82946	-0.734669	0.916078	1.09495	0.479664	2.49947
MiBioGen	family.Desulfovibrionaceae.id.3169	eGFR	Inverse variance weighted	390	-0.0955238	0.253609	0.706428	-0.592597	0.40155	0.908897	0.552889	1.49414
MiBioGen	family.Desulfovibrionaceae.id.3169	eGFR	Simple mode	390	0.623142	1.04051	0.549603	-1.41627	2.66255	1.86478	0.242618	14.3328
MiBioGen	family.Desulfovibrionaceae.id.3169	eGFR	Weighted mode	390	0.224133	0.526697	0.670675	-0.808193	1.25646	1.25124	0.445663	3.51296
MiBioGen	family.Pasteurellaceae.id.3689	eGFR	MR Egger	388	0.596366	0.669577	0.373666	-0.716005	1.90874	1.81551	0.488701	6.74457
MiBioGen	family.Pasteurellaceae.id.3689	eGFR	Weighted median	388	0.611346	0.545009	0.261983	-0.456872	1.67956	1.84291	0.633261	5.36321
MiBioGen	family.Pasteurellaceae.id.3689	eGFR	Inverse variance weighted	388	0.354483	0.323194	0.272723	-0.278976	0.987943	1.42544	0.756558	2.6857
MiBioGen	family.Pasteurellaceae.id.3689	eGFR	Simple mode	388	0.384691	1.26724	0.761621	-2.0991	2.86848	1.46916	0.122567	17.6102
MiBioGen	family.Pasteurellaceae.id.3689	eGFR	Weighted mode	388	0.780438	0.670863	0.24541	-0.534453	2.09533	2.18243	0.58599	8.12812
MiBioGen	genus.Eisenbergiella.id.11304	eGFR	MR Egger	385	1.72097	0.860365	0.0461751	0.0346595	3.40729	5.58997	1.03527	30.1833
MiBioGen	genus.Eisenbergiella.id.11304	eGFR	Weighted median	385	0.864684	0.691118	0.210884	-0.489908	2.21928	2.37426	0.612683	9.20066
MiBioGen	genus.Eisenbergiella.id.11304	eGFR	Inverse variance weighted	385	0.0580557	0.416288	0.889086	-0.757868	0.873979	1.05977	0.468665	2.39643
MiBioGen	genus.Eisenbergiella.id.11304	eGFR	Simple mode	385	1.35667	1.67513	0.418506	-1.92659	4.63993	3.88325	0.145644	103.538
MiBioGen	genus.Eisenbergiella.id.11304	eGFR	Weighted mode	385	1.17839	0.955098	0.218034	-0.693597	3.05039	3.24915	0.499775	21.1235
MiBioGen	genus.LachnospiraceaeUCG008.id.11328	eGFR	MR Egger	387	-0.303642	0.790536	0.701119	-1.85309	1.24581	0.738125	0.156751	3.47575
MiBioGen	genus.LachnospiraceaeUCG008.id.11328	eGFR	Weighted median	387	-0.135273	0.623371	0.828207	-1.35708	1.08654	0.873478	0.257411	2.96399
MiBioGen	genus.LachnospiraceaeUCG008.id.11328	eGFR	Inverse variance weighted	387	-0.339663	0.381224	0.372939	-1.08686	0.407536	0.71201	0.337273	1.50311
MiBioGen	genus.LachnospiraceaeUCG008.id.11328	eGFR	Simple mode	387	-0.388308	1.41573	0.784016	-3.16315	2.38653	0.678203	0.0422924	10.8757
MiBioGen	genus.LachnospiraceaeUCG008.id.11328	eGFR	Weighted mode	387	-0.204643	0.804042	0.799231	-1.78056	1.37128	0.814938	0.168543	3.94039
MiBioGen	order.Desulfovibrionales.id.3156	eGFR	MR Egger	390	0.382322	0.524656	0.466618	-0.646002	1.41065	1.46568	0.524137	4.09861
MiBioGen	order.Desulfovibrionales.id.3156	eGFR	Weighted median	390	0.098903	0.418943	0.813373	-0.722225	0.920031	1.10396	0.48567	2.50937
MiBioGen	order.Desulfovibrionales.id.3156	eGFR	Inverse variance weighted	390	-0.0999444	0.253592	0.693496	-0.596985	0.397096	0.904888	0.550469	1.4875
MiBioGen	order.Desulfovibrionales.id.3156	eGFR	Simple mode	390	0.731013	1.08673	0.501554	-1.39897	2.861	2.07718	0.246851	17.4789
MiBioGen	order.Desulfovibrionales.id.3156	eGFR	Weighted mode	390	0.239951	0.590467	0.684691	-0.917365	1.39727	1.27119	0.39957	4.04413
MiBioGen	order.Pasteurellales.id.3688	eGFR	MR Egger	388	0.596366	0.669577	0.373666	-0.716005	1.90874	1.81551	0.488701	6.74457
MiBioGen	order.Pasteurellales.id.3688	eGFR	Weighted median	388	0.611346	0.547249	0.263941	-0.461262	1.68395	1.84291	0.630487	5.38681
MiBioGen	order.Pasteurellales.id.3688	eGFR	Inverse variance weighted	388	0.354483	0.323194	0.272723	-0.278976	0.987943	1.42544	0.756558	2.6857
MiBioGen	order.Pasteurellales.id.3688	eGFR	Simple mode	388	0.384691	1.20237	0.749184	-1.97196	2.74134	1.46916	0.139184	15.5078
MiBioGen	order.Pasteurellales.id.3688	eGFR	Weighted mode	388	0.780438	0.688715	0.25784	-0.569443	2.13032	2.18243	0.56584	8.41756
Dutch microbiome project	Gut bacterial pathway abundance (PWY.6121..5.aminoimidazole.ribonucleotide.biosynthesis.I)	eGFR	MR Egger	380	-2.15778	0.767598	0.00519458	-3.66227	-0.653292	0.115581	0.025674	0.52033
Dutch microbiome project	Gut bacterial pathway abundance (PWY.6121..5.aminoimidazole.ribonucleotide.biosynthesis.I)	eGFR	Weighted median	380	-0.863792	0.614825	0.160039	-2.06885	0.341265	0.42156	0.126331	1.40673
Dutch microbiome project	Gut bacterial pathway abundance (PWY.6121..5.aminoimidazole.ribonucleotide.biosynthesis.I)	eGFR	Inverse variance weighted	380	-0.631692	0.369532	0.0873697	-1.35597	0.0925903	0.531692	0.257696	1.09701
Dutch microbiome project	Gut bacterial pathway abundance (PWY.6121..5.aminoimidazole.ribonucleotide.biosynthesis.I)	eGFR	Simple mode	380	-0.590467	1.51869	0.697642	-3.56709	2.38616	0.554069	0.0282379	10.8716
Dutch microbiome project	Gut bacterial pathway abundance (PWY.6121..5.aminoimidazole.ribonucleotide.biosynthesis.I)	eGFR	Weighted mode	380	-0.590467	0.922743	0.522622	-2.39904	1.21811	0.554069	0.0908048	3.38079
Dutch microbiome project	Gut bacterial pathway abundance (PWY.6147..6.hydroxymethyl.dihydropterin.diphosphate.biosynthesis.I)	eGFR	MR Egger	380	0.914392	0.761386	0.23052	-0.577926	2.40671	2.49526	0.561061	11.0974
Dutch microbiome project	Gut bacterial pathway abundance (PWY.6147..6.hydroxymethyl.dihydropterin.diphosphate.biosynthesis.I)	eGFR	Weighted median	380	0.639343	0.608099	0.293085	-0.552532	1.83122	1.89524	0.575491	6.24148
Dutch microbiome project	Gut bacterial pathway abundance (PWY.6147..6.hydroxymethyl.dihydropterin.diphosphate.biosynthesis.I)	eGFR	Inverse variance weighted	380	0.856056	0.36408	0.0187086	0.14246	1.56965	2.35386	1.15311	4.80498
Dutch microbiome project	Gut bacterial pathway abundance (PWY.6147..6.hydroxymethyl.dihydropterin.diphosphate.biosynthesis.I)	eGFR	Simple mode	380	0.750399	1.54499	0.627461	-2.27777	3.77857	2.11784	0.102512	43.7535
Dutch microbiome project	Gut bacterial pathway abundance (PWY.6147..6.hydroxymethyl.dihydropterin.diphosphate.biosynthesis.I)	eGFR	Weighted mode	380	0.941926	0.89489	0.293213	-0.812059	2.69591	2.56492	0.443943	14.819
Dutch microbiome project	Gut bacterial pathway abundance (SER.GLYSYN.PWY..superpathway.of.L.serine.and.glycine.biosynthesis.I)	eGFR	MR Egger	380	-0.440201	0.753771	0.55957	-1.91759	1.03719	0.643907	0.14696	2.82128
Dutch microbiome project	Gut bacterial pathway abundance (SER.GLYSYN.PWY..superpathway.of.L.serine.and.glycine.biosynthesis.I)	eGFR	Weighted median	380	0.124402	0.585447	0.831725	-1.02307	1.27188	1.13247	0.359488	3.56755
Dutch microbiome project	Gut bacterial pathway abundance (SER.GLYSYN.PWY..superpathway.of.L.serine.and.glycine.biosynthesis.I)	eGFR	Inverse variance weighted	380	-0.151976	0.360915	0.673693	-0.859369	0.555417	0.859009	0.423429	1.74267
Dutch microbiome project	Gut bacterial pathway abundance (SER.GLYSYN.PWY..superpathway.of.L.serine.and.glycine.biosynthesis.I)	eGFR	Simple mode	380	0.802755	1.5688	0.609159	-2.2721	3.87761	2.23168	0.103096	48.3084
Dutch microbiome project	Gut bacterial pathway abundance (SER.GLYSYN.PWY..superpathway.of.L.serine.and.glycine.biosynthesis.I)	eGFR	Weighted mode	380	0.113299	0.776123	0.884015	-1.4079	1.6345	1.11997	0.244656	5.1269
Dutch microbiome project	Family_Veillonellaceae	eGFR	MR Egger	380	-1.2595	0.903749	0.164245	-3.03085	0.511847	0.283795	0.0482746	1.66837
Dutch microbiome project	Family_Veillonellaceae	eGFR	Weighted median	380	-0.489806	0.740398	0.508264	-1.94099	0.961374	0.612745	0.143562	2.61529
Dutch microbiome project	Family_Veillonellaceae	eGFR	Inverse variance weighted	380	-0.0825384	0.432852	0.848772	-0.930929	0.765852	0.920776	0.394187	2.15083
Dutch microbiome project	Family_Veillonellaceae	eGFR	Simple mode	380	1.19034	1.88743	0.528637	-2.50902	4.8897	3.28821	0.0813482	132.914
Dutch microbiome project	Family_Veillonellaceae	eGFR	Weighted mode	380	-1.21143	1.13064	0.284647	-3.42748	1.00462	0.297772	0.0324686	2.73088
Dutch microbiome project	Genus_Streptococcus	eGFR	MR Egger	378	-2.39793	1.16345	0.0399849	-4.6783	-0.117573	0.0909056	0.00929484	0.889076
Dutch microbiome project	Genus_Streptococcus	eGFR	Weighted median	378	-1.01083	0.926105	0.275059	-2.826	0.804335	0.363917	0.0592497	2.23521
Dutch microbiome project	Genus_Streptococcus	eGFR	Inverse variance weighted	378	-0.42391	0.557714	0.447204	-1.51703	0.66921	0.654483	0.219362	1.95269
Dutch microbiome project	Genus_Streptococcus	eGFR	Simple mode	378	-2.8156	2.10572	0.18199	-6.94282	1.31161	0.0598686	0.000965547	3.71215
Dutch microbiome project	Genus_Streptococcus	eGFR	Weighted mode	378	-1.82955	1.21772	0.133821	-4.21629	0.557181	0.160485	0.0147533	1.74574
Dutch microbiome project	Genus_Dorea	eGFR	MR Egger	379	0.441696	0.819389	0.590167	-1.16431	2.0477	1.55534	0.312139	7.75004
Dutch microbiome project	Genus_Dorea	eGFR	Weighted median	379	0.0505258	0.634835	0.936564	-1.19375	1.2948	1.05182	0.303082	3.65027
Dutch microbiome project	Genus_Dorea	eGFR	Inverse variance weighted	379	0.393894	0.391696	0.314602	-0.373829	1.16162	1.48274	0.688094	3.1951
Dutch microbiome project	Genus_Dorea	eGFR	Simple mode	379	-2.16817	2.2021	0.325454	-6.48428	2.14794	0.114387	0.00152726	8.56723
Dutch microbiome project	Genus_Dorea	eGFR	Weighted mode	379	-2.66131	1.49453	0.0757649	-5.59059	0.267973	0.0698567	0.00373281	1.30731
Dutch microbiome project	Species_Faecalibacterium_prausnitzii	eGFR	MR Egger	380	0.0215358	0.764076	0.977529	-1.47605	1.51912	1.02177	0.228538	4.56822
Dutch microbiome project	Species_Faecalibacterium_prausnitzii	eGFR	Weighted median	380	0.382511	0.603301	0.526061	-0.799959	1.56498	1.46596	0.449347	4.78258
Dutch microbiome project	Species_Faecalibacterium_prausnitzii	eGFR	Inverse variance weighted	380	0.0658311	0.365374	0.857016	-0.650303	0.781965	1.06805	0.521888	2.18576
Dutch microbiome project	Species_Faecalibacterium_prausnitzii	eGFR	Simple mode	380	0.252876	1.51472	0.867501	-2.71597	3.22172	1.28772	0.0661409	25.0712
Dutch microbiome project	Species_Faecalibacterium_prausnitzii	eGFR	Weighted mode	380	0.399239	0.828629	0.630221	-1.22487	2.02335	1.49069	0.293795	7.56364
Dutch microbiome project	Species_Ruminococcus_bromii	eGFR	MR Egger	368	-0.369032	0.946013	0.696695	-2.22322	1.48515	0.691403	0.10826	4.41564
Dutch microbiome project	Species_Ruminococcus_bromii	eGFR	Weighted median	368	-0.170654	0.757969	0.821866	-1.65627	1.31497	0.843114	0.190849	3.72462
Dutch microbiome project	Species_Ruminococcus_bromii	eGFR	Inverse variance weighted	368	-0.224837	0.454088	0.620501	-1.11485	0.665175	0.798646	0.327964	1.94483
Dutch microbiome project	Species_Ruminococcus_bromii	eGFR	Simple mode	368	-2.10057	1.85186	0.257409	-5.73021	1.52908	0.122387	0.00324638	4.61393
Dutch microbiome project	Species_Ruminococcus_bromii	eGFR	Weighted mode	368	-0.420149	0.994572	0.67295	-2.36951	1.52921	0.656949	0.0935265	4.61455
Dutch microbiome project	Species_Holdemania_filiformis	eGFR	MR Egger	381	-2.62124	1.39859	0.0616714	-5.36246	0.119993	0.0727129	0.00468934	1.12749
Dutch microbiome project	Species_Holdemania_filiformis	eGFR	Weighted median	381	-1.11755	1.09168	0.30598	-3.25724	1.02215	0.327081	0.0384945	2.77915
Dutch microbiome project	Species_Holdemania_filiformis	eGFR	Inverse variance weighted	381	-0.82108	0.669469	0.220024	-2.13324	0.491079	0.439956	0.118453	1.63408
Dutch microbiome project	Species_Holdemania_filiformis	eGFR	Simple mode	381	0.146816	3.01352	0.961169	-5.75968	6.05331	1.15814	0.00315212	425.519
Dutch microbiome project	Species_Holdemania_filiformis	eGFR	Weighted mode	381	-0.189264	1.74325	0.913601	-3.60604	3.22751	0.827568	0.0271592	25.2168

## Sheet: UACR
Table S7 order3 Full table of reverse MR analysis results about the casual association between gut microbiome and UACR
Outcome database	outcome	id.outcome	method	nsnp	beta	SE	pval	lo_ci	up_ci	or	or_lci95	or_uci95
MiBioGen	genus.Coprobacter.id.949	UACR	MR Egger	136	-0.76613	0.488645	0.11927	-1.72387	0.191613	0.464808	0.178374	1.2112
MiBioGen	genus.Coprobacter.id.949	UACR	Weighted median	136	-0.229089	0.325748	0.481888	-0.867555	0.409378	0.795258	0.419977	1.50588
MiBioGen	genus.Coprobacter.id.949	UACR	Inverse variance weighted	136	-0.0768375	0.222558	0.729908	-0.51305	0.359375	0.92604	0.598667	1.43243
MiBioGen	genus.Coprobacter.id.949	UACR	Simple mode	136	0.843168	27.2751	0.975384	-52.616	54.3024	2.32372	1.40978e-23	3.83014e+23
MiBioGen	genus.Coprobacter.id.949	UACR	Weighted mode	136	-1.14908	24.1673	0.962148	-48.517	46.2189	0.316928	8.4982e-22	1.18193e+20
MiBioGen	genus.Parasutterella.id.2892	UACR	MR Egger	140	-0.413504	0.368808	0.264154	-1.13637	0.30936	0.661329	0.320983	1.36255
MiBioGen	genus.Parasutterella.id.2892	UACR	Weighted median	140	-0.212286	0.259088	0.412581	-0.720098	0.295526	0.808733	0.486705	1.34383
MiBioGen	genus.Parasutterella.id.2892	UACR	Inverse variance weighted	140	-0.0833748	0.167294	0.618221	-0.411271	0.244522	0.920006	0.662807	1.27701
MiBioGen	genus.Parasutterella.id.2892	UACR	Simple mode	140	-0.213908	3.23051	0.947302	-6.5457	6.11788	0.807423	0.00143628	453.903
MiBioGen	genus.Parasutterella.id.2892	UACR	Weighted mode	140	-0.213908	3.02183	0.943669	-6.1367	5.70888	0.807423	0.00216205	301.534
MiBioGen	genus.RuminococcaceaeUCG013.id.11370	UACR	MR Egger	143	-0.0523612	0.28481	0.854398	-0.610588	0.505866	0.948986	0.543031	1.65842
MiBioGen	genus.RuminococcaceaeUCG013.id.11370	UACR	Weighted median	143	0.137582	0.200504	0.492599	-0.255406	0.530571	1.1475	0.774602	1.6999
MiBioGen	genus.RuminococcaceaeUCG013.id.11370	UACR	Inverse variance weighted	143	0.0627796	0.129406	0.627579	-0.190856	0.316415	1.06479	0.826252	1.3722
MiBioGen	genus.RuminococcaceaeUCG013.id.11370	UACR	Simple mode	143	0.0112239	1.1096	0.991944	-2.16359	2.18604	1.01129	0.114911	8.89992
MiBioGen	genus.RuminococcaceaeUCG013.id.11370	UACR	Weighted mode	143	0.0112239	1.12808	0.992075	-2.19981	2.22226	1.01129	0.110824	9.22815
MiBioGen	order.Rhodospirillales.id.2667	UACR	MR Egger	137	-0.6947	0.427924	0.106832	-1.53343	0.144031	0.499224	0.215794	1.15492
MiBioGen	order.Rhodospirillales.id.2667	UACR	Weighted median	137	-0.404828	0.31588	0.199988	-1.02395	0.214298	0.667092	0.359172	1.23899
MiBioGen	order.Rhodospirillales.id.2667	UACR	Inverse variance weighted	137	-0.288758	0.193926	0.136484	-0.668852	0.0913364	0.749194	0.512297	1.09564
MiBioGen	order.Rhodospirillales.id.2667	UACR	Simple mode	137	-1.51343	7.20182	0.833869	-15.629	12.6021	0.220154	1.63085e-07	297191
MiBioGen	order.Rhodospirillales.id.2667	UACR	Weighted mode	137	-0.753728	6.76613	0.911466	-14.0153	12.5079	0.470609	8.18869e-07	270461
Dutch microbiome project	Gut bacterial pathway abundance (FAO.PWY..fatty.acid..beta..oxidation.I)	UACR	MR Egger	138	0.545037	0.521004	0.297358	-0.476131	1.5662	1.72467	0.621182	4.78844
Dutch microbiome project	Gut bacterial pathway abundance (FAO.PWY..fatty.acid..beta..oxidation.I)	UACR	Weighted median	138	0.0170036	0.383111	0.964599	-0.733894	0.767901	1.01715	0.480036	2.15524
Dutch microbiome project	Gut bacterial pathway abundance (FAO.PWY..fatty.acid..beta..oxidation.I)	UACR	Inverse variance weighted	138	-0.247148	0.236408	0.295826	-0.710508	0.216213	0.781025	0.491395	1.24137
Dutch microbiome project	Gut bacterial pathway abundance (FAO.PWY..fatty.acid..beta..oxidation.I)	UACR	Simple mode	138	-0.251224	19.0393	0.989491	-37.5683	37.0659	0.777848	4.83e-17	1.25172e+16
Dutch microbiome project	Gut bacterial pathway abundance (FAO.PWY..fatty.acid..beta..oxidation.I)	UACR	Weighted mode	138	-0.251224	17.3795	0.988488	-34.3149	33.8125	0.777848	1.25e-15	483707000000000
Dutch microbiome project	ut bacterial pathway abundance (P42.PWY..incomplete.reductive.TCA.cycle)	UACR	MR Egger	137	-0.754323	0.424407	0.0777611	-1.58616	0.0775146	0.470329	0.20471	1.0806
Dutch microbiome project	ut bacterial pathway abundance (P42.PWY..incomplete.reductive.TCA.cycle)	UACR	Weighted median	137	-0.274967	0.302344	0.363112	-0.867561	0.317627	0.759597	0.419975	1.37386
Dutch microbiome project	ut bacterial pathway abundance (P42.PWY..incomplete.reductive.TCA.cycle)	UACR	Inverse variance weighted	137	-0.203089	0.192019	0.290215	-0.579445	0.173268	0.816206	0.560209	1.18918
Dutch microbiome project	ut bacterial pathway abundance (P42.PWY..incomplete.reductive.TCA.cycle)	UACR	Simple mode	137	-0.133255	8.57901	0.98763	-16.9481	16.6816	0.875241	4.36e-08	1.75682e+07
Dutch microbiome project	ut bacterial pathway abundance (P42.PWY..incomplete.reductive.TCA.cycle)	UACR	Weighted mode	137	-0.133255	8.4971	0.987511	-16.7876	16.5211	0.875241	5.12e-08	1.49625e+07
Dutch microbiome project	Gut bacterial pathway abundance (PWY_GLYCOLYSIS.E.D..superpathway.of.glycolysis.and.Entner.Doudoroff)	UACR	MR Egger	137	0.525268	0.442542	0.237338	-0.342114	1.39265	1.69091	0.710267	4.02551
Dutch microbiome project	Gut bacterial pathway abundance (PWY_GLYCOLYSIS.E.D..superpathway.of.glycolysis.and.Entner.Doudoroff)	UACR	Weighted median	137	-0.180272	0.319055	0.572061	-0.805619	0.445075	0.835043	0.446811	1.56061
Dutch microbiome project	Gut bacterial pathway abundance (PWY_GLYCOLYSIS.E.D..superpathway.of.glycolysis.and.Entner.Doudoroff)	UACR	Inverse variance weighted	137	-0.00217042	0.20082	0.991377	-0.395778	0.391437	0.997832	0.673156	1.47911
Dutch microbiome project	Gut bacterial pathway abundance (PWY_GLYCOLYSIS.E.D..superpathway.of.glycolysis.and.Entner.Doudoroff)	UACR	Simple mode	137	-0.783654	7.38419	0.915639	-15.2567	13.6894	0.456734	2.37e-07	881484
Dutch microbiome project	Gut bacterial pathway abundance (PWY_GLYCOLYSIS.E.D..superpathway.of.glycolysis.and.Entner.Doudoroff)	UACR	Weighted mode	137	-0.0760528	7.07703	0.991442	-13.947	13.7949	0.926767	8.77e-07	979631
Dutch microbiome project	Class_Negativicutes	UACR	MR Egger	137	0.730606	0.46673	0.119837	-0.184184	1.6454	2.07634	0.831783	5.18307
Dutch microbiome project	Class_Negativicutes	UACR	Weighted median	137	0.0964757	0.349676	0.782625	-0.588889	0.781841	1.10128	0.554943	2.18549
Dutch microbiome project	Class_Negativicutes	UACR	Inverse variance weighted	137	0.0243058	0.212086	0.90876	-0.391383	0.439994	1.0246	0.676121	1.5527
Dutch microbiome project	Class_Negativicutes	UACR	Simple mode	137	-0.2156	0.707484	0.761028	-1.60227	1.17107	0.806058	0.201439	3.22544
Dutch microbiome project	Class_Negativicutes	UACR	Weighted mode	137	-0.0339603	0.535608	0.949537	-1.08375	1.01583	0.96661	0.338324	2.76166
Dutch microbiome project	Family_Clostridiales_noname	UACR	MR Egger	138	-0.0467392	0.549545	0.932346	-1.12385	1.03037	0.954336	0.325027	2.8021
Dutch microbiome project	Family_Clostridiales_noname	UACR	Weighted median	138	0.0818168	0.402005	0.838727	-0.706114	0.869747	1.08526	0.493559	2.38631
Dutch microbiome project	Family_Clostridiales_noname	UACR	Inverse variance weighted	138	-0.0183866	0.249192	0.941182	-0.506804	0.470031	0.981781	0.602418	1.60004
Dutch microbiome project	Family_Clostridiales_noname	UACR	Simple mode	138	0.0496349	4.3915	0.990999	-8.5577	8.65697	1.05089	0.000192061	5750.07
Dutch microbiome project	Family_Clostridiales_noname	UACR	Weighted mode	138	0.0496349	4.4424	0.991102	-8.65747	8.75674	1.05089	0.000173823	6353.38
Dutch microbiome project	Order_Selenomonadales	UACR	MR Egger	137	0.730508	0.466729	0.119886	-0.184282	1.6453	2.07614	0.831701	5.18255
Dutch microbiome project	Order_Selenomonadales	UACR	Weighted median	137	0.0964353	0.347065	0.78112	-0.583811	0.776682	1.10124	0.557768	2.17425
Dutch microbiome project	Order_Selenomonadales	UACR	Inverse variance weighted	137	0.0243275	0.212092	0.908681	-0.391372	0.440027	1.02463	0.676128	1.55275
Dutch microbiome project	Order_Selenomonadales	UACR	Simple mode	137	-0.213199	0.697203	0.760231	-1.57972	1.15332	0.807995	0.206033	3.16869
Dutch microbiome project	Order_Selenomonadales	UACR	Weighted mode	137	-0.0315337	0.578142	0.956582	-1.16469	1.10163	0.968958	0.312019	3.00905
Dutch microbiome project	Species_Bifidobacterium_adolescentis	UACR	MR Egger	136	-0.259484	0.471554	0.583048	-1.18373	0.664762	0.77145	0.306135	1.94403
Dutch microbiome project	Species_Bifidobacterium_adolescentis	UACR	Weighted median	136	-0.353026	0.333908	0.290396	-1.00749	0.301434	0.702559	0.365136	1.3518
Dutch microbiome project	Species_Bifidobacterium_adolescentis	UACR	Inverse variance weighted	136	-0.203651	0.213539	0.340239	-0.622186	0.214885	0.815747	0.53677	1.23972
Dutch microbiome project	Species_Bifidobacterium_adolescentis	UACR	Simple mode	136	-0.416228	1.40399	0.767333	-3.16804	2.33558	0.65953	0.042086	10.3355
Dutch microbiome project	Species_Bifidobacterium_adolescentis	UACR	Weighted mode	136	-0.416228	1.33699	0.756039	-3.03672	2.20426	0.65953	0.0479921	9.06357
Dutch microbiome project	Species_Eubacterium_hallii	UACR	MR Egger	137	0.34204	0.619025	0.581488	-0.871249	1.55533	1.40782	0.418428	4.73665
Dutch microbiome project	Species_Eubacterium_hallii	UACR	Weighted median	137	0.109534	0.439977	0.803397	-0.752822	0.971889	1.11576	0.471036	2.64293
Dutch microbiome project	Species_Eubacterium_hallii	UACR	Inverse variance weighted	137	-0.0201731	0.279879	0.94254	-0.568736	0.528389	0.980029	0.566241	1.6962
Dutch microbiome project	Species_Eubacterium_hallii	UACR	Simple mode	137	0.309059	7.95039	0.969048	-15.2737	15.8918	1.36214	2.33e-07	7.97504e+06
Dutch microbiome project	Species_Eubacterium_hallii	UACR	Weighted mode	137	0.309059	7.89122	0.968816	-15.1577	15.7758	1.36214	2.61e-07	7.10169e+06
Dutch microbiome project	Species_Parasutterella_excrementihominis	UACR	MR Egger	137	0.831199	0.590577	0.161597	-0.326332	1.98873	2.29607	0.721566	7.30624
Dutch microbiome project	Species_Parasutterella_excrementihominis	UACR	Weighted median	137	0.427431	0.415653	0.303792	-0.38725	1.24211	1.53331	0.678922	3.46292
Dutch microbiome project	Species_Parasutterella_excrementihominis	UACR	Inverse variance weighted	137	0.475158	0.266788	0.0749069	-0.0477458	0.998061	1.60827	0.953376	2.71302
Dutch microbiome project	Species_Parasutterella_excrementihominis	UACR	Simple mode	137	1.20969	9.94067	0.903324	-18.274	20.6934	3.35244	1.16e-08	9.70584e+08
Dutch microbiome project	Species_Parasutterella_excrementihominis	UACR	Weighted mode	137	0.184525	10.6745	0.986233	-20.7375	21.1066	1.20265	9.86e-10	1467153800
