# Supplementary material for: Mendelian randomization study revealed a gut microbiota-immune system-kidney junction axis in chronic kidney disease
Source: Sci Rep. 2025 Jul 1;15:21685. doi: 10.1038/s41598-025-05941-x (PMC12216554; doi:10.1038/s41598-025-05941-x)
Supplement: Supplementary file 10 — Supplementary Material 10 [file 41598_2025_5941_MOESM10_ESM.xlsx]

## Sheet: Order1
Supplementary Table2 Order1 2774 SNPs for the 210 gut microbiota taxa from MibioGen consortium
exposure_ID	SNP	exposure_effect allele	exposure_other allele	exposure_beta	exposure_stand error	exposure_Pvalue	F-stastics
phylum.Actinobacteria.id.400	rs7570971	A	C	0.086653	0.0113623	1.41e-14	58.1615
phylum.Actinobacteria.id.400	rs4429415	C	T	0.0581908	0.0111343	2.05e-07	27.3136
phylum.Actinobacteria.id.400	rs10841473	G	C	-0.0596572	0.0117537	4.47e-07	25.7619
phylum.Actinobacteria.id.400	rs74037001	G	A	-0.0819391	0.0165334	6.71e-07	24.5618
phylum.Actinobacteria.id.400	rs55888705	A	G	0.0534221	0.0109975	1.31e-06	23.5967
phylum.Actinobacteria.id.400	rs62448869	T	A	-0.0524531	0.0108226	1.14e-06	23.4899
phylum.Actinobacteria.id.400	rs8047955	A	G	0.0521115	0.0111192	2.66e-06	21.9644
phylum.Actinobacteria.id.400	rs34284163	A	T	-0.0603312	0.0136851	8.82e-06	19.435
phylum.Actinobacteria.id.400	rs9833771	T	C	0.0490077	0.0106564	4.07e-06	21.1498
phylum.Actinobacteria.id.400	rs1397793	G	A	-0.0521387	0.0111587	3.74e-06	21.8318
phylum.Actinobacteria.id.400	rs6496870	T	C	0.0510777	0.0113809	4.62e-06	20.1424
phylum.Actinobacteria.id.400	rs857444	C	T	0.0507315	0.0109885	3.8e-06	21.3148
phylum.Actinobacteria.id.400	rs12528285	C	T	0.0809469	0.0180784	5.69e-06	20.0484
phylum.Actinobacteria.id.400	rs80124826	T	C	-0.124191	0.0278566	8.75e-06	19.8759
phylum.Actinobacteria.id.400	rs13192624	T	C	-0.0522862	0.0117742	9.33e-06	19.7201
phylum.Actinobacteria.id.400	rs75211493	G	A	0.0840786	0.0184739	9.27e-06	20.7136
phylum.Actinobacteria.id.400	rs6743026	T	C	0.0589446	0.0134622	9.88e-06	19.1714
phylum.Actinobacteria.id.400	rs11766971	T	C	0.0476376	0.010646	9.4e-06	20.0227
phylum.Actinobacteria.id.400	rs7570971	A	C	0.086653	0.0113623	1.41e-14	58.1615
phylum.Actinobacteria.id.400	rs4429415	C	T	0.0581908	0.0111343	2.05e-07	27.3136
phylum.Actinobacteria.id.400	rs10841473	G	C	-0.0596572	0.0117537	4.47e-07	25.7619
phylum.Actinobacteria.id.400	rs74037001	G	A	-0.0819391	0.0165334	6.71e-07	24.5618
phylum.Actinobacteria.id.400	rs55888705	A	G	0.0534221	0.0109975	1.31e-06	23.5967
phylum.Actinobacteria.id.400	rs62448869	T	A	-0.0524531	0.0108226	1.14e-06	23.4899
phylum.Actinobacteria.id.400	rs8047955	A	G	0.0521115	0.0111192	2.66e-06	21.9644
phylum.Actinobacteria.id.400	rs34284163	A	T	-0.0603312	0.0136851	8.82e-06	19.435
phylum.Actinobacteria.id.400	rs9833771	T	C	0.0490077	0.0106564	4.07e-06	21.1498
phylum.Actinobacteria.id.400	rs1397793	G	A	-0.0521387	0.0111587	3.74e-06	21.8318
phylum.Actinobacteria.id.400	rs6496870	T	C	0.0510777	0.0113809	4.62e-06	20.1424
phylum.Actinobacteria.id.400	rs857444	C	T	0.0507315	0.0109885	3.8e-06	21.3148
phylum.Actinobacteria.id.400	rs12528285	C	T	0.0809469	0.0180784	5.69e-06	20.0484
phylum.Actinobacteria.id.400	rs80124826	T	C	-0.124191	0.0278566	8.75e-06	19.8759
phylum.Actinobacteria.id.400	rs13192624	T	C	-0.0522862	0.0117742	9.33e-06	19.7201
phylum.Actinobacteria.id.400	rs75211493	G	A	0.0840786	0.0184739	9.27e-06	20.7136
phylum.Actinobacteria.id.400	rs6743026	T	C	0.0589446	0.0134622	9.88e-06	19.1714
phylum.Actinobacteria.id.400	rs11766971	T	C	0.0476376	0.010646	9.4e-06	20.0227
phylum.Bacteroidetes.id.905	rs73846128	A	G	-0.0664262	0.0133481	4.78e-07	24.7649
phylum.Bacteroidetes.id.905	rs73512608	G	A	-0.123117	0.0236743	2.54e-07	27.0447
phylum.Bacteroidetes.id.905	rs111845179	T	C	0.104177	0.0213837	6.47e-07	23.7343
phylum.Bacteroidetes.id.905	rs73975615	G	A	-0.207163	0.0442629	1.2e-06	21.905
phylum.Bacteroidetes.id.905	rs2032750	T	C	-0.0510857	0.0106804	1.71e-06	22.8782
phylum.Bacteroidetes.id.905	rs7546249	T	A	-0.0569173	0.0118382	1.42e-06	23.1161
phylum.Bacteroidetes.id.905	rs13291169	C	G	0.0700929	0.0148756	2.61e-06	22.2023
phylum.Bacteroidetes.id.905	rs17343978	A	C	-0.0556041	0.0120272	7.22e-06	21.3739
phylum.Bacteroidetes.id.905	rs929878	C	T	-0.0540001	0.0121526	6.51e-06	19.7447
phylum.Bacteroidetes.id.905	rs72706335	T	C	-0.223193	0.0493382	7.13e-06	20.4642
phylum.Bacteroidetes.id.905	rs7999780	G	A	0.0543635	0.0124067	9.47e-06	19.2001
phylum.Bacteroidetes.id.905	rs6586324	T	C	0.0477792	0.0105437	7.37e-06	20.5349
phylum.Bacteroidetes.id.905	rs62531359	T	G	0.0657788	0.0149886	8.42e-06	19.2597
phylum.Bacteroidetes.id.905	rs62575403	C	T	0.145424	0.0311079	2.96e-06	21.854
phylum.Cyanobacteria.id.1500	rs789068	G	A	-0.111385	0.0212922	1.57e-07	27.3661
phylum.Cyanobacteria.id.1500	rs9864379	T	C	-0.138933	0.0268045	2.03e-07	26.8657
phylum.Cyanobacteria.id.1500	rs76531781	T	C	-0.231868	0.0493393	2.87e-06	22.0849
phylum.Cyanobacteria.id.1500	rs7148504	G	T	0.0800404	0.0176621	6.62e-06	20.5369
phylum.Cyanobacteria.id.1500	rs584122	C	T	-0.151774	0.0326827	4.23e-06	21.5654
phylum.Cyanobacteria.id.1500	rs2314810	C	G	-0.218257	0.0464571	4.25e-06	22.0714
phylum.Cyanobacteria.id.1500	rs2553290	A	T	0.0962131	0.0202617	3.61e-06	22.5485
phylum.Cyanobacteria.id.1500	rs12555298	G	A	0.0974327	0.0219351	8.09e-06	19.7301
phylum.Cyanobacteria.id.1500	rs2585223	T	C	0.111364	0.0247743	8.86e-06	20.2064
phylum.Cyanobacteria.id.1500	rs61972390	T	C	0.107346	0.0242469	9.11e-06	19.6001
phylum.Euryarchaeota.id.55	rs10202904	T	G	-0.115986	0.0230271	6.19e-07	25.3706
phylum.Euryarchaeota.id.55	rs76029318	T	C	0.214866	0.0438442	1.05e-06	24.0167
phylum.Euryarchaeota.id.55	rs73031978	C	G	-0.197523	0.0414497	2.74e-06	22.7086
phylum.Euryarchaeota.id.55	rs34928225	T	C	0.19977	0.0425421	4.33e-06	22.0506
phylum.Euryarchaeota.id.55	rs7635189	G	A	0.119983	0.0259356	4.64e-06	21.4017
phylum.Euryarchaeota.id.55	rs77658038	A	C	-0.160157	0.0340856	4.75e-06	22.0774
phylum.Euryarchaeota.id.55	rs894996	C	A	0.203577	0.0440033	5.12e-06	21.4035
phylum.Euryarchaeota.id.55	rs56131665	G	A	0.176759	0.0385787	5.3e-06	20.9927
phylum.Euryarchaeota.id.55	rs45498998	G	A	-0.131882	0.029229	5.32e-06	20.3585
phylum.Euryarchaeota.id.55	rs7015093	G	A	-0.118111	0.0264389	7.2e-06	19.9569
phylum.Euryarchaeota.id.55	rs11022995	G	A	-0.10373	0.0228889	7.73e-06	20.538
phylum.Euryarchaeota.id.55	rs6508769	T	C	0.150529	0.0337091	8.12e-06	19.9409
phylum.Euryarchaeota.id.55	rs6064552	T	C	-0.123612	0.0275749	9.34e-06	20.0952
phylum.Firmicutes.id.1672	rs3792064	G	A	0.0897349	0.0182532	6.75e-07	24.1682
phylum.Firmicutes.id.1672	rs2009919	T	C	0.0536457	0.0106294	4.95e-07	25.4712
phylum.Firmicutes.id.1672	rs112334273	G	A	0.0627459	0.0127415	9.26e-07	24.2509
phylum.Firmicutes.id.1672	rs13421739	C	G	0.0943944	0.0179641	1.95e-06	27.6108
phylum.Firmicutes.id.1672	rs7975768	C	G	0.0512732	0.0109226	2.82e-06	22.0357
phylum.Firmicutes.id.1672	rs2332027	G	A	-0.0482656	0.0104823	4.05e-06	21.2013
phylum.Firmicutes.id.1672	rs2273429	A	G	-0.0702112	0.0153063	9.26e-06	21.0413
phylum.Firmicutes.id.1672	rs7247191	T	C	-0.0713033	0.0157424	4.73e-06	20.5153
phylum.Firmicutes.id.1672	rs72771021	C	T	-0.141357	0.0308303	5.12e-06	21.0221
phylum.Firmicutes.id.1672	rs3852931	C	T	-0.0482086	0.0105	4.53e-06	21.0801
phylum.Firmicutes.id.1672	rs2547978	A	G	0.0465802	0.0105075	8.57e-06	19.652
phylum.Firmicutes.id.1672	rs36111799	C	T	-0.0480708	0.0105429	5.17e-06	20.7892
phylum.Firmicutes.id.1672	rs12554342	G	C	-0.0525703	0.0116908	6.81e-06	20.2206
phylum.Firmicutes.id.1672	rs72738886	T	C	0.0864609	0.0190398	7.68e-06	20.6213
phylum.Firmicutes.id.1672	rs4750583	A	G	0.0616007	0.0137936	5.79e-06	19.9442
phylum.Firmicutes.id.1672	rs6815608	T	C	0.0935765	0.0210869	7.24e-06	19.6929
phylum.Firmicutes.id.1672	rs8085381	G	A	0.0647291	0.0146219	8.67e-06	19.597
phylum.Firmicutes.id.1672	rs56199908	T	C	-0.186194	0.041051	8.67e-06	20.5724
phylum.Firmicutes.id.1672	rs7573799	C	G	-0.0698446	0.0153935	8.05e-06	20.587
phylum.Firmicutes.id.1672	rs6814436	T	C	0.0680205	0.0150844	6.8e-06	20.3341
phylum.Lentisphaerae.id.2238	rs2825714	A	G	-0.138226	0.0289096	1.5e-06	22.8611
phylum.Lentisphaerae.id.2238	rs11770843	C	T	0.111896	0.0234776	1.14e-06	22.7153
phylum.Lentisphaerae.id.2238	rs77599476	A	G	0.229981	0.0479918	1.9e-06	22.9642
phylum.Lentisphaerae.id.2238	rs62570196	C	T	-0.217203	0.0439621	9.64e-07	24.4104
phylum.Lentisphaerae.id.2238	rs72640280	A	G	0.220185	0.0485947	5.19e-06	20.5305
phylum.Lentisphaerae.id.2238	rs17114848	G	A	0.148972	0.0324162	6.77e-06	21.1196
phylum.Lentisphaerae.id.2238	rs1002941	G	A	0.107661	0.0233382	4.31e-06	21.2804
phylum.Lentisphaerae.id.2238	rs2731834	C	G	0.109935	0.0236848	3.8e-06	21.5441
phylum.Lentisphaerae.id.2238	rs60995569	T	G	-0.16062	0.0336806	9.19e-06	22.7426
phylum.Lentisphaerae.id.2238	rs2031282	A	G	0.120412	0.0270263	5.86e-06	19.8503
phylum.Lentisphaerae.id.2238	rs73113483	T	A	-0.131681	0.0288503	8.79e-06	20.8327
phylum.Proteobacteria.id.2375	rs922773	C	T	-0.0803778	0.0157851	3.68e-07	25.9285
phylum.Proteobacteria.id.2375	rs2532663	G	A	-0.125578	0.0258034	7.47e-07	23.6851
phylum.Proteobacteria.id.2375	rs12150865	C	T	0.0511615	0.0106407	1.54e-06	23.1177
phylum.Proteobacteria.id.2375	rs2347697	G	T	0.0502281	0.0108968	4.27e-06	21.247
phylum.Proteobacteria.id.2375	rs312757	C	G	-0.0517269	0.0112854	4.84e-06	21.0088
phylum.Proteobacteria.id.2375	rs12467198	C	T	0.0498267	0.011138	6.31e-06	20.013
phylum.Proteobacteria.id.2375	rs10750258	A	C	-0.0491248	0.010824	8.72e-06	20.5979
phylum.Proteobacteria.id.2375	rs6707783	C	T	0.0849593	0.0187782	8.09e-06	20.4698
phylum.Proteobacteria.id.2375	rs72771021	C	T	0.141726	0.0309242	7.18e-06	21.004
phylum.Proteobacteria.id.2375	rs3890996	T	G	-0.0474614	0.0105645	6.95e-06	20.183
phylum.Proteobacteria.id.2375	rs74757828	A	T	0.0951285	0.0216921	9.25e-06	19.2317
phylum.Proteobacteria.id.2375	rs4340090	C	T	-0.0668162	0.0153387	9.99e-06	18.9751
phylum.Proteobacteria.id.2375	rs11715072	G	A	-0.0519289	0.0115246	6.9e-06	20.3031
phylum.Proteobacteria.id.2375	rs11126162	T	C	-0.0770689	0.0187079	9.26e-06	16.9711
phylum.Tenericutes.id.3919	rs74603314	T	C	0.221639	0.0462918	1.56e-06	22.9238
phylum.Tenericutes.id.3919	rs10108398	G	A	0.0769142	0.0153953	1.09e-06	24.9596
phylum.Tenericutes.id.3919	rs11890098	A	G	0.074438	0.0153389	9.57e-07	23.5507
phylum.Tenericutes.id.3919	rs72901605	T	C	-0.0841852	0.0178119	3.26e-06	22.3383
phylum.Tenericutes.id.3919	rs3768491	A	G	-0.0681052	0.0149061	4.23e-06	20.8753
phylum.Tenericutes.id.3919	rs17214486	C	A	0.06099	0.0135623	6.61e-06	20.2233
phylum.Tenericutes.id.3919	rs12566890	T	G	-0.101147	0.0230978	3.65e-06	19.1763
phylum.Tenericutes.id.3919	rs78169027	A	G	-0.108283	0.0237289	5.88e-06	20.824
phylum.Tenericutes.id.3919	rs4885016	T	C	-0.0819606	0.0181628	7.27e-06	20.3632
phylum.Tenericutes.id.3919	rs28537087	G	A	0.0820873	0.0188312	8.07e-06	19.0019
phylum.Tenericutes.id.3919	rs2464826	A	C	0.0944239	0.0211806	8.4e-06	19.8741
phylum.Tenericutes.id.3919	rs6043847	T	C	-0.114937	0.0248606	4.55e-06	21.3746
phylum.Verrucomicrobia.id.3982	rs74542928	T	C	0.115994	0.0231324	4.08e-07	25.1439
phylum.Verrucomicrobia.id.3982	rs11252894	A	C	0.0784055	0.0162769	1.11e-06	23.2032
phylum.Verrucomicrobia.id.3982	rs2602429	C	T	0.0764148	0.0153487	8.71e-07	24.7864
phylum.Verrucomicrobia.id.3982	rs11729256	T	C	0.0696984	0.0146953	2.23e-06	22.495
phylum.Verrucomicrobia.id.3982	rs45598138	C	A	-0.143901	0.03054	2.19e-06	22.202
phylum.Verrucomicrobia.id.3982	rs61779207	G	A	-0.0755253	0.0164385	5.28e-06	21.1087
phylum.Verrucomicrobia.id.3982	rs76430504	T	C	-0.11753	0.025458	3.5e-06	21.3132
phylum.Verrucomicrobia.id.3982	rs9349825	A	G	-0.0660243	0.0143911	6.27e-06	21.0483
phylum.Verrucomicrobia.id.3982	rs117107102	A	G	0.204283	0.0427565	2.68e-06	22.8275
phylum.Verrucomicrobia.id.3982	rs3995795	C	T	0.0610914	0.0138592	9.72e-06	19.4305
phylum.Verrucomicrobia.id.3982	rs12908520	G	A	0.0594916	0.012823	3.4e-06	21.5244
phylum.Verrucomicrobia.id.3982	rs12512971	A	C	0.171057	0.0398053	9.81e-06	18.4671
class.Actinobacteria.id.419	rs182549	C	T	0.111489	0.012066	3.79e-20	85.3772
class.Actinobacteria.id.419	rs6660520	A	G	0.0711483	0.0134495	1.11e-07	27.9843
class.Actinobacteria.id.419	rs8047955	A	G	0.0575816	0.0116762	8.34e-07	24.3199
class.Actinobacteria.id.419	rs7322849	T	C	0.0944467	0.0192976	6.21e-07	23.9534
class.Actinobacteria.id.419	rs72767435	T	C	-0.126352	0.0273626	2.57e-06	21.3231
class.Actinobacteria.id.419	rs134366	G	A	0.111877	0.023501	1.5e-06	22.6624
class.Actinobacteria.id.419	rs10841473	G	C	-0.0583765	0.0123353	2.59e-06	22.3962
class.Actinobacteria.id.419	rs11745923	G	T	0.0563759	0.0115529	1.58e-06	23.8124
class.Actinobacteria.id.419	rs1515761	T	C	0.0762317	0.0169884	4.96e-06	20.1357
class.Actinobacteria.id.419	rs12899991	A	T	0.0719923	0.0154661	4.03e-06	21.6676
class.Actinobacteria.id.419	rs12049045	A	G	0.0510452	0.0114325	8.63e-06	19.9356
class.Actinobacteria.id.419	rs1376754	G	A	0.0509242	0.0112503	6.71e-06	20.489
class.Actinobacteria.id.419	rs11655079	T	C	-0.0560674	0.0124286	5.93e-06	20.3507
class.Actinobacteria.id.419	rs7700479	T	A	-0.0769653	0.0173933	8.62e-06	19.5807
class.Actinobacteria.id.419	rs80083040	T	G	0.155784	0.0348017	8.62e-06	20.0376
class.Actinobacteria.id.419	rs961091	G	A	0.0501255	0.011255	8.68e-06	19.8348
class.Actinobacteria.id.419	rs4945008	A	G	0.0540741	0.0121393	5.39e-06	19.8421
class.Actinobacteria.id.419	rs857444	C	T	0.0509553	0.011539	8.92e-06	19.5002
class.Alphaproteobacteria.id.2379	rs9813022	A	G	-0.0751277	0.0153867	1.05e-06	23.8403
class.Alphaproteobacteria.id.2379	rs76784716	A	G	0.133271	0.0267738	5.09e-07	24.7773
class.Alphaproteobacteria.id.2379	rs140912403	C	T	-0.160677	0.0317708	6.2e-07	25.5772
class.Alphaproteobacteria.id.2379	rs34569731	A	G	0.0705145	0.0157564	7.38e-06	20.0283
class.Alphaproteobacteria.id.2379	rs10803434	A	T	-0.0692742	0.0148866	3.55e-06	21.6546
class.Alphaproteobacteria.id.2379	rs55876211	C	T	-0.080811	0.0184159	7.54e-06	19.2554
class.Alphaproteobacteria.id.2379	rs7960664	G	A	0.0969489	0.0215149	8.84e-06	20.3053
class.Alphaproteobacteria.id.2379	rs17061716	G	C	0.0927341	0.0207569	9.33e-06	19.9597
class.Alphaproteobacteria.id.2379	rs12977163	G	C	0.0690234	0.0153829	7.14e-06	20.1333
class.Alphaproteobacteria.id.2379	rs62285697	C	T	0.0805256	0.0180912	9.76e-06	19.8123
class.Bacilli.id.1673	rs2952251	A	G	-0.0598868	0.0123903	1.08e-06	23.3615
class.Bacilli.id.1673	rs77558518	A	G	-0.107255	0.0222879	1.34e-06	23.1577
class.Bacilli.id.1673	rs57872228	C	T	-0.0714773	0.0146647	9.22e-07	23.7569
class.Bacilli.id.1673	rs35344081	G	A	0.0619529	0.0127066	1.01e-06	23.7718
class.Bacilli.id.1673	rs78938557	T	C	0.108007	0.0232858	1.07e-06	21.5142
class.Bacilli.id.1673	rs11730038	G	A	-0.0630747	0.0128717	1.96e-06	24.0124
class.Bacilli.id.1673	rs76717940	T	A	0.156331	0.0325945	1.07e-06	23.004
class.Bacilli.id.1673	rs1962325	C	G	0.0554219	0.0114789	1.38e-06	23.3109
class.Bacilli.id.1673	rs74352383	T	A	-0.104496	0.0217083	1.53e-06	23.171
class.Bacilli.id.1673	rs9581006	C	T	0.225309	0.0467697	1.79e-06	23.2075
class.Bacilli.id.1673	rs11110282	A	G	-0.101189	0.0217379	4.85e-06	21.6688
class.Bacilli.id.1673	rs4028634	T	C	0.0520614	0.0109842	2.21e-06	22.4646
class.Bacilli.id.1673	rs694949	A	G	-0.081146	0.0180042	7.6e-06	20.3135
class.Bacilli.id.1673	rs12797734	T	C	0.0572158	0.0126793	7.21e-06	20.363
class.Bacilli.id.1673	rs28564647	T	G	-0.0613034	0.0137579	7.81e-06	19.8548
class.Bacilli.id.1673	rs7666190	C	A	-0.104044	0.0247934	8.47e-06	17.6102
class.Bacilli.id.1673	rs4459992	T	C	0.0535854	0.0116362	4.3e-06	21.2066
class.Bacilli.id.1673	rs34989881	A	G	0.111056	0.0246039	6.55e-06	20.374
class.Bacilli.id.1673	rs111552159	C	G	0.128032	0.0286921	9.13e-06	19.9118
class.Bacilli.id.1673	rs13068444	A	G	0.0601035	0.0136407	9.53e-06	19.4144
class.Bacilli.id.1673	rs1595463	C	A	0.0476864	0.0108547	7.97e-06	19.2998
class.Bacilli.id.1673	rs74663707	C	T	0.0979154	0.0224074	8.46e-06	19.095
class.Bacteroidia.id.912	rs55773148	G	A	-0.121514	0.0236759	3.9e-07	26.3413
class.Bacteroidia.id.912	rs7631304	G	A	-0.0645771	0.0132957	8.37e-07	23.5902
class.Bacteroidia.id.912	rs73975615	G	A	-0.207018	0.0442633	1.22e-06	21.874
class.Bacteroidia.id.912	rs111845179	T	C	0.102648	0.0213843	9.24e-07	23.0415
class.Bacteroidia.id.912	rs2032750	T	C	-0.0508393	0.0106807	1.92e-06	22.6567
class.Bacteroidia.id.912	rs7546249	T	A	-0.0567113	0.0118386	1.55e-06	22.9477
class.Bacteroidia.id.912	rs929878	C	T	-0.0548532	0.012153	4.73e-06	20.3723
class.Bacteroidia.id.912	rs13291169	C	G	0.0689676	0.0148765	3.75e-06	21.4926
class.Bacteroidia.id.912	rs17343978	A	C	-0.0552057	0.0120278	8.36e-06	21.0668
class.Bacteroidia.id.912	rs72706335	T	C	-0.22241	0.0493458	7.66e-06	20.3145
class.Bacteroidia.id.912	rs11146701	A	G	0.0473596	0.010541	7.08e-06	20.1861
class.Bacteroidia.id.912	rs62531359	T	G	0.0655728	0.0149891	9.09e-06	19.1381
class.Bacteroidia.id.912	rs4146051	A	G	-0.107377	0.0245661	8.76e-06	19.1051
class.Bacteroidia.id.912	rs79585701	A	C	0.0646823	0.0149628	9.99e-06	18.6872
class.Bacteroidia.id.912	rs4916508	G	A	-0.0466729	0.0105312	8.47e-06	19.6413
class.Bacteroidia.id.912	rs62575403	C	T	0.140055	0.0311128	7.06e-06	20.2636
class.Betaproteobacteria.id.2867	rs4033856	C	T	0.0832423	0.0167237	5.17e-07	24.7756
class.Betaproteobacteria.id.2867	rs2367850	G	C	0.064006	0.0130374	9.12e-07	24.1022
class.Betaproteobacteria.id.2867	rs12467854	G	C	0.0641363	0.0131766	1.1e-06	23.6918
class.Betaproteobacteria.id.2867	rs6087811	T	G	-0.0978177	0.0198522	7.44e-07	24.2783
class.Betaproteobacteria.id.2867	rs62395635	T	C	0.109741	0.0236	2.94e-06	21.6228
class.Betaproteobacteria.id.2867	rs2613606	C	T	-0.0513106	0.0109091	2.2e-06	22.1226
class.Betaproteobacteria.id.2867	rs1928341	A	G	0.0525581	0.0110408	2.02e-06	22.661
class.Betaproteobacteria.id.2867	rs72747231	C	G	-0.137281	0.0290338	2.06e-06	22.3569
class.Betaproteobacteria.id.2867	rs11128180	A	G	0.0592944	0.0128769	3.67e-06	21.2033
class.Betaproteobacteria.id.2867	rs2321387	G	A	-0.0494596	0.0109424	5.8e-06	20.4304
class.Betaproteobacteria.id.2867	rs1511453	A	G	0.0923492	0.0199158	4.76e-06	21.5016
class.Betaproteobacteria.id.2867	rs9964679	A	G	0.052911	0.0114866	4.85e-06	21.2183
class.Betaproteobacteria.id.2867	rs56386628	C	T	-0.0622252	0.0135688	5.87e-06	21.0306
class.Betaproteobacteria.id.2867	rs320161	A	G	0.0572286	0.01262	7.33e-06	20.5641
class.Betaproteobacteria.id.2867	rs75242906	C	T	-0.121083	0.028075	9.27e-06	18.6007
class.Clostridia.id.1859	rs6815608	T	C	0.103803	0.0210883	4.02e-07	24.2292
class.Clostridia.id.1859	rs112334273	G	A	0.0641008	0.0127404	3.81e-07	25.3141
class.Clostridia.id.1859	rs6814436	T	C	0.0739995	0.0150815	9.65e-07	24.0751
class.Clostridia.id.1859	rs72915163	T	C	-0.0581025	0.0120557	1.34e-06	23.2275
class.Clostridia.id.1859	rs2273429	A	G	-0.0724037	0.0153105	4.52e-06	22.3637
class.Clostridia.id.1859	rs10774377	A	G	0.052659	0.0113858	3.24e-06	21.3902
class.Clostridia.id.1859	rs13179700	T	C	0.0511937	0.0109569	3.37e-06	21.8303
class.Clostridia.id.1859	rs6934062	G	C	0.0524406	0.0116115	6.53e-06	20.3965
class.Clostridia.id.1859	rs1842454	G	A	-0.0547202	0.0127338	8.72e-06	18.4662
class.Clostridia.id.1859	rs10209007	G	C	0.0794173	0.0182427	9.89e-06	18.9518
class.Clostridia.id.1859	rs76767978	G	A	0.0698882	0.0156319	8.4e-06	19.9888
class.Clostridia.id.1859	rs13105690	T	C	-0.0529097	0.011818	8.78e-06	20.044
class.Clostridia.id.1859	rs76860606	C	G	0.0947036	0.0225117	7.53e-06	17.6977
class.Clostridia.id.1859	rs72738886	T	C	0.086617	0.0190393	8.24e-06	20.6969
class.Clostridia.id.1859	rs7269302	A	T	-0.0963981	0.0212007	9.04e-06	20.6746
class.Clostridia.id.1859	rs6797343	G	T	0.0592279	0.0134556	9.36e-06	19.3751
class.Clostridia.id.1859	rs13421739	C	G	0.0888472	0.0179655	9.54e-06	24.4574
class.Coriobacteriia.id.809	rs719099	A	G	0.0778402	0.0155815	5.43e-07	24.9568
class.Coriobacteriia.id.809	rs240104	T	C	-0.0603429	0.0126849	1.52e-06	22.6296
class.Coriobacteriia.id.809	rs11250875	T	C	0.06075	0.0130939	4.83e-06	21.5256
class.Coriobacteriia.id.809	rs34739816	G	T	0.0965017	0.0207666	3.88e-06	21.5943
class.Coriobacteriia.id.809	rs76779974	C	G	0.0774888	0.0171877	5.63e-06	20.3256
class.Coriobacteriia.id.809	rs80046645	C	G	0.25584	0.0561995	4.66e-06	20.7239
class.Coriobacteriia.id.809	rs1816223	A	G	-0.0586265	0.0129006	4.84e-06	20.6523
class.Coriobacteriia.id.809	rs67561917	A	G	-0.0714367	0.0154113	5.39e-06	21.4863
class.Coriobacteriia.id.809	rs3025411	A	G	0.0926543	0.0209468	8.27e-06	19.5657
class.Coriobacteriia.id.809	rs11656361	A	C	0.0773006	0.017553	8.02e-06	19.3939
class.Coriobacteriia.id.809	rs1397793	G	A	-0.0498855	0.0112446	9.77e-06	19.6815
class.Coriobacteriia.id.809	rs11073596	T	G	0.0510212	0.0114339	8.14e-06	19.9118
class.Coriobacteriia.id.809	rs2442778	G	A	-0.116408	0.0258545	9.03e-06	20.2719
class.Coriobacteriia.id.809	rs62448869	T	A	-0.0486059	0.0108982	7.87e-06	19.8914
class.Coriobacteriia.id.809	rs13307134	C	T	0.0565686	0.0126265	7.8e-06	20.0718
class.Coriobacteriia.id.809	rs12974142	G	A	0.0789796	0.0177205	8.51e-06	19.8646
class.Coriobacteriia.id.809	rs8010111	G	A	-0.103377	0.0229286	6.9e-06	20.3278
class.Deltaproteobacteria.id.3087	rs6058181	C	T	0.0825716	0.0165958	3.4e-07	24.755
class.Deltaproteobacteria.id.3087	rs4506934	C	T	-0.0936514	0.02012	3.59e-06	21.6656
class.Deltaproteobacteria.id.3087	rs17791387	A	G	-0.0735881	0.0154246	1.6e-06	22.7607
class.Deltaproteobacteria.id.3087	rs2838334	G	A	0.0561722	0.0124124	5.45e-06	20.4801
class.Deltaproteobacteria.id.3087	rs9928243	C	A	-0.0538457	0.0117718	5.02e-06	20.9227
class.Deltaproteobacteria.id.3087	rs11599763	T	C	-0.0544219	0.0117397	3.94e-06	21.49
class.Deltaproteobacteria.id.3087	rs112381107	C	T	0.206594	0.0456908	4.63e-06	20.4446
class.Deltaproteobacteria.id.3087	rs17084793	G	A	-0.0710762	0.015953	5.69e-06	19.8501
class.Deltaproteobacteria.id.3087	rs2692012	A	G	0.110335	0.0253336	3.14e-06	18.9685
class.Deltaproteobacteria.id.3087	rs1035691	A	G	-0.055176	0.0121602	9.65e-06	20.5883
class.Deltaproteobacteria.id.3087	rs62020470	A	G	-0.0585411	0.0129358	4.85e-06	20.4801
class.Deltaproteobacteria.id.3087	rs16851319	G	C	-0.0705516	0.0150849	5.68e-06	21.8739
class.Deltaproteobacteria.id.3087	rs3935584	C	T	-0.0523485	0.011566	7.5e-06	20.4851
class.Deltaproteobacteria.id.3087	rs55744759	A	G	-0.0779693	0.0170738	7.31e-06	20.8538
class.Erysipelotrichia.id.2147	rs62504403	C	T	0.0681159	0.0127883	1.12e-07	28.3706
class.Erysipelotrichia.id.2147	rs7234058	T	C	-0.0945759	0.0194091	9.12e-07	23.7438
class.Erysipelotrichia.id.2147	rs17530232	A	G	0.10305	0.0224648	2.79e-06	21.0423
class.Erysipelotrichia.id.2147	rs2300774	G	A	0.0524152	0.0106784	8.95e-07	24.0937
class.Erysipelotrichia.id.2147	rs35161940	T	C	-0.0806041	0.0167641	1.85e-06	23.1182
class.Erysipelotrichia.id.2147	rs10781552	C	T	-0.0552212	0.0116074	2.33e-06	22.6329
class.Erysipelotrichia.id.2147	rs8003149	C	T	0.0538798	0.0116888	4.08e-06	21.2477
class.Erysipelotrichia.id.2147	rs4078432	C	T	-0.0608929	0.0133764	4.23e-06	20.7232
class.Erysipelotrichia.id.2147	rs1074800	A	G	0.0492438	0.010887	6.15e-06	20.459
class.Erysipelotrichia.id.2147	rs56970041	T	G	0.0724144	0.0164471	5.4e-06	19.3854
class.Erysipelotrichia.id.2147	rs7826267	T	G	-0.0839071	0.0199131	9.28e-06	17.755
class.Erysipelotrichia.id.2147	rs1884466	C	T	-0.0475363	0.0106939	9.53e-06	19.7598
class.Erysipelotrichia.id.2147	rs290833	T	G	-0.0497374	0.0111376	8.03e-06	19.9425
class.Gammaproteobacteria.id.3303	rs6706173	A	C	0.074251	0.0146392	1.99e-07	25.7257
class.Gammaproteobacteria.id.3303	rs11181912	G	A	-0.0579153	0.0118796	9.95e-07	23.7673
class.Gammaproteobacteria.id.3303	rs79795896	A	G	-0.15921	0.0351373	7.92e-06	20.5307
class.Gammaproteobacteria.id.3303	rs2234691	T	C	0.0762905	0.0171962	8.39e-06	19.6823
class.Gammaproteobacteria.id.3303	rs6469506	T	A	0.0541424	0.0116333	3.29e-06	21.6605
class.Gammaproteobacteria.id.3303	rs12404135	A	G	-0.0788843	0.0172415	8.89e-06	20.9329
class.Gammaproteobacteria.id.3303	rs9973122	T	A	0.0740614	0.0162596	6.77e-06	20.7473
class.Gammaproteobacteria.id.3303	rs9494710	C	T	-0.0549673	0.0120924	4.55e-06	20.6625
class.Gammaproteobacteria.id.3303	rs75101789	C	T	0.0729012	0.0163003	8.79e-06	20.0023
class.Lentisphaeria.id.2250	rs2825714	A	G	-0.13741	0.0289246	1.72e-06	22.5685
class.Lentisphaeria.id.2250	rs17114848	G	A	0.152377	0.0324332	4.06e-06	22.0729
class.Lentisphaeria.id.2250	rs77599476	A	G	0.230292	0.0480168	1.86e-06	23.0022
class.Lentisphaeria.id.2250	rs11770843	C	T	0.109431	0.0234879	1.91e-06	21.7066
class.Lentisphaeria.id.2250	rs72640280	A	G	0.220207	0.0486196	5.18e-06	20.5134
class.Lentisphaeria.id.2250	rs62570196	C	T	-0.21635	0.0439866	1.08e-06	24.1922
class.Lentisphaeria.id.2250	rs2731834	C	G	0.109438	0.023693	4.24e-06	21.3351
class.Lentisphaeria.id.2250	rs2031282	A	G	0.122369	0.0270329	4.38e-06	20.4905
class.Lentisphaeria.id.2250	rs1002941	G	A	0.105025	0.0233484	8.15e-06	20.2334
class.Lentisphaeria.id.2250	rs73113483	T	A	-0.131217	0.0288713	8.66e-06	20.6561
class.Melainabacteria.id.1589	rs9864379	T	C	-0.159735	0.0292553	5.36e-08	29.8118
class.Melainabacteria.id.1589	rs11150282	T	C	0.0989488	0.0196972	6.03e-07	25.2356
class.Melainabacteria.id.1589	rs16851659	G	C	-0.0896103	0.0186432	1.27e-06	23.1033
class.Melainabacteria.id.1589	rs73074665	A	T	0.166216	0.0355728	2.87e-06	21.8328
class.Melainabacteria.id.1589	rs4129395	G	A	0.0896187	0.0185106	1.48e-06	23.44
class.Melainabacteria.id.1589	rs79790072	T	C	0.226722	0.0487841	3.29e-06	21.5989
class.Melainabacteria.id.1589	rs10738747	G	A	0.0814624	0.0184409	9.96e-06	19.5141
class.Melainabacteria.id.1589	rs1221147	T	A	0.123968	0.0278958	7.11e-06	19.7488
class.Melainabacteria.id.1589	rs113884518	T	C	-0.205352	0.0454982	8.06e-06	20.3708
class.Melainabacteria.id.1589	rs789069	A	C	-0.103539	0.0234287	6.85e-06	19.5305
class.Melainabacteria.id.1589	rs367480	G	A	-0.083758	0.0185796	8.2e-06	20.3226
class.Melainabacteria.id.1589	rs28678345	T	C	0.214848	0.0470878	6.69e-06	20.8184
class.Melainabacteria.id.1589	rs10148250	G	A	0.0861928	0.0193381	8.67e-06	19.8662
class.Methanobacteria.id.119	rs10202904	T	G	-0.121754	0.0235357	3.01e-07	26.7615
class.Methanobacteria.id.119	rs73457410	A	G	0.21534	0.0436695	1.41e-06	24.316
class.Methanobacteria.id.119	rs6776814	T	C	-0.199566	0.0411825	1.63e-06	23.4827
class.Methanobacteria.id.119	rs894996	C	A	0.216999	0.0449076	1.88e-06	23.3495
class.Methanobacteria.id.119	rs75208022	C	T	-0.227245	0.048763	5.92e-06	21.7173
class.Methanobacteria.id.119	rs12825290	C	G	-0.216781	0.0493496	6.08e-06	19.2963
class.Methanobacteria.id.119	rs56131665	G	A	0.178661	0.039298	6.18e-06	20.669
class.Methanobacteria.id.119	rs11018665	A	T	0.111465	0.0250516	6.52e-06	19.7975
class.Methanobacteria.id.119	rs4257531	G	A	0.164498	0.0364959	7.44e-06	20.3158
class.Methanobacteria.id.119	rs6508769	T	C	0.153519	0.0344519	8.23e-06	19.8564
class.Methanobacteria.id.119	rs73068003	G	T	-0.15814	0.0351803	8.45e-06	20.2063
class.Methanobacteria.id.119	rs10424197	G	A	-0.111274	0.0247517	9.28e-06	20.2106
class.Mollicutes.id.3920	rs74603314	T	C	0.221639	0.0462918	1.56e-06	22.9238
class.Mollicutes.id.3920	rs10108398	G	A	0.0769142	0.0153953	1.09e-06	24.9596
class.Mollicutes.id.3920	rs11890098	A	G	0.074438	0.0153389	9.57e-07	23.5507
class.Mollicutes.id.3920	rs72901605	T	C	-0.0841852	0.0178119	3.26e-06	22.3383
class.Mollicutes.id.3920	rs3768491	A	G	-0.0681052	0.0149061	4.23e-06	20.8753
class.Mollicutes.id.3920	rs17214486	C	A	0.06099	0.0135623	6.61e-06	20.2233
class.Mollicutes.id.3920	rs12566890	T	G	-0.101147	0.0230978	3.65e-06	19.1763
class.Mollicutes.id.3920	rs78169027	A	G	-0.108283	0.0237289	5.88e-06	20.824
class.Mollicutes.id.3920	rs4885016	T	C	-0.0819606	0.0181628	7.27e-06	20.3632
class.Mollicutes.id.3920	rs28537087	G	A	0.0820873	0.0188312	8.07e-06	19.0019
class.Mollicutes.id.3920	rs2464826	A	C	0.0944239	0.0211806	8.4e-06	19.8741
class.Mollicutes.id.3920	rs6043847	T	C	-0.114937	0.0248606	4.55e-06	21.3746
class.Negativicutes.id.2164	rs1643968	T	C	-0.0565284	0.0112298	4.15e-07	25.339
class.Negativicutes.id.2164	rs60274479	T	C	-0.0659623	0.0134137	1.16e-06	24.1822
class.Negativicutes.id.2164	rs13086907	G	A	0.0625312	0.0131735	1.95e-06	22.5315
class.Negativicutes.id.2164	rs73232831	G	A	-0.151829	0.0314932	1.87e-06	23.2421
class.Negativicutes.id.2164	rs71405394	G	A	-0.114178	0.02405	2.17e-06	22.539
class.Negativicutes.id.2164	rs61249479	A	C	0.0777075	0.0168628	2.95e-06	21.2357
class.Negativicutes.id.2164	rs1447205	G	C	-0.0502053	0.0108382	2.93e-06	21.4578
class.Negativicutes.id.2164	rs4722181	T	G	0.0501306	0.0105798	2e-06	22.4518
class.Negativicutes.id.2164	rs4463806	T	C	-0.0543966	0.0129365	7.81e-06	17.6811
class.Negativicutes.id.2164	rs9423647	G	A	0.047817	0.0105282	6.06e-06	20.628
class.Negativicutes.id.2164	rs2834062	A	G	0.0489057	0.0108842	8.44e-06	20.1897
class.Negativicutes.id.2164	rs1649999	A	G	0.0748989	0.0166458	7.58e-06	20.2462
class.Negativicutes.id.2164	rs1135612	G	A	0.0529785	0.0119177	9.26e-06	19.7614
class.Verrucomicrobiae.id.4029	rs11729256	T	C	0.0749798	0.0150177	6.73e-07	24.9277
class.Verrucomicrobiae.id.4029	rs4936098	A	G	0.0648843	0.0135928	1.12e-06	22.7856
class.Verrucomicrobiae.id.4029	rs9349825	A	G	-0.0704036	0.0147128	2.54e-06	22.8981
class.Verrucomicrobiae.id.4029	rs74542928	T	C	0.112164	0.0236422	1.63e-06	22.5076
class.Verrucomicrobiae.id.4029	rs2602429	C	T	0.0746844	0.0156194	2.58e-06	22.8628
class.Verrucomicrobiae.id.4029	rs4242783	G	A	0.0689292	0.0147693	2.64e-06	21.7815
class.Verrucomicrobiae.id.4029	rs11184341	G	C	0.0655342	0.0142231	4.13e-06	21.2299
class.Verrucomicrobiae.id.4029	rs61779207	G	A	-0.0758309	0.0167762	6.72e-06	20.4318
class.Verrucomicrobiae.id.4029	rs117107102	A	G	0.204683	0.0431573	2.92e-06	22.4934
class.Verrucomicrobiae.id.4029	rs12908520	G	A	0.0618926	0.0130946	2.17e-06	22.3404
class.Verrucomicrobiae.id.4029	rs111862613	T	C	0.090699	0.0196746	3.74e-06	21.2517
class.Verrucomicrobiae.id.4029	rs941682	G	A	-0.0631436	0.0143767	9.61e-06	19.2902
order.Actinomycetales.id.420	rs35011108	A	G	0.241546	0.0503803	1.88e-06	22.9868
order.Actinomycetales.id.420	rs2889192	G	T	0.0884052	0.0194997	3.97e-06	20.5542
order.Actinomycetales.id.420	rs34583783	G	T	0.123688	0.0264254	5.54e-06	21.9084
order.Actinomycetales.id.420	rs4073240	G	A	0.074973	0.0164672	5.68e-06	20.7287
order.Actinomycetales.id.420	rs58484246	T	C	0.075828	0.0168997	6.67e-06	20.1327
order.Bacillales.id.1674	rs74887130	C	G	-0.192166	0.0358817	1.16e-07	28.6818
order.Bacillales.id.1674	rs4617108	A	G	0.248861	0.0525929	1.98e-06	22.3903
order.Bacillales.id.1674	rs62640857	A	G	0.148238	0.0326455	4.49e-06	20.6191
order.Bacillales.id.1674	rs1287018	G	A	0.141125	0.0319309	9.87e-06	19.5338
order.Bacillales.id.1674	rs10410917	T	C	0.11471	0.0250025	5.57e-06	21.0493
order.Bacillales.id.1674	rs74420793	A	G	-0.164413	0.0353763	3.07e-06	21.5997
order.Bacillales.id.1674	rs11034576	A	G	0.205765	0.0453311	8.86e-06	20.6039
order.Bacillales.id.1674	rs10233278	T	C	-0.116319	0.0248527	3.51e-06	21.9054
order.Bacillales.id.1674	rs11207728	G	A	-0.14455	0.0316912	5.73e-06	20.8047
order.Bacillales.id.1674	rs11844714	A	G	-0.143245	0.0320272	5.06e-06	20.0043
order.Bacillales.id.1674	rs12522021	T	A	0.174339	0.0400515	7.6e-06	18.9474
order.Bacteroidales.id.913	rs55773148	G	A	-0.121514	0.0236759	3.9e-07	26.3413
order.Bacteroidales.id.913	rs7631304	G	A	-0.0645771	0.0132957	8.37e-07	23.5902
order.Bacteroidales.id.913	rs73975615	G	A	-0.207018	0.0442633	1.22e-06	21.874
order.Bacteroidales.id.913	rs111845179	T	C	0.102648	0.0213843	9.24e-07	23.0415
order.Bacteroidales.id.913	rs2032750	T	C	-0.0508393	0.0106807	1.92e-06	22.6567
order.Bacteroidales.id.913	rs7546249	T	A	-0.0567113	0.0118386	1.55e-06	22.9477
order.Bacteroidales.id.913	rs929878	C	T	-0.0548532	0.012153	4.73e-06	20.3723
order.Bacteroidales.id.913	rs13291169	C	G	0.0689676	0.0148765	3.75e-06	21.4926
order.Bacteroidales.id.913	rs17343978	A	C	-0.0552057	0.0120278	8.36e-06	21.0668
order.Bacteroidales.id.913	rs72706335	T	C	-0.22241	0.0493458	7.66e-06	20.3145
order.Bacteroidales.id.913	rs11146701	A	G	0.0473596	0.010541	7.08e-06	20.1861
order.Bacteroidales.id.913	rs62531359	T	G	0.0655728	0.0149891	9.09e-06	19.1381
order.Bacteroidales.id.913	rs4146051	A	G	-0.107377	0.0245661	8.76e-06	19.1051
order.Bacteroidales.id.913	rs79585701	A	C	0.0646823	0.0149628	9.99e-06	18.6872
order.Bacteroidales.id.913	rs4916508	G	A	-0.0466729	0.0105312	8.47e-06	19.6413
order.Bacteroidales.id.913	rs62575403	C	T	0.140055	0.0311128	7.06e-06	20.2636
order.Bifidobacteriales.id.432	rs182549	C	T	0.11707	0.0126703	5.94e-20	85.3717
order.Bifidobacteriales.id.432	rs7322849	T	C	0.110676	0.0200996	1.74e-08	30.3202
order.Bifidobacteriales.id.432	rs76671854	C	G	-0.0892981	0.0183177	1.04e-06	23.7653
order.Bifidobacteriales.id.432	rs4957061	T	C	0.0569873	0.0116907	1.15e-06	23.7614
order.Bifidobacteriales.id.432	rs10841473	G	C	-0.0613031	0.0128844	2.28e-06	22.6378
order.Bifidobacteriales.id.432	rs4567981	T	A	0.0577763	0.0117388	8.88e-07	24.2242
order.Bifidobacteriales.id.432	rs13020688	G	A	0.0584045	0.0122081	1.57e-06	22.8872
order.Bifidobacteriales.id.432	rs677208	G	C	0.0728589	0.0164821	6e-06	19.5408
order.Bifidobacteriales.id.432	rs12446429	T	C	0.0810099	0.019073	8.53e-06	18.04
order.Bifidobacteriales.id.432	rs540489	T	G	-0.0632518	0.013817	5.37e-06	20.9567
order.Bifidobacteriales.id.432	rs857444	C	T	0.0553965	0.0120669	3.82e-06	21.0752
order.Bifidobacteriales.id.432	rs10857328	T	A	0.0562	0.0126395	7.24e-06	19.7703
order.Bifidobacteriales.id.432	rs10831953	G	A	0.0537537	0.0123746	9.95e-06	18.8693
order.Bifidobacteriales.id.432	rs7174549	C	T	0.0551726	0.0124655	6.87e-06	19.5898
order.Bifidobacteriales.id.432	rs73797465	T	G	-0.0942612	0.0208421	4.85e-06	20.4542
order.Bifidobacteriales.id.432	rs10496759	G	C	0.0637133	0.0144305	8.8e-06	19.4938
order.Bifidobacteriales.id.432	rs55888705	A	G	0.053673	0.0120586	8.66e-06	19.8114
order.Bifidobacteriales.id.432	rs6899771	A	G	-0.0914312	0.0202604	7.28e-06	20.3655
order.Burkholderiales.id.2874	rs62191117	A	G	0.0679995	0.0132471	2.79e-07	26.3495
order.Burkholderiales.id.2874	rs6087811	T	G	-0.101587	0.0198817	2.88e-07	26.1077
order.Burkholderiales.id.2874	rs4033856	C	T	0.0833446	0.0167489	5.67e-07	24.7618
order.Burkholderiales.id.2874	rs2367850	G	C	0.06333	0.0130595	1.24e-06	23.5161
order.Burkholderiales.id.2874	rs62395635	T	C	0.109911	0.0236375	2.9e-06	21.6212
order.Burkholderiales.id.2874	rs2321387	G	A	-0.0508514	0.0109588	3.26e-06	21.5319
order.Burkholderiales.id.2874	rs7638039	T	C	0.0580987	0.012673	4.84e-06	21.017
order.Burkholderiales.id.2874	rs2613606	C	T	-0.0499561	0.0109264	4.13e-06	20.9038
order.Burkholderiales.id.2874	rs72747231	C	G	-0.133729	0.0290738	3.76e-06	21.1566
order.Burkholderiales.id.2874	rs1928341	A	G	0.0507782	0.0110587	4.52e-06	21.0837
order.Burkholderiales.id.2874	rs9964679	A	G	0.052509	0.011504	6.06e-06	20.834
order.Burkholderiales.id.2874	rs1511453	A	G	0.0910999	0.0199479	8e-06	20.8564
order.Burkholderiales.id.2874	rs75242906	C	T	-0.120974	0.0281273	9.75e-06	18.4983
order.Clostridiales.id.1863	rs6815608	T	C	0.104089	0.0210883	3.72e-07	24.3628
order.Clostridiales.id.1863	rs112334273	G	A	0.0639383	0.0127404	4.07e-07	25.1857
order.Clostridiales.id.1863	rs6814436	T	C	0.0741858	0.0150814	9.06e-07	24.1968
order.Clostridiales.id.1863	rs72915163	T	C	-0.0580246	0.0120558	1.39e-06	23.1651
order.Clostridiales.id.1863	rs2273429	A	G	-0.0726191	0.0153105	4.17e-06	22.4969
order.Clostridiales.id.1863	rs10774377	A	G	0.0523003	0.0113859	3.81e-06	21.0995
order.Clostridiales.id.1863	rs13179700	T	C	0.0510953	0.0109569	3.52e-06	21.7464
order.Clostridiales.id.1863	rs6934062	G	C	0.0522397	0.0116116	7.09e-06	20.2404
order.Clostridiales.id.1863	rs10209007	G	C	0.0795424	0.0182427	9.6e-06	19.0116
order.Clostridiales.id.1863	rs1842454	G	A	-0.0543676	0.012734	9.92e-06	18.2285
order.Clostridiales.id.1863	rs76767978	G	A	0.0699806	0.0156318	8.18e-06	20.0417
order.Clostridiales.id.1863	rs13105690	T	C	-0.0527441	0.011818	9.37e-06	19.9186
order.Clostridiales.id.1863	rs7269302	A	T	-0.0965346	0.0212006	8.84e-06	20.7333
order.Clostridiales.id.1863	rs72738886	T	C	0.0865333	0.0190392	8.42e-06	20.6571
order.Clostridiales.id.1863	rs76860606	C	G	0.094122	0.0225117	8.58e-06	17.4809
order.Clostridiales.id.1863	rs290772	G	A	0.084254	0.0196297	1e-05	18.4227
order.Clostridiales.id.1863	rs6442336	C	T	-0.0547729	0.0124169	9.63e-06	19.4582
order.Coriobacteriales.id.810	rs719099	A	G	0.0778402	0.0155815	5.43e-07	24.9568
order.Coriobacteriales.id.810	rs240104	T	C	-0.0603429	0.0126849	1.52e-06	22.6296
order.Coriobacteriales.id.810	rs11250875	T	C	0.06075	0.0130939	4.83e-06	21.5256
order.Coriobacteriales.id.810	rs34739816	G	T	0.0965017	0.0207666	3.88e-06	21.5943
order.Coriobacteriales.id.810	rs76779974	C	G	0.0774888	0.0171877	5.63e-06	20.3256
order.Coriobacteriales.id.810	rs80046645	C	G	0.25584	0.0561995	4.66e-06	20.7239
order.Coriobacteriales.id.810	rs1816223	A	G	-0.0586265	0.0129006	4.84e-06	20.6523
order.Coriobacteriales.id.810	rs67561917	A	G	-0.0714367	0.0154113	5.39e-06	21.4863
order.Coriobacteriales.id.810	rs3025411	A	G	0.0926543	0.0209468	8.27e-06	19.5657
order.Coriobacteriales.id.810	rs11656361	A	C	0.0773006	0.017553	8.02e-06	19.3939
order.Coriobacteriales.id.810	rs1397793	G	A	-0.0498855	0.0112446	9.77e-06	19.6815
order.Coriobacteriales.id.810	rs11073596	T	G	0.0510212	0.0114339	8.14e-06	19.9118
order.Coriobacteriales.id.810	rs2442778	G	A	-0.116408	0.0258545	9.03e-06	20.2719
order.Coriobacteriales.id.810	rs62448869	T	A	-0.0486059	0.0108982	7.87e-06	19.8914
order.Coriobacteriales.id.810	rs13307134	C	T	0.0565686	0.0126265	7.8e-06	20.0718
order.Coriobacteriales.id.810	rs12974142	G	A	0.0789796	0.0177205	8.51e-06	19.8646
order.Coriobacteriales.id.810	rs8010111	G	A	-0.103377	0.0229286	6.9e-06	20.3278
order.Desulfovibrionales.id.3156	rs6058181	C	T	0.0836765	0.0166098	2.53e-07	25.3792
order.Desulfovibrionales.id.3156	rs4506934	C	T	-0.0953383	0.0201367	2.43e-06	22.416
order.Desulfovibrionales.id.3156	rs11599763	T	C	-0.0554862	0.0117486	2.61e-06	22.3046
order.Desulfovibrionales.id.3156	rs2838334	G	A	0.0569024	0.0124223	4.17e-06	20.9824
order.Desulfovibrionales.id.3156	rs9928243	C	A	-0.0544713	0.0117811	3.97e-06	21.3779
order.Desulfovibrionales.id.3156	rs112381107	C	T	0.21009	0.0456974	3.22e-06	21.1363
order.Desulfovibrionales.id.3156	rs16851319	G	C	-0.0729137	0.0150954	2.7e-06	23.3307
order.Desulfovibrionales.id.3156	rs17791387	A	G	-0.0727501	0.0154369	2.25e-06	22.2098
order.Desulfovibrionales.id.3156	rs186073	T	C	0.0529219	0.0118542	8.74e-06	19.931
order.Desulfovibrionales.id.3156	rs2692012	A	G	0.112244	0.0253553	2.27e-06	19.5969
order.Desulfovibrionales.id.3156	rs62020470	A	G	-0.0573633	0.0129462	7.51e-06	19.6329
order.Desulfovibrionales.id.3156	rs3935584	C	T	-0.0524466	0.0115749	7.2e-06	20.5306
order.Desulfovibrionales.id.3156	rs72647048	T	C	-0.0772459	0.0170876	9e-06	20.4355
order.Enterobacteriales.id.3468	rs78143293	A	G	-0.0848521	0.0170415	1.2e-06	24.7918
order.Enterobacteriales.id.3468	rs111229068	A	T	0.110561	0.0241719	3.65e-06	20.921
order.Enterobacteriales.id.3468	rs62210023	A	G	0.0606754	0.0130125	3.13e-06	21.7422
order.Enterobacteriales.id.3468	rs504442	T	G	0.084159	0.0189479	5.17e-06	19.7278
order.Enterobacteriales.id.3468	rs80319214	C	G	0.0990404	0.0215877	6.95e-06	21.048
order.Enterobacteriales.id.3468	rs11026530	T	C	0.0822408	0.0186379	9.43e-06	19.4706
order.Enterobacteriales.id.3468	rs2374342	C	A	0.0582927	0.0126195	4.52e-06	21.3376
order.Enterobacteriales.id.3468	rs79757635	C	A	0.0758597	0.0171286	9.32e-06	19.6146
order.Enterobacteriales.id.3468	rs35673018	G	A	0.0899642	0.0202934	7.63e-06	19.653
order.Enterobacteriales.id.3468	rs61973590	C	G	-0.0605392	0.0133696	8.54e-06	20.5039
order.Enterobacteriales.id.3468	rs4792380	A	T	0.115598	0.0257683	9.49e-06	20.1246
order.Erysipelotrichales.id.2148	rs62504403	C	T	0.0681159	0.0127883	1.12e-07	28.3706
order.Erysipelotrichales.id.2148	rs7234058	T	C	-0.0945759	0.0194091	9.12e-07	23.7438
order.Erysipelotrichales.id.2148	rs17530232	A	G	0.10305	0.0224648	2.79e-06	21.0423
order.Erysipelotrichales.id.2148	rs2300774	G	A	0.0524152	0.0106784	8.95e-07	24.0937
order.Erysipelotrichales.id.2148	rs35161940	T	C	-0.0806041	0.0167641	1.85e-06	23.1182
order.Erysipelotrichales.id.2148	rs10781552	C	T	-0.0552212	0.0116074	2.33e-06	22.6329
order.Erysipelotrichales.id.2148	rs8003149	C	T	0.0538798	0.0116888	4.08e-06	21.2477
order.Erysipelotrichales.id.2148	rs4078432	C	T	-0.0608929	0.0133764	4.23e-06	20.7232
order.Erysipelotrichales.id.2148	rs1074800	A	G	0.0492438	0.010887	6.15e-06	20.459
order.Erysipelotrichales.id.2148	rs56970041	T	G	0.0724144	0.0164471	5.4e-06	19.3854
order.Erysipelotrichales.id.2148	rs7826267	T	G	-0.0839071	0.0199131	9.28e-06	17.755
order.Erysipelotrichales.id.2148	rs1884466	C	T	-0.0475363	0.0106939	9.53e-06	19.7598
order.Erysipelotrichales.id.2148	rs290833	T	G	-0.0497374	0.0111376	8.03e-06	19.9425
order.Gastranaerophilales.id.1591	rs9864379	T	C	-0.160521	0.0292752	4.66e-08	30.0653
order.Gastranaerophilales.id.1591	rs11150282	T	C	0.098235	0.0197127	7.36e-07	24.8337
order.Gastranaerophilales.id.1591	rs16851659	G	C	-0.0895168	0.0186555	1.27e-06	23.0247
order.Gastranaerophilales.id.1591	rs4129395	G	A	0.0904264	0.0185253	1.22e-06	23.8264
order.Gastranaerophilales.id.1591	rs1221147	T	A	0.126305	0.0279161	4.86e-06	20.4706
order.Gastranaerophilales.id.1591	rs79790072	T	C	0.226103	0.0488017	3.54e-06	21.4655
order.Gastranaerophilales.id.1591	rs73074665	A	T	0.164631	0.0356037	3.62e-06	21.3813
order.Gastranaerophilales.id.1591	rs113884518	T	C	-0.20591	0.0455376	7.74e-06	20.4463
order.Gastranaerophilales.id.1591	rs789069	A	C	-0.10413	0.0234459	6.5e-06	19.725
order.Gastranaerophilales.id.1591	rs367480	G	A	-0.0841649	0.0185948	7.52e-06	20.4871
order.Gastranaerophilales.id.1591	rs8028558	A	G	0.08346	0.0188504	9.78e-06	19.6027
order.Gastranaerophilales.id.1591	rs28678345	T	C	0.213083	0.0471377	8.06e-06	20.4344
order.Lactobacillales.id.1800	rs2952251	A	G	-0.0629317	0.0124177	3.36e-07	25.6834
order.Lactobacillales.id.1800	rs35344081	G	A	0.0642442	0.0127358	4.16e-07	25.4456
order.Lactobacillales.id.1800	rs76717940	T	A	0.160943	0.0327	6.55e-07	24.2241
order.Lactobacillales.id.1800	rs77558518	A	G	-0.106466	0.0223484	1.67e-06	22.695
order.Lactobacillales.id.1800	rs11110282	A	G	-0.10239	0.0217849	3.96e-06	22.0903
order.Lactobacillales.id.1800	rs9581006	C	T	0.22583	0.0469228	1.77e-06	23.1629
order.Lactobacillales.id.1800	rs4028634	T	C	0.0532915	0.01101	1.35e-06	23.4284
order.Lactobacillales.id.1800	rs74352383	T	A	-0.103396	0.021758	1.88e-06	22.5826
order.Lactobacillales.id.1800	rs78938557	T	C	0.10553	0.0233581	2.31e-06	20.4117
order.Lactobacillales.id.1800	rs57872228	C	T	-0.0688415	0.0146994	2.58e-06	21.9332
order.Lactobacillales.id.1800	rs1962325	C	G	0.0546878	0.0115069	1.96e-06	22.5871
order.Lactobacillales.id.1800	rs11730038	G	A	-0.0605384	0.0129052	5.1e-06	22.0055
order.Lactobacillales.id.1800	rs2370083	G	T	-0.08054	0.0180992	8.33e-06	19.8018
order.Lactobacillales.id.1800	rs12797734	T	C	0.0571279	0.0127113	7.77e-06	20.1984
order.Lactobacillales.id.1800	rs34989881	A	G	0.113479	0.0246452	4.09e-06	21.2015
order.Lactobacillales.id.1800	rs11627423	C	A	0.0499263	0.0109744	5.09e-06	20.6965
order.Lactobacillales.id.1800	rs111552159	C	G	0.128854	0.0287397	8.31e-06	20.1017
order.Lactobacillales.id.1800	rs1595463	C	A	0.0479749	0.0108801	7.44e-06	19.4428
order.Lactobacillales.id.1800	rs74663707	C	T	0.0982594	0.0224613	8.4e-06	19.1373
order.Methanobacteriales.id.120	rs10202904	T	G	-0.121754	0.0235357	3.01e-07	26.7615
order.Methanobacteriales.id.120	rs73457410	A	G	0.21534	0.0436695	1.41e-06	24.316
order.Methanobacteriales.id.120	rs6776814	T	C	-0.199566	0.0411825	1.63e-06	23.4827
order.Methanobacteriales.id.120	rs894996	C	A	0.216999	0.0449076	1.88e-06	23.3495
order.Methanobacteriales.id.120	rs75208022	C	T	-0.227245	0.048763	5.92e-06	21.7173
order.Methanobacteriales.id.120	rs12825290	C	G	-0.216781	0.0493496	6.08e-06	19.2963
order.Methanobacteriales.id.120	rs56131665	G	A	0.178661	0.039298	6.18e-06	20.669
order.Methanobacteriales.id.120	rs11018665	A	T	0.111465	0.0250516	6.52e-06	19.7975
order.Methanobacteriales.id.120	rs4257531	G	A	0.164498	0.0364959	7.44e-06	20.3158
order.Methanobacteriales.id.120	rs6508769	T	C	0.153519	0.0344519	8.23e-06	19.8564
order.Methanobacteriales.id.120	rs73068003	G	T	-0.15814	0.0351803	8.45e-06	20.2063
order.Methanobacteriales.id.120	rs10424197	G	A	-0.111274	0.0247517	9.28e-06	20.2106
order.MollicutesRF9.id.11579	rs74603314	T	C	0.230767	0.0489701	2.28e-06	22.2068
order.MollicutesRF9.id.11579	rs76373661	G	A	0.0908218	0.0202986	5.16e-06	20.0193
order.MollicutesRF9.id.11579	rs17235252	T	C	-0.122002	0.0255463	2.16e-06	22.8076
order.MollicutesRF9.id.11579	rs638542	G	A	-0.070592	0.0157049	5.17e-06	20.2041
order.MollicutesRF9.id.11579	rs62188991	G	C	-0.110864	0.0241355	5.27e-06	21.0993
order.MollicutesRF9.id.11579	rs949341	G	A	0.0656602	0.0147216	7.73e-06	19.8926
order.MollicutesRF9.id.11579	rs13100746	C	T	0.0638979	0.0142685	7.29e-06	20.0546
order.MollicutesRF9.id.11579	rs515984	T	C	-0.0875451	0.0190685	6.61e-06	21.078
order.MollicutesRF9.id.11579	rs7706512	G	A	0.0657351	0.0138979	2.27e-06	22.3715
order.MollicutesRF9.id.11579	rs11779863	G	A	-0.0772768	0.0172171	6.69e-06	20.1456
order.MollicutesRF9.id.11579	rs7801843	A	G	-0.0869495	0.0194509	9.47e-06	19.9826
order.MollicutesRF9.id.11579	rs10071529	G	C	0.125105	0.0278674	8.64e-06	20.1536
order.MollicutesRF9.id.11579	rs739151	C	G	0.0652659	0.0139773	3.09e-06	21.8035
order.MollicutesRF9.id.11579	rs12566890	T	G	-0.103134	0.0241775	8.11e-06	18.1961
order.MollicutesRF9.id.11579	rs3932485	C	T	0.0626209	0.0141623	9.93e-06	19.551
order.MollicutesRF9.id.11579	rs7853673	G	A	-0.0624389	0.0139833	6.73e-06	19.9386
order.NB1n.id.3953	rs60583455	T	C	0.108934	0.021177	2.6e-07	26.4604
order.NB1n.id.3953	rs2172426	C	T	-0.10212	0.0198947	3.17e-07	26.348
order.NB1n.id.3953	rs11251024	G	A	0.104201	0.0206737	6.63e-07	25.4043
order.NB1n.id.3953	rs13219468	G	C	0.115344	0.0236958	1.41e-06	23.6944
order.NB1n.id.3953	rs267959	A	G	0.0988612	0.0209676	2.62e-06	22.2308
order.NB1n.id.3953	rs11606187	A	G	-0.154539	0.0326288	3.31e-06	22.4324
order.NB1n.id.3953	rs7911787	G	T	-0.223071	0.0470232	3.39e-06	22.504
order.NB1n.id.3953	rs72671304	T	C	0.172322	0.0370028	3.8e-06	21.6876
order.NB1n.id.3953	rs13385922	T	C	0.0929494	0.0201348	3.97e-06	21.3107
order.NB1n.id.3953	rs4383094	T	C	0.149188	0.0320662	4.28e-06	21.6457
order.NB1n.id.3953	rs55921101	A	T	-0.109245	0.0236201	4.32e-06	21.3916
order.NB1n.id.3953	rs9542068	T	C	0.0990709	0.0218149	6.52e-06	20.6245
order.NB1n.id.3953	rs2930903	C	G	0.0908335	0.0209434	6.84e-06	18.8104
order.NB1n.id.3953	rs60775321	T	C	-0.0962425	0.0213842	7.1e-06	20.2558
order.NB1n.id.3953	rs8126061	T	C	-0.159135	0.0351904	7.36e-06	20.4496
order.NB1n.id.3953	rs166849	G	A	0.0911053	0.0202239	7.74e-06	20.2934
order.NB1n.id.3953	rs80270230	G	C	0.176113	0.0393214	8.41e-06	20.0597
order.Pasteurellales.id.3688	rs12191680	C	G	0.102214	0.0197189	3.05e-07	26.8689
order.Pasteurellales.id.3688	rs9382510	C	T	-0.0881865	0.0169965	2.48e-07	26.9207
order.Pasteurellales.id.3688	rs10840326	C	G	-0.0717634	0.0149229	1.44e-06	23.1259
order.Pasteurellales.id.3688	rs76022354	C	T	0.24289	0.0500406	1.83e-06	23.5599
order.Pasteurellales.id.3688	rs72756943	G	A	0.13988	0.0303029	3.35e-06	21.308
order.Pasteurellales.id.3688	rs78909003	T	C	-0.241159	0.0498372	2.05e-06	23.4154
order.Pasteurellales.id.3688	rs6092684	A	T	0.0684647	0.014674	3.44e-06	21.7689
order.Pasteurellales.id.3688	rs4822728	T	C	0.0685479	0.0149032	4.72e-06	21.1557
order.Pasteurellales.id.3688	rs35510	A	G	0.122729	0.0264958	4.02e-06	21.4557
order.Pasteurellales.id.3688	rs10965428	C	A	-0.119902	0.0258219	4.29e-06	21.5614
order.Pasteurellales.id.3688	rs16970009	A	G	0.187381	0.0429572	7.32e-06	19.0275
order.Pasteurellales.id.3688	rs12050685	A	G	-0.0670948	0.015239	9.19e-06	19.385
order.Pasteurellales.id.3688	rs73139353	A	C	-0.222573	0.0484634	8.71e-06	21.0919
order.Pasteurellales.id.3688	rs6972479	A	G	-0.0781862	0.0175366	7.75e-06	19.8779
order.Pasteurellales.id.3688	rs9895850	T	C	-0.176406	0.041017	9.08e-06	18.497
order.Pasteurellales.id.3688	rs111582866	G	A	-0.113957	0.0256403	7.07e-06	19.7532
order.Pasteurellales.id.3688	rs62568866	T	A	-0.118018	0.0259206	7.23e-06	20.7304
order.Pasteurellales.id.3688	rs731534	C	G	-0.0986502	0.0216316	9.46e-06	20.7978
order.Pasteurellales.id.3688	rs9938097	T	C	-0.0710386	0.0158024	8.23e-06	20.2088
order.Rhodospirillales.id.2667	rs9813022	A	G	-0.0830795	0.0162642	3.07e-07	26.093
order.Rhodospirillales.id.2667	rs11630875	T	C	0.0945198	0.0202139	3.7e-06	21.8649
order.Rhodospirillales.id.2667	rs76784716	A	G	0.136039	0.0284399	1.31e-06	22.8808
order.Rhodospirillales.id.2667	rs3754624	C	T	0.094128	0.0198389	2.68e-06	22.5114
order.Rhodospirillales.id.2667	rs1549633	A	C	0.0996735	0.0216667	3.88e-06	21.1629
order.Rhodospirillales.id.2667	rs7001029	C	T	0.120726	0.0260989	2.83e-06	21.397
order.Rhodospirillales.id.2667	rs1035406	G	A	-0.114725	0.0247994	4.07e-06	21.401
order.Rhodospirillales.id.2667	rs4278423	T	C	0.105215	0.0233778	3.98e-06	20.2558
order.Rhodospirillales.id.2667	rs61933850	G	A	0.164663	0.0360285	7e-06	20.888
order.Rhodospirillales.id.2667	rs77304857	C	A	-0.0997433	0.0222166	6.02e-06	20.1564
order.Rhodospirillales.id.2667	rs55876211	C	T	-0.0865002	0.0195197	7.87e-06	19.6377
order.Rhodospirillales.id.2667	rs11591293	G	T	0.0722755	0.0158186	4.69e-06	20.876
order.Rhodospirillales.id.2667	rs4822789	G	C	0.0727755	0.0159522	7.33e-06	20.8129
order.Rhodospirillales.id.2667	rs13336560	C	T	-0.0695313	0.0157065	9.75e-06	19.5976
order.Rhodospirillales.id.2667	rs3730086	A	G	0.0800354	0.0178737	7.98e-06	20.0509
order.Selenomonadales.id.2165	rs1643968	T	C	-0.0565284	0.0112298	4.15e-07	25.339
order.Selenomonadales.id.2165	rs60274479	T	C	-0.0659623	0.0134137	1.16e-06	24.1822
order.Selenomonadales.id.2165	rs13086907	G	A	0.0625312	0.0131735	1.95e-06	22.5315
order.Selenomonadales.id.2165	rs73232831	G	A	-0.151829	0.0314932	1.87e-06	23.2421
order.Selenomonadales.id.2165	rs71405394	G	A	-0.114178	0.02405	2.17e-06	22.539
order.Selenomonadales.id.2165	rs61249479	A	C	0.0777075	0.0168628	2.95e-06	21.2357
order.Selenomonadales.id.2165	rs1447205	G	C	-0.0502053	0.0108382	2.93e-06	21.4578
order.Selenomonadales.id.2165	rs4722181	T	G	0.0501306	0.0105798	2e-06	22.4518
order.Selenomonadales.id.2165	rs4463806	T	C	-0.0543966	0.0129365	7.81e-06	17.6811
order.Selenomonadales.id.2165	rs9423647	G	A	0.047817	0.0105282	6.06e-06	20.628
order.Selenomonadales.id.2165	rs2834062	A	G	0.0489057	0.0108842	8.44e-06	20.1897
order.Selenomonadales.id.2165	rs1649999	A	G	0.0748989	0.0166458	7.58e-06	20.2462
order.Selenomonadales.id.2165	rs1135612	G	A	0.0529785	0.0119177	9.26e-06	19.7614
order.Verrucomicrobiales.id.4030	rs11729256	T	C	0.0749798	0.0150177	6.73e-07	24.9277
order.Verrucomicrobiales.id.4030	rs4936098	A	G	0.0648843	0.0135928	1.12e-06	22.7856
order.Verrucomicrobiales.id.4030	rs9349825	A	G	-0.0704036	0.0147128	2.54e-06	22.8981
order.Verrucomicrobiales.id.4030	rs74542928	T	C	0.112164	0.0236422	1.63e-06	22.5076
order.Verrucomicrobiales.id.4030	rs2602429	C	T	0.0746844	0.0156194	2.58e-06	22.8628
order.Verrucomicrobiales.id.4030	rs4242783	G	A	0.0689292	0.0147693	2.64e-06	21.7815
order.Verrucomicrobiales.id.4030	rs11184341	G	C	0.0655342	0.0142231	4.13e-06	21.2299
order.Verrucomicrobiales.id.4030	rs61779207	G	A	-0.0758309	0.0167762	6.72e-06	20.4318
order.Verrucomicrobiales.id.4030	rs117107102	A	G	0.204683	0.0431573	2.92e-06	22.4934
order.Verrucomicrobiales.id.4030	rs12908520	G	A	0.0618926	0.0130946	2.17e-06	22.3404
order.Verrucomicrobiales.id.4030	rs111862613	T	C	0.090699	0.0196746	3.74e-06	21.2517
order.Verrucomicrobiales.id.4030	rs941682	G	A	-0.0631436	0.0143767	9.61e-06	19.2902
order.Victivallales.id.2254	rs2825714	A	G	-0.13741	0.0289246	1.72e-06	22.5685
order.Victivallales.id.2254	rs17114848	G	A	0.152377	0.0324332	4.06e-06	22.0729
order.Victivallales.id.2254	rs77599476	A	G	0.230292	0.0480168	1.86e-06	23.0022
order.Victivallales.id.2254	rs11770843	C	T	0.109431	0.0234879	1.91e-06	21.7066
order.Victivallales.id.2254	rs72640280	A	G	0.220207	0.0486196	5.18e-06	20.5134
order.Victivallales.id.2254	rs62570196	C	T	-0.21635	0.0439866	1.08e-06	24.1922
order.Victivallales.id.2254	rs2731834	C	G	0.109438	0.023693	4.24e-06	21.3351
order.Victivallales.id.2254	rs2031282	A	G	0.122369	0.0270329	4.38e-06	20.4905
order.Victivallales.id.2254	rs1002941	G	A	0.105025	0.0233484	8.15e-06	20.2334
order.Victivallales.id.2254	rs73113483	T	A	-0.131217	0.0288713	8.66e-06	20.6561
family.Acidaminococcaceae.id.2166	rs6923842	T	C	-0.0796106	0.0169192	2.21e-06	22.1401
family.Acidaminococcaceae.id.2166	rs6589457	A	G	0.165911	0.0349516	2.32e-06	22.5328
family.Acidaminococcaceae.id.2166	rs2933324	A	G	-0.0662557	0.0140257	2.24e-06	22.3152
family.Acidaminococcaceae.id.2166	rs262812	T	C	-0.065675	0.0142257	3.25e-06	21.3135
family.Acidaminococcaceae.id.2166	rs74540770	G	A	-0.108969	0.0243533	7.09e-06	20.0213
family.Acidaminococcaceae.id.2166	rs6427992	G	C	-0.0595857	0.01296	4.24e-06	21.1384
family.Acidaminococcaceae.id.2166	rs45497800	T	C	-0.117863	0.0257351	5.86e-06	20.975
family.Acidaminococcaceae.id.2166	rs78702810	T	C	-0.143755	0.0323244	9.16e-06	19.7782
family.Actinomycetaceae.id.421	rs35011108	A	G	0.241826	0.0503796	1.83e-06	23.0408
family.Actinomycetaceae.id.421	rs2889192	G	T	0.0887537	0.0195009	3.64e-06	20.7141
family.Actinomycetaceae.id.421	rs34583783	G	T	0.123756	0.026427	5.48e-06	21.9299
family.Actinomycetaceae.id.421	rs58484246	T	C	0.0761407	0.0169007	6.12e-06	20.2967
family.Actinomycetaceae.id.421	rs4073240	G	A	0.0747546	0.0164684	6.05e-06	20.6051
family.Alcaligenaceae.id.2875	rs62191117	A	G	0.0684302	0.0133636	2.76e-07	26.221
family.Alcaligenaceae.id.2875	rs9537886	A	C	-0.0570888	0.0110683	2.35e-07	26.6038
family.Alcaligenaceae.id.2875	rs4033856	C	T	0.081834	0.0168931	1.03e-06	23.4665
family.Alcaligenaceae.id.2875	rs67737557	C	G	0.0738409	0.0151678	1.04e-06	23.7001
family.Alcaligenaceae.id.2875	rs17000015	A	T	-0.0609257	0.0125363	1.13e-06	23.619
family.Alcaligenaceae.id.2875	rs2367850	G	C	0.0629104	0.0131712	1.85e-06	22.8136
family.Alcaligenaceae.id.2875	rs7638039	T	C	0.0603335	0.0127779	2.7e-06	22.2946
family.Alcaligenaceae.id.2875	rs62395635	T	C	0.110583	0.0238514	3.35e-06	21.4955
family.Alcaligenaceae.id.2875	rs112159068	A	T	0.131484	0.0281089	3.56e-06	21.8806
family.Alcaligenaceae.id.2875	rs6969323	A	C	-0.0593564	0.0129137	3.89e-06	21.127
family.Alcaligenaceae.id.2875	rs7302582	G	C	-0.106817	0.023298	3.34e-06	21.0203
family.Alcaligenaceae.id.2875	rs1153990	A	G	-0.058727	0.0128306	5.97e-06	20.95
family.Alcaligenaceae.id.2875	rs9964679	A	G	0.0537051	0.0116008	4.47e-06	21.4316
family.Alcaligenaceae.id.2875	rs112135816	T	G	-0.0775052	0.0171554	5.28e-06	20.4109
family.Alcaligenaceae.id.2875	rs147968	C	T	0.0489475	0.0110321	9.13e-06	19.6855
family.Alcaligenaceae.id.2875	rs74776516	T	G	-0.0944052	0.0213287	6.85e-06	19.5914
family.Alcaligenaceae.id.2875	rs28480294	T	C	-0.0516967	0.0115503	6.61e-06	20.0326
family.Bacteroidaceae.id.917	rs6795673	C	T	0.0538565	0.0105251	3.38e-07	26.1832
family.Bacteroidaceae.id.917	rs28757219	T	A	0.0818398	0.0170319	1.29e-06	23.089
family.Bacteroidaceae.id.917	rs9507307	C	T	0.0604456	0.0129128	2.13e-06	21.9124
family.Bacteroidaceae.id.917	rs66474973	G	T	0.0812515	0.0164479	6.81e-07	24.403
family.Bacteroidaceae.id.917	rs11585893	A	G	-0.0740746	0.0147633	1.8e-06	25.175
family.Bacteroidaceae.id.917	rs495004	C	G	-0.0607475	0.0129865	3.42e-06	21.8811
family.Bacteroidaceae.id.917	rs17619981	T	G	0.0880978	0.0187002	2.69e-06	22.1941
family.Bacteroidaceae.id.917	rs2023437	T	C	-0.0782324	0.0167634	5.02e-06	21.7796
family.Bacteroidaceae.id.917	rs66710942	C	T	0.0488038	0.0107412	5.86e-06	20.6443
family.Bacteroidaceae.id.917	rs13207588	A	G	-0.059205	0.0131195	7.49e-06	20.365
family.Bacteroidaceae.id.917	rs2366421	T	A	-0.0528153	0.0117124	7.65e-06	20.3341
family.Bacteroidaceae.id.917	rs1340391	T	C	-0.0592004	0.0132244	6.73e-06	20.0399
family.BacteroidalesS24.7group.id.11173	rs738193	T	C	0.0847328	0.0165856	3.82e-07	26.1
family.BacteroidalesS24.7group.id.11173	rs941000	C	T	0.0850266	0.0163382	3.16e-07	27.0831
family.BacteroidalesS24.7group.id.11173	rs689695	C	A	0.0814578	0.0167057	1.28e-06	23.7759
family.BacteroidalesS24.7group.id.11173	rs17043785	T	C	-0.176187	0.0347133	5.12e-07	25.7606
family.BacteroidalesS24.7group.id.11173	rs10872669	A	G	-0.123071	0.0275665	9.49e-06	19.9317
family.BacteroidalesS24.7group.id.11173	rs12748533	G	T	-0.0821108	0.0172701	2.59e-06	22.6054
family.BacteroidalesS24.7group.id.11173	rs6831034	T	A	-0.0956546	0.0205228	6.1e-06	21.7239
family.BacteroidalesS24.7group.id.11173	rs61508842	T	C	0.122574	0.0272389	7.83e-06	20.2498
family.BacteroidalesS24.7group.id.11173	rs78609301	A	G	-0.0867065	0.0195709	7.09e-06	19.6283
family.BacteroidalesS24.7group.id.11173	rs11135366	C	G	0.0842142	0.0183739	8.78e-06	21.0072
family.BacteroidalesS24.7group.id.11173	rs7217209	C	T	0.0843019	0.0187308	8.43e-06	20.2564
family.Bifidobacteriaceae.id.433	rs182549	C	T	0.11707	0.0126703	5.94e-20	85.3717
family.Bifidobacteriaceae.id.433	rs7322849	T	C	0.110676	0.0200996	1.74e-08	30.3202
family.Bifidobacteriaceae.id.433	rs76671854	C	G	-0.0892981	0.0183177	1.04e-06	23.7653
family.Bifidobacteriaceae.id.433	rs4957061	T	C	0.0569873	0.0116907	1.15e-06	23.7614
family.Bifidobacteriaceae.id.433	rs10841473	G	C	-0.0613031	0.0128844	2.28e-06	22.6378
family.Bifidobacteriaceae.id.433	rs4567981	T	A	0.0577763	0.0117388	8.88e-07	24.2242
family.Bifidobacteriaceae.id.433	rs13020688	G	A	0.0584045	0.0122081	1.57e-06	22.8872
family.Bifidobacteriaceae.id.433	rs677208	G	C	0.0728589	0.0164821	6e-06	19.5408
family.Bifidobacteriaceae.id.433	rs12446429	T	C	0.0810099	0.019073	8.53e-06	18.04
family.Bifidobacteriaceae.id.433	rs540489	T	G	-0.0632518	0.013817	5.37e-06	20.9567
family.Bifidobacteriaceae.id.433	rs857444	C	T	0.0553965	0.0120669	3.82e-06	21.0752
family.Bifidobacteriaceae.id.433	rs10857328	T	A	0.0562	0.0126395	7.24e-06	19.7703
family.Bifidobacteriaceae.id.433	rs10831953	G	A	0.0537537	0.0123746	9.95e-06	18.8693
family.Bifidobacteriaceae.id.433	rs7174549	C	T	0.0551726	0.0124655	6.87e-06	19.5898
family.Bifidobacteriaceae.id.433	rs73797465	T	G	-0.0942612	0.0208421	4.85e-06	20.4542
family.Bifidobacteriaceae.id.433	rs10496759	G	C	0.0637133	0.0144305	8.8e-06	19.4938
family.Bifidobacteriaceae.id.433	rs55888705	A	G	0.053673	0.0120586	8.66e-06	19.8114
family.Bifidobacteriaceae.id.433	rs6899771	A	G	-0.0914312	0.0202604	7.28e-06	20.3655
family.Christensenellaceae.id.1866	rs62573205	G	A	-0.0654804	0.0133503	1.49e-06	24.057
family.Christensenellaceae.id.1866	rs870002	C	T	0.0488951	0.0109817	6.54e-06	19.8241
family.Christensenellaceae.id.1866	rs12657403	A	G	0.078108	0.0171887	5.59e-06	20.6493
family.Christensenellaceae.id.1866	rs117186816	G	A	-0.206476	0.0436362	6.52e-06	22.3894
family.Christensenellaceae.id.1866	rs9608766	T	C	-0.0682134	0.01496	3.33e-06	20.7911
family.Christensenellaceae.id.1866	rs4076564	G	A	-0.188623	0.039209	8.06e-06	23.1429
family.Christensenellaceae.id.1866	rs4805124	C	G	0.0486508	0.0109067	8.36e-06	19.8973
family.Christensenellaceae.id.1866	rs72706624	G	T	0.0882626	0.0197575	6.38e-06	19.9568
family.Christensenellaceae.id.1866	rs77867022	G	T	-0.160443	0.0379589	8.82e-06	17.8656
family.Christensenellaceae.id.1866	rs7211194	C	T	0.0492094	0.0110916	9.94e-06	19.6836
family.Christensenellaceae.id.1866	rs892686	A	G	0.0506107	0.0109651	4.12e-06	21.3041
family.Christensenellaceae.id.1866	rs12380890	A	G	-0.0503972	0.0111047	5.78e-06	20.5966
family.Clostridiaceae1.id.1869	rs12186080	G	A	0.0748236	0.016246	5.34e-06	21.2122
family.Clostridiaceae1.id.1869	rs2795528	G	A	-0.180969	0.0390911	3.81e-06	21.4315
family.Clostridiaceae1.id.1869	rs550843	T	C	-0.0734787	0.0168383	7.09e-06	19.0425
family.Clostridiaceae1.id.1869	rs12341505	G	A	0.0814503	0.0179338	4.54e-06	20.6272
family.Clostridiaceae1.id.1869	rs4723021	T	C	-0.106376	0.0241944	7.42e-06	19.3313
family.Clostridiaceae1.id.1869	rs881532	A	G	-0.0533035	0.0119011	7.9e-06	20.0604
family.Clostridiaceae1.id.1869	rs2817172	C	T	0.0563367	0.012392	5.27e-06	20.668
family.Clostridiaceae1.id.1869	rs10875374	C	T	-0.0536759	0.0119436	8.1e-06	20.1971
family.Clostridiaceae1.id.1869	rs12490337	C	G	-0.0616944	0.013693	6.91e-06	20.2999
family.Clostridiaceae1.id.1869	rs62397761	A	G	0.0615805	0.0136198	9.08e-06	20.443
family.Clostridiaceae1.id.1869	rs56188186	A	G	0.0967774	0.0217471	8.24e-06	19.8036
family.ClostridialesvadinBB60group.id.11286	rs55682560	C	T	-0.131519	0.0261319	4.97e-07	25.3302
family.ClostridialesvadinBB60group.id.11286	rs9979874	G	C	-0.0738925	0.0150911	1.05e-06	23.9749
family.ClostridialesvadinBB60group.id.11286	rs28691777	C	T	0.137134	0.0266996	6.96e-07	26.3802
family.ClostridialesvadinBB60group.id.11286	rs6588624	G	A	-0.0662317	0.0138147	1.79e-06	22.9853
family.ClostridialesvadinBB60group.id.11286	rs7538034	T	G	-0.078598	0.0165982	2.37e-06	22.4233
family.ClostridialesvadinBB60group.id.11286	rs66714985	A	C	0.116908	0.0252447	4.85e-06	21.446
family.ClostridialesvadinBB60group.id.11286	rs118104867	C	T	0.214464	0.0455098	3.44e-06	22.2075
family.ClostridialesvadinBB60group.id.11286	rs2191834	G	T	0.0746375	0.0159136	2.5e-06	21.9977
family.ClostridialesvadinBB60group.id.11286	rs7725895	A	G	-0.116224	0.0240367	3.94e-06	23.3797
family.ClostridialesvadinBB60group.id.11286	rs7226487	A	G	-0.0643682	0.0138701	3.58e-06	21.5368
family.ClostridialesvadinBB60group.id.11286	rs10517600	T	G	0.0626993	0.0139364	6.83e-06	20.2406
family.ClostridialesvadinBB60group.id.11286	rs17121075	G	A	0.0769254	0.0172234	7.91e-06	19.9482
family.ClostridialesvadinBB60group.id.11286	rs10904722	C	T	-0.0672314	0.0147123	5.05e-06	20.8825
family.ClostridialesvadinBB60group.id.11286	rs6755871	C	G	-0.0613825	0.0138976	9.33e-06	19.5079
family.ClostridialesvadinBB60group.id.11286	rs34088226	A	G	-0.117807	0.026924	7.66e-06	19.1454
family.ClostridialesvadinBB60group.id.11286	rs13409132	A	G	-0.165419	0.0352154	4.37e-06	22.0649
family.ClostridialesvadinBB60group.id.11286	rs989682	A	G	0.070194	0.0155364	6.85e-06	20.4126
family.Coriobacteriaceae.id.811	rs719099	A	G	0.0778402	0.0155815	5.43e-07	24.9568
family.Coriobacteriaceae.id.811	rs240104	T	C	-0.0603429	0.0126849	1.52e-06	22.6296
family.Coriobacteriaceae.id.811	rs11250875	T	C	0.06075	0.0130939	4.83e-06	21.5256
family.Coriobacteriaceae.id.811	rs34739816	G	T	0.0965017	0.0207666	3.88e-06	21.5943
family.Coriobacteriaceae.id.811	rs76779974	C	G	0.0774888	0.0171877	5.63e-06	20.3256
family.Coriobacteriaceae.id.811	rs80046645	C	G	0.25584	0.0561995	4.66e-06	20.7239
family.Coriobacteriaceae.id.811	rs1816223	A	G	-0.0586265	0.0129006	4.84e-06	20.6523
family.Coriobacteriaceae.id.811	rs67561917	A	G	-0.0714367	0.0154113	5.39e-06	21.4863
family.Coriobacteriaceae.id.811	rs3025411	A	G	0.0926543	0.0209468	8.27e-06	19.5657
family.Coriobacteriaceae.id.811	rs11656361	A	C	0.0773006	0.017553	8.02e-06	19.3939
family.Coriobacteriaceae.id.811	rs1397793	G	A	-0.0498855	0.0112446	9.77e-06	19.6815
family.Coriobacteriaceae.id.811	rs11073596	T	G	0.0510212	0.0114339	8.14e-06	19.9118
family.Coriobacteriaceae.id.811	rs2442778	G	A	-0.116408	0.0258545	9.03e-06	20.2719
family.Coriobacteriaceae.id.811	rs62448869	T	A	-0.0486059	0.0108982	7.87e-06	19.8914
family.Coriobacteriaceae.id.811	rs13307134	C	T	0.0565686	0.0126265	7.8e-06	20.0718
family.Coriobacteriaceae.id.811	rs12974142	G	A	0.0789796	0.0177205	8.51e-06	19.8646
family.Coriobacteriaceae.id.811	rs8010111	G	A	-0.103377	0.0229286	6.9e-06	20.3278
family.Defluviitaleaceae.id.1924	rs72731813	C	T	-0.149751	0.0293415	2.76e-07	26.0481
family.Defluviitaleaceae.id.1924	rs4677103	A	G	0.0977203	0.0197033	9.42e-07	24.5976
family.Defluviitaleaceae.id.1924	rs55658617	T	C	0.177314	0.0361844	1.41e-06	24.0128
family.Defluviitaleaceae.id.1924	rs9725395	A	G	-0.138357	0.0295185	3.41e-06	21.9691
family.Defluviitaleaceae.id.1924	rs17051335	C	T	-0.134314	0.0292201	4.58e-06	21.1288
family.Defluviitaleaceae.id.1924	rs112893842	T	C	0.110761	0.0232545	2.75e-06	22.6862
family.Defluviitaleaceae.id.1924	rs28696126	A	T	-0.107106	0.0238173	5.56e-06	20.223
family.Defluviitaleaceae.id.1924	rs1582238	T	C	0.0801923	0.0167061	1.69e-06	23.0417
family.Defluviitaleaceae.id.1924	rs1908593	T	C	0.070223	0.0156601	7.86e-06	20.1081
family.Defluviitaleaceae.id.1924	rs9608282	T	G	0.139014	0.0299429	4.61e-06	21.554
family.Defluviitaleaceae.id.1924	rs4344384	G	T	0.0708803	0.0156121	5.86e-06	20.6124
family.Defluviitaleaceae.id.1924	rs540220	T	C	-0.123954	0.0289814	9.48e-06	18.2928
family.Desulfovibrionaceae.id.3169	rs6058181	C	T	0.0834742	0.0166111	2.7e-07	25.2528
family.Desulfovibrionaceae.id.3169	rs4506934	C	T	-0.0943381	0.020138	3.16e-06	21.9453
family.Desulfovibrionaceae.id.3169	rs2692012	A	G	0.114231	0.0253568	1.56e-06	20.2944
family.Desulfovibrionaceae.id.3169	rs11599763	T	C	-0.0555931	0.0117493	2.5e-06	22.3879
family.Desulfovibrionaceae.id.3169	rs2838334	G	A	0.0571419	0.012423	3.82e-06	21.1572
family.Desulfovibrionaceae.id.3169	rs112381107	C	T	0.211435	0.0456962	2.82e-06	21.409
family.Desulfovibrionaceae.id.3169	rs16851319	G	C	-0.0732697	0.0150964	2.4e-06	23.5561
family.Desulfovibrionaceae.id.3169	rs17791387	A	G	-0.0729251	0.0154381	2.1e-06	22.3135
family.Desulfovibrionaceae.id.3169	rs9928243	C	A	-0.0541732	0.0117819	4.48e-06	21.1417
family.Desulfovibrionaceae.id.3169	rs7164160	A	T	-0.0574455	0.0129468	7.34e-06	19.6872
family.Desulfovibrionaceae.id.3169	rs3935584	C	T	-0.0525838	0.0115757	6.78e-06	20.6351
family.Desulfovibrionaceae.id.3169	rs72647048	T	C	-0.0770089	0.017089	9.61e-06	20.307
family.Enterobacteriaceae.id.3469	rs78143293	A	G	-0.0848521	0.0170415	1.2e-06	24.7918
family.Enterobacteriaceae.id.3469	rs111229068	A	T	0.110561	0.0241719	3.65e-06	20.921
family.Enterobacteriaceae.id.3469	rs62210023	A	G	0.0606754	0.0130125	3.13e-06	21.7422
family.Enterobacteriaceae.id.3469	rs504442	T	G	0.084159	0.0189479	5.17e-06	19.7278
family.Enterobacteriaceae.id.3469	rs80319214	C	G	0.0990404	0.0215877	6.95e-06	21.048
family.Enterobacteriaceae.id.3469	rs11026530	T	C	0.0822408	0.0186379	9.43e-06	19.4706
family.Enterobacteriaceae.id.3469	rs2374342	C	A	0.0582927	0.0126195	4.52e-06	21.3376
family.Enterobacteriaceae.id.3469	rs79757635	C	A	0.0758597	0.0171286	9.32e-06	19.6146
family.Enterobacteriaceae.id.3469	rs35673018	G	A	0.0899642	0.0202934	7.63e-06	19.653
family.Enterobacteriaceae.id.3469	rs61973590	C	G	-0.0605392	0.0133696	8.54e-06	20.5039
family.Enterobacteriaceae.id.3469	rs4792380	A	T	0.115598	0.0257683	9.49e-06	20.1246
family.Erysipelotrichaceae.id.2149	rs62504403	C	T	0.0681159	0.0127883	1.12e-07	28.3706
family.Erysipelotrichaceae.id.2149	rs7234058	T	C	-0.0945759	0.0194091	9.12e-07	23.7438
family.Erysipelotrichaceae.id.2149	rs17530232	A	G	0.10305	0.0224648	2.79e-06	21.0423
family.Erysipelotrichaceae.id.2149	rs2300774	G	A	0.0524152	0.0106784	8.95e-07	24.0937
family.Erysipelotrichaceae.id.2149	rs35161940	T	C	-0.0806041	0.0167641	1.85e-06	23.1182
family.Erysipelotrichaceae.id.2149	rs10781552	C	T	-0.0552212	0.0116074	2.33e-06	22.6329
family.Erysipelotrichaceae.id.2149	rs8003149	C	T	0.0538798	0.0116888	4.08e-06	21.2477
family.Erysipelotrichaceae.id.2149	rs4078432	C	T	-0.0608929	0.0133764	4.23e-06	20.7232
family.Erysipelotrichaceae.id.2149	rs1074800	A	G	0.0492438	0.010887	6.15e-06	20.459
family.Erysipelotrichaceae.id.2149	rs56970041	T	G	0.0724144	0.0164471	5.4e-06	19.3854
family.Erysipelotrichaceae.id.2149	rs7826267	T	G	-0.0839071	0.0199131	9.28e-06	17.755
family.Erysipelotrichaceae.id.2149	rs1884466	C	T	-0.0475363	0.0106939	9.53e-06	19.7598
family.Erysipelotrichaceae.id.2149	rs290833	T	G	-0.0497374	0.0111376	8.03e-06	19.9425
family.FamilyXI.id.1936	rs2155352	A	G	-0.150538	0.0302319	6.63e-07	24.7947
family.FamilyXI.id.1936	rs697771	A	G	-0.117677	0.0251491	3.19e-06	21.8947
family.FamilyXI.id.1936	rs10759623	C	T	-0.162115	0.032151	5.78e-07	25.4247
family.FamilyXI.id.1936	rs11547158	A	G	-0.177599	0.0372795	2.7e-06	22.6957
family.FamilyXI.id.1936	rs488164	T	G	0.117998	0.025516	4.8e-06	21.3856
family.FamilyXI.id.1936	rs3733511	A	G	0.128253	0.0274718	3.39e-06	21.7954
family.FamilyXI.id.1936	rs6025153	G	C	0.118619	0.0261969	7.07e-06	20.5024
family.FamilyXI.id.1936	rs78222136	G	C	0.224835	0.0511672	8.41e-06	19.3083
family.FamilyXI.id.1936	rs17379710	T	C	-0.116383	0.0252125	3.97e-06	21.3084
family.FamilyXI.id.1936	rs2156611	T	C	-0.112486	0.0251099	9.43e-06	20.0683
family.FamilyXIII.id.1957	rs6501525	A	G	0.0561559	0.0115587	1.24e-06	23.6032
family.FamilyXIII.id.1957	rs118170811	A	G	0.151619	0.0317112	1.8e-06	22.8603
family.FamilyXIII.id.1957	rs12643275	A	T	-0.0550907	0.0116474	2.42e-06	22.3717
family.FamilyXIII.id.1957	rs1999289	A	T	-0.0637366	0.013927	2.54e-06	20.9442
family.FamilyXIII.id.1957	rs482905	G	T	0.0596528	0.012717	3.72e-06	22.0035
family.FamilyXIII.id.1957	rs3098182	G	T	0.0508511	0.011014	4.04e-06	21.3161
family.FamilyXIII.id.1957	rs6797051	C	T	-0.0805984	0.0171364	4.89e-06	22.1214
family.FamilyXIII.id.1957	rs66753613	G	A	0.0651136	0.0144251	8.08e-06	20.3753
family.FamilyXIII.id.1957	rs7514702	T	C	-0.0663236	0.0141626	3.92e-06	21.9307
family.FamilyXIII.id.1957	rs7076829	T	A	-0.0516394	0.0112313	4.76e-06	21.1399
family.FamilyXIII.id.1957	rs10404377	C	A	-0.0503183	0.011165	6.99e-06	20.3111
family.FamilyXIII.id.1957	rs4293737	A	G	-0.112091	0.0271305	8.38e-06	17.0696
family.FamilyXIII.id.1957	rs1887048	G	A	0.0579979	0.0129602	9.65e-06	20.0263
family.FamilyXIII.id.1957	rs12904405	A	G	-0.0851896	0.0192688	7.67e-06	19.5462
family.Lachnospiraceae.id.1987	rs9929145	G	A	-0.125721	0.0245233	2.84e-07	26.282
family.Lachnospiraceae.id.1987	rs11755180	C	G	-0.049227	0.0104894	2.69e-06	22.0245
family.Lachnospiraceae.id.1987	rs35524804	T	C	-0.0607481	0.0125216	2.45e-06	23.5368
family.Lachnospiraceae.id.1987	rs11979110	T	C	-0.0500924	0.0105069	1.82e-06	22.7299
family.Lachnospiraceae.id.1987	rs79086868	T	C	0.0776723	0.0164472	3.01e-06	22.3022
family.Lachnospiraceae.id.1987	rs112040820	A	G	0.0549584	0.0117086	2.42e-06	22.0323
family.Lachnospiraceae.id.1987	rs2159863	A	G	-0.0585831	0.0128742	3.7e-06	20.7063
family.Lachnospiraceae.id.1987	rs11139361	T	C	0.0494463	0.0110503	4.26e-06	20.0224
family.Lachnospiraceae.id.1987	rs1205443	A	G	0.0501415	0.0112157	7.29e-06	19.9867
family.Lachnospiraceae.id.1987	rs7359994	T	C	-0.0503142	0.0112482	5.36e-06	20.0086
family.Lachnospiraceae.id.1987	rs146660815	T	C	-0.215114	0.0476778	6.53e-06	20.3566
family.Lachnospiraceae.id.1987	rs959845	C	T	-0.0493666	0.0107801	5.17e-06	20.971
family.Lachnospiraceae.id.1987	rs10402491	C	T	0.0661701	0.014851	7.58e-06	19.8525
family.Lachnospiraceae.id.1987	rs13005175	A	G	0.0993483	0.0218395	8.37e-06	20.6936
family.Lachnospiraceae.id.1987	rs2910921	T	C	0.160302	0.035832	8.42e-06	20.0141
family.Lachnospiraceae.id.1987	rs12760724	A	C	-0.0484566	0.0107934	7.27e-06	20.1553
family.Lachnospiraceae.id.1987	rs3127230	C	T	-0.0503537	0.0112201	6.2e-06	20.1406
family.Lachnospiraceae.id.1987	rs11841382	G	T	-0.0718128	0.017462	9.58e-06	16.9129
family.Lactobacillaceae.id.1836	rs16861661	G	A	-0.193287	0.0379293	2.7e-07	25.9691
family.Lactobacillaceae.id.1836	rs921925	A	C	0.0999419	0.0201687	5.77e-07	24.5549
family.Lactobacillaceae.id.1836	rs768253	T	G	-0.0792344	0.0170604	3.61e-06	21.5699
family.Lactobacillaceae.id.1836	rs6092149	A	T	-0.0825646	0.0170282	1.38e-06	23.5098
family.Lactobacillaceae.id.1836	rs328312	T	A	0.082529	0.0168225	8.69e-07	24.0676
family.Lactobacillaceae.id.1836	rs11674854	C	T	-0.0830224	0.0175267	2.6e-06	22.4382
family.Lactobacillaceae.id.1836	rs77478751	A	G	-0.219178	0.0473566	5.96e-06	21.4206
family.Lactobacillaceae.id.1836	rs74599091	A	G	0.191613	0.0425039	7.7e-06	20.3232
family.Lactobacillaceae.id.1836	rs9345899	A	G	-0.124042	0.0278946	9.45e-06	19.774
family.Lactobacillaceae.id.1836	rs1590596	C	G	-0.10381	0.0220135	3.9e-06	22.2383
family.Lactobacillaceae.id.1836	rs1530559	G	A	0.0772453	0.0176921	9.65e-06	19.0627
family.Lactobacillaceae.id.1836	rs62314653	C	A	0.177082	0.0392269	6.59e-06	20.3789
family.Methanobacteriaceae.id.121	rs10202904	T	G	-0.121754	0.0235357	3.01e-07	26.7615
family.Methanobacteriaceae.id.121	rs73457410	A	G	0.21534	0.0436695	1.41e-06	24.316
family.Methanobacteriaceae.id.121	rs6776814	T	C	-0.199566	0.0411825	1.63e-06	23.4827
family.Methanobacteriaceae.id.121	rs894996	C	A	0.216999	0.0449076	1.88e-06	23.3495
family.Methanobacteriaceae.id.121	rs75208022	C	T	-0.227245	0.048763	5.92e-06	21.7173
family.Methanobacteriaceae.id.121	rs12825290	C	G	-0.216781	0.0493496	6.08e-06	19.2963
family.Methanobacteriaceae.id.121	rs56131665	G	A	0.178661	0.039298	6.18e-06	20.669
family.Methanobacteriaceae.id.121	rs11018665	A	T	0.111465	0.0250516	6.52e-06	19.7975
family.Methanobacteriaceae.id.121	rs4257531	G	A	0.164498	0.0364959	7.44e-06	20.3158
family.Methanobacteriaceae.id.121	rs6508769	T	C	0.153519	0.0344519	8.23e-06	19.8564
family.Methanobacteriaceae.id.121	rs73068003	G	T	-0.15814	0.0351803	8.45e-06	20.2063
family.Methanobacteriaceae.id.121	rs10424197	G	A	-0.111274	0.0247517	9.28e-06	20.2106
family.Oxalobacteraceae.id.2966	rs4428215	G	A	0.12561	0.0230053	4.88e-08	29.8121
family.Oxalobacteraceae.id.2966	rs1569853	T	C	-0.140043	0.0281704	7.45e-07	24.7136
family.Oxalobacteraceae.id.2966	rs736744	C	T	0.105642	0.0200648	1.49e-07	27.7207
family.Oxalobacteraceae.id.2966	rs6000536	C	T	-0.118383	0.0241355	7.39e-07	24.0583
family.Oxalobacteraceae.id.2966	rs36057338	G	T	0.181604	0.0398742	6.26e-06	20.7427
family.Oxalobacteraceae.id.2966	rs7993559	C	A	0.0921059	0.0201114	5.04e-06	20.9745
family.Oxalobacteraceae.id.2966	rs12002250	A	C	0.196145	0.044523	5.53e-06	19.4083
family.Oxalobacteraceae.id.2966	rs111966731	T	C	0.204031	0.0445746	4.56e-06	20.9516
family.Oxalobacteraceae.id.2966	rs17138946	G	T	-0.189444	0.0430248	8.09e-06	19.3876
family.Oxalobacteraceae.id.2966	rs11246212	T	C	0.13607	0.0291797	4.51e-06	21.7454
family.Oxalobacteraceae.id.2966	rs934049	G	A	0.109751	0.0238636	4.21e-06	21.1518
family.Oxalobacteraceae.id.2966	rs12509763	C	G	-0.16332	0.0360823	8.05e-06	20.4875
family.Oxalobacteraceae.id.2966	rs561239	A	G	0.105525	0.0236769	7.19e-06	19.8638
family.Oxalobacteraceae.id.2966	rs62435498	C	A	0.181521	0.0400608	7.46e-06	20.5312
family.Oxalobacteraceae.id.2966	rs80330081	A	C	-0.18756	0.0423688	6.64e-06	19.5969
family.Pasteurellaceae.id.3689	rs12191680	C	G	0.102214	0.0197189	3.05e-07	26.8689
family.Pasteurellaceae.id.3689	rs9382510	C	T	-0.0881865	0.0169965	2.48e-07	26.9207
family.Pasteurellaceae.id.3689	rs10840326	C	G	-0.0717634	0.0149229	1.44e-06	23.1259
family.Pasteurellaceae.id.3689	rs76022354	C	T	0.24289	0.0500406	1.83e-06	23.5599
family.Pasteurellaceae.id.3689	rs72756943	G	A	0.13988	0.0303029	3.35e-06	21.308
family.Pasteurellaceae.id.3689	rs78909003	T	C	-0.241159	0.0498372	2.05e-06	23.4154
family.Pasteurellaceae.id.3689	rs6092684	A	T	0.0684647	0.014674	3.44e-06	21.7689
family.Pasteurellaceae.id.3689	rs4822728	T	C	0.0685479	0.0149032	4.72e-06	21.1557
family.Pasteurellaceae.id.3689	rs35510	A	G	0.122729	0.0264958	4.02e-06	21.4557
family.Pasteurellaceae.id.3689	rs10965428	C	A	-0.119902	0.0258219	4.29e-06	21.5614
family.Pasteurellaceae.id.3689	rs16970009	A	G	0.187381	0.0429572	7.32e-06	19.0275
family.Pasteurellaceae.id.3689	rs12050685	A	G	-0.0670948	0.015239	9.19e-06	19.385
family.Pasteurellaceae.id.3689	rs73139353	A	C	-0.222573	0.0484634	8.71e-06	21.0919
family.Pasteurellaceae.id.3689	rs6972479	A	G	-0.0781862	0.0175366	7.75e-06	19.8779
family.Pasteurellaceae.id.3689	rs9895850	T	C	-0.176406	0.041017	9.08e-06	18.497
family.Pasteurellaceae.id.3689	rs111582866	G	A	-0.113957	0.0256403	7.07e-06	19.7532
family.Pasteurellaceae.id.3689	rs62568866	T	A	-0.118018	0.0259206	7.23e-06	20.7304
family.Pasteurellaceae.id.3689	rs731534	C	G	-0.0986502	0.0216316	9.46e-06	20.7978
family.Pasteurellaceae.id.3689	rs9938097	T	C	-0.0710386	0.0158024	8.23e-06	20.2088
family.Peptococcaceae.id.2024	rs35703006	G	T	0.0812655	0.0164355	4.95e-07	24.4481
family.Peptococcaceae.id.2024	rs4990837	A	G	0.0910387	0.0185869	1.74e-06	23.9903
family.Peptococcaceae.id.2024	rs150600492	A	C	0.135774	0.0289757	2.31e-06	21.9566
family.Peptococcaceae.id.2024	rs12634826	T	G	-0.0739885	0.0150931	1.01e-06	24.0309
family.Peptococcaceae.id.2024	rs12992764	T	G	0.0684213	0.0141137	1.46e-06	23.5018
family.Peptococcaceae.id.2024	rs75898026	A	G	-0.0821779	0.0173541	2.02e-06	22.4235
family.Peptococcaceae.id.2024	rs117452796	A	G	-0.257982	0.0549569	3.15e-06	22.0361
family.Peptococcaceae.id.2024	rs75430375	C	T	-0.147941	0.0317498	3.41e-06	21.7117
family.Peptococcaceae.id.2024	rs12144792	C	T	0.064399	0.0141246	5.82e-06	20.7878
family.Peptostreptococcaceae.id.2042	rs61841503	G	A	0.0919658	0.0161331	9.8e-09	32.4951
family.Peptostreptococcaceae.id.2042	rs4692811	C	T	0.0642075	0.0126913	4.21e-07	25.5953
family.Peptostreptococcaceae.id.2042	rs12377846	C	A	-0.252	0.0511627	7.26e-07	24.2602
family.Peptostreptococcaceae.id.2042	rs2644627	C	G	-0.0558506	0.011224	6.33e-07	24.7605
family.Peptostreptococcaceae.id.2042	rs59987323	C	T	-0.0537078	0.011443	2.7e-06	22.029
family.Peptostreptococcaceae.id.2042	rs9573937	A	G	-0.0693637	0.0142907	1.71e-06	23.5589
family.Peptostreptococcaceae.id.2042	rs75819860	T	A	0.126264	0.0268383	2.49e-06	22.1334
family.Peptostreptococcaceae.id.2042	rs117020988	C	T	0.182411	0.0372126	1.03e-06	24.0282
family.Peptostreptococcaceae.id.2042	rs1520207	C	T	0.0525658	0.0112476	3.17e-06	21.8417
family.Peptostreptococcaceae.id.2042	rs76982728	T	C	0.124203	0.0266923	3.24e-06	21.6516
family.Peptostreptococcaceae.id.2042	rs12986312	T	G	0.0571818	0.0125947	5.77e-06	20.6129
family.Peptostreptococcaceae.id.2042	rs10805326	G	A	0.0566637	0.012276	4.03e-06	21.3058
family.Peptostreptococcaceae.id.2042	rs1467258	G	A	0.072584	0.0162321	7.9e-06	19.9954
family.Peptostreptococcaceae.id.2042	rs59865771	C	T	-0.0573764	0.0127192	7.69e-06	20.3492
family.Peptostreptococcaceae.id.2042	rs77540684	T	G	0.106725	0.0245638	8.14e-06	18.8775
family.Peptostreptococcaceae.id.2042	rs6721459	A	G	0.0509823	0.0111975	5.08e-06	20.7299
family.Porphyromonadaceae.id.943	rs10119172	C	G	-0.0737324	0.014259	1.32e-07	26.7386
family.Porphyromonadaceae.id.943	rs17065783	A	G	-0.059133	0.0122235	1.79e-06	23.4028
family.Porphyromonadaceae.id.943	rs6953849	A	G	0.0718149	0.0150724	2.44e-06	22.7019
family.Porphyromonadaceae.id.943	rs10858364	G	T	0.055316	0.012085	4.31e-06	20.9512
family.Porphyromonadaceae.id.943	rs3111851	C	G	0.0581896	0.0121147	2.19e-06	23.0709
family.Porphyromonadaceae.id.943	rs7330827	T	C	-0.103842	0.0237355	8.05e-06	19.1403
family.Porphyromonadaceae.id.943	rs35961441	A	C	0.0915257	0.0207306	8.37e-06	19.4923
family.Porphyromonadaceae.id.943	rs10762312	G	A	-0.052368	0.0118814	8.7e-06	19.4265
family.Porphyromonadaceae.id.943	rs35233670	T	C	-0.0473576	0.010602	7.91e-06	19.9529
family.Porphyromonadaceae.id.943	rs864093	A	C	-0.0527939	0.0117499	9.6e-06	20.1882
family.Porphyromonadaceae.id.943	rs1980561	A	G	-0.0485289	0.0109284	8.95e-06	19.7192
family.Prevotellaceae.id.960	rs9958960	G	A	-0.0914807	0.0173611	1.06e-07	27.7653
family.Prevotellaceae.id.960	rs4493272	T	C	-0.0604992	0.0118027	3.02e-07	26.2745
family.Prevotellaceae.id.960	rs3860225	A	G	0.083936	0.0167936	5.5e-07	24.9809
family.Prevotellaceae.id.960	rs912860	G	A	-0.229046	0.0483124	9.3e-07	22.4765
family.Prevotellaceae.id.960	rs12118202	T	C	-0.0751986	0.0147265	5.54e-07	26.0747
family.Prevotellaceae.id.960	rs2206482	T	G	-0.0569105	0.0117486	1.3e-06	23.4644
family.Prevotellaceae.id.960	rs9586501	G	A	0.0592681	0.0127329	2.59e-06	21.6663
family.Prevotellaceae.id.960	rs12057990	C	T	0.0589878	0.0132268	8.97e-06	19.889
family.Prevotellaceae.id.960	rs148376875	T	G	0.084515	0.0179163	2.08e-06	22.2521
family.Prevotellaceae.id.960	rs4685827	T	C	-0.0679529	0.0145407	2.77e-06	21.8396
family.Prevotellaceae.id.960	rs10131942	C	G	0.0701212	0.0158326	8.61e-06	19.6152
family.Prevotellaceae.id.960	rs34660375	A	G	-0.0805894	0.0178291	7.4e-06	20.4313
family.Prevotellaceae.id.960	rs7252711	A	G	-0.0740876	0.0161926	5.57e-06	20.9343
family.Prevotellaceae.id.960	rs3758087	T	C	0.0564199	0.0124655	8.61e-06	20.4854
family.Prevotellaceae.id.960	rs34071565	T	A	-0.1567	0.0347882	5.6e-06	20.2896
family.Prevotellaceae.id.960	rs13069367	A	C	-0.0539768	0.0119687	7.39e-06	20.3385
family.Prevotellaceae.id.960	rs7975087	C	A	-0.0601448	0.0135454	7.59e-06	19.7157
family.Prevotellaceae.id.960	rs2278540	G	A	0.0554249	0.0123265	8.44e-06	20.2177
family.Rhodospirillaceae.id.2717	rs9813022	A	G	-0.0842444	0.0163583	2.53e-07	26.5219
family.Rhodospirillaceae.id.2717	rs3754624	C	T	0.0971389	0.0200064	1.71e-06	23.5748
family.Rhodospirillaceae.id.2717	rs55876211	C	T	-0.0911851	0.0196395	2.87e-06	21.5569
family.Rhodospirillaceae.id.2717	rs76784716	A	G	0.136049	0.0285767	1.49e-06	22.6656
family.Rhodospirillaceae.id.2717	rs4278423	T	C	0.107529	0.0235725	3.12e-06	20.8086
family.Rhodospirillaceae.id.2717	rs1549633	A	C	0.0999312	0.0218634	4.7e-06	20.8914
family.Rhodospirillaceae.id.2717	rs11591293	G	T	0.0743184	0.0158724	2.67e-06	21.9233
family.Rhodospirillaceae.id.2717	rs74354280	C	T	-0.0911896	0.0204907	6.67e-06	19.8051
family.Rhodospirillaceae.id.2717	rs61933850	G	A	0.164808	0.0360647	7.23e-06	20.8831
family.Rhodospirillaceae.id.2717	rs7001029	C	T	0.117366	0.0261324	5.35e-06	20.1708
family.Rhodospirillaceae.id.2717	rs1035406	G	A	-0.11354	0.0250863	5.84e-06	20.4845
family.Rhodospirillaceae.id.2717	rs72714493	A	G	0.0816858	0.0180791	7.35e-06	20.4145
family.Rhodospirillaceae.id.2717	rs12977163	G	C	0.0730951	0.0163491	7.63e-06	19.989
family.Rhodospirillaceae.id.2717	rs13336560	C	T	-0.0701719	0.0158061	9.17e-06	19.7095
family.Rhodospirillaceae.id.2717	rs4822789	G	C	0.0734321	0.0160521	7.01e-06	20.927
family.Rhodospirillaceae.id.2717	rs6679026	T	C	0.111984	0.0251088	9.95e-06	19.8911
family.Rhodospirillaceae.id.2717	rs1923415	A	G	-0.0999238	0.0227326	9.64e-06	19.3215
family.Rikenellaceae.id.967	rs9603208	G	T	0.0821173	0.0159596	1.92e-07	26.4745
family.Rikenellaceae.id.967	rs1939881	G	A	-0.105589	0.0206213	5.64e-07	26.2187
family.Rikenellaceae.id.967	rs67705352	T	G	-0.0549688	0.0110534	6.58e-07	24.731
family.Rikenellaceae.id.967	rs4264350	T	C	-0.0526393	0.0108555	1.35e-06	23.5137
family.Rikenellaceae.id.967	rs62532512	C	A	-0.0504257	0.0107399	2.76e-06	22.0445
family.Rikenellaceae.id.967	rs67281112	G	C	0.0635814	0.0137451	3.63e-06	21.3975
family.Rikenellaceae.id.967	rs6837275	A	G	0.0570355	0.011887	1.45e-06	23.0222
family.Rikenellaceae.id.967	rs9578457	G	A	-0.141478	0.0315848	3.99e-06	20.0643
family.Rikenellaceae.id.967	rs2833282	G	A	0.0711137	0.0156966	4.31e-06	20.5255
family.Rikenellaceae.id.967	rs77885767	C	T	-0.156209	0.0336482	2.85e-06	21.5521
family.Rikenellaceae.id.967	rs59663348	G	A	0.0570915	0.0125048	6.12e-06	20.8446
family.Rikenellaceae.id.967	rs74474130	T	G	0.137747	0.0295688	3.61e-06	21.702
family.Rikenellaceae.id.967	rs7242694	C	T	-0.0618674	0.0134882	5.81e-06	21.0385
family.Rikenellaceae.id.967	rs36021379	A	G	-0.0656005	0.0144903	7.2e-06	20.4956
family.Rikenellaceae.id.967	rs10217435	C	T	-0.0883756	0.0197506	6.51e-06	20.0218
family.Rikenellaceae.id.967	rs2447496	G	A	-0.0549203	0.0121904	6.09e-06	20.2968
family.Rikenellaceae.id.967	rs35909684	A	C	-0.0850181	0.0191539	7.1e-06	19.7019
family.Rikenellaceae.id.967	rs4783173	C	G	0.0481514	0.0110006	7.06e-06	19.1596
family.Rikenellaceae.id.967	rs10832801	A	C	-0.0534763	0.0122666	7.5e-06	19.0052
family.Rikenellaceae.id.967	rs9389714	C	T	-0.0636841	0.0143416	8.79e-06	19.7183
family.Rikenellaceae.id.967	rs6744030	C	T	0.0696747	0.0157103	9.32e-06	19.6689
family.Ruminococcaceae.id.2050	rs55793120	T	C	0.13822	0.0266152	1.44e-07	26.9701
family.Ruminococcaceae.id.2050	rs2113833	T	C	0.169146	0.0355009	1.14e-06	22.701
family.Ruminococcaceae.id.2050	rs17376049	T	C	0.0848534	0.0172114	7.3e-07	24.3056
family.Ruminococcaceae.id.2050	rs56199908	T	C	-0.199327	0.0410444	1.66e-06	23.5843
family.Ruminococcaceae.id.2050	rs10093275	C	T	0.0534595	0.011677	5.35e-06	20.9599
family.Ruminococcaceae.id.2050	rs76724913	T	G	0.0901053	0.0203104	9.6e-06	19.6817
family.Ruminococcaceae.id.2050	rs1612733	T	C	0.108708	0.0238006	4.22e-06	20.8617
family.Ruminococcaceae.id.2050	rs2426816	T	A	-0.0480152	0.0106011	6.04e-06	20.5142
family.Ruminococcaceae.id.2050	rs3009418	C	A	0.0927607	0.0210123	8.69e-06	19.4886
family.Ruminococcaceae.id.2050	rs10166469	T	C	-0.053336	0.0120209	8.52e-06	19.6864
family.Ruminococcaceae.id.2050	rs1158100	A	G	-0.0490539	0.0109865	8.61e-06	19.9356
family.Ruminococcaceae.id.2050	rs499272	G	C	0.0706431	0.016046	9.29e-06	19.3823
genus..Clostridiuminnocuumgroup.id.14397	rs6890185	T	C	0.113424	0.0233137	1.12e-06	23.6692
genus..Clostridiuminnocuumgroup.id.14397	rs61267978	T	C	0.14708	0.0320875	5.59e-06	21.0103
genus..Clostridiuminnocuumgroup.id.14397	rs1948423	T	A	-0.108859	0.023425	3.49e-06	21.5959
genus..Clostridiuminnocuumgroup.id.14397	rs6577484	G	A	0.160425	0.0360857	8.41e-06	19.7639
genus..Clostridiuminnocuumgroup.id.14397	rs10074000	T	C	-0.102648	0.0227508	7e-06	20.3567
genus..Clostridiuminnocuumgroup.id.14397	rs1942371	G	A	-0.157938	0.034187	4.06e-06	21.3428
genus..Clostridiuminnocuumgroup.id.14397	rs40656	C	T	0.142664	0.0311021	8.62e-06	21.0403
genus..Clostridiuminnocuumgroup.id.14397	rs71564433	T	A	-0.126746	0.0274657	7.8e-06	21.2955
genus..Clostridiuminnocuumgroup.id.14397	rs77845139	A	G	-0.114993	0.0257186	8.41e-06	19.9916
genus..Clostridiuminnocuumgroup.id.14397	rs10506058	A	G	0.0997048	0.0221926	8.92e-06	20.1844
genus..Clostridiuminnocuumgroup.id.14397	rs4869133	G	A	-0.180591	0.0409505	7.24e-06	19.4478
genus..Eubacteriumbrachygroup.id.11296	rs112617308	T	C	-0.170873	0.0362844	2.38e-06	22.1773
genus..Eubacteriumbrachygroup.id.11296	rs9613196	T	A	-0.238718	0.0528561	4.99e-06	20.3977
genus..Eubacteriumbrachygroup.id.11296	rs62348779	T	C	-0.201481	0.043286	3.78e-06	21.6656
genus..Eubacteriumbrachygroup.id.11296	rs2913110	C	T	0.105143	0.022942	4.56e-06	21.0039
genus..Eubacteriumbrachygroup.id.11296	rs4862235	G	A	0.104806	0.0225751	3.73e-06	21.5533
genus..Eubacteriumbrachygroup.id.11296	rs12151423	A	G	0.101329	0.0227324	9.27e-06	19.8688
genus..Eubacteriumbrachygroup.id.11296	rs73199919	T	C	-0.236717	0.0531335	8.16e-06	19.8482
genus..Eubacteriumbrachygroup.id.11296	rs6591893	G	A	0.108225	0.0240319	7.34e-06	20.2807
genus..Eubacteriumbrachygroup.id.11296	rs720439	A	G	-0.111927	0.0251252	7.03e-06	19.8449
genus..Eubacteriumbrachygroup.id.11296	rs13139592	T	C	-0.145997	0.0327192	7.97e-06	19.9104
genus..Eubacteriumbrachygroup.id.11296	rs1384962	A	G	0.120888	0.0266264	6.99e-06	20.6131
genus..Eubacteriumcoprostanoligenesgroup.id.11375	rs17159861	C	T	0.0962228	0.0168388	1.04e-08	32.6537
genus..Eubacteriumcoprostanoligenesgroup.id.11375	rs9648214	T	C	-0.0828719	0.016431	2.52e-07	25.4383
genus..Eubacteriumcoprostanoligenesgroup.id.11375	rs115325767	G	C	0.0783322	0.0174719	2.62e-06	20.1002
genus..Eubacteriumcoprostanoligenesgroup.id.11375	rs12906958	C	T	-0.0533159	0.0115935	4.35e-06	21.1488
genus..Eubacteriumcoprostanoligenesgroup.id.11375	rs4076415	T	G	0.0515152	0.0110294	1.99e-06	21.8155
genus..Eubacteriumcoprostanoligenesgroup.id.11375	rs6762473	C	A	0.0521584	0.0112353	4.26e-06	21.5517
genus..Eubacteriumcoprostanoligenesgroup.id.11375	rs10444197	A	G	-0.0505823	0.0113455	5.98e-06	19.8768
genus..Eubacteriumcoprostanoligenesgroup.id.11375	rs2644213	G	A	0.0538845	0.0121245	9.86e-06	19.7517
genus..Eubacteriumcoprostanoligenesgroup.id.11375	rs11720857	C	T	0.0630776	0.0144485	9.26e-06	19.0592
genus..Eubacteriumcoprostanoligenesgroup.id.11375	rs4717831	A	T	0.0786783	0.0174038	9.18e-06	20.4372
genus..Eubacteriumcoprostanoligenesgroup.id.11375	rs62024432	C	T	-0.0769698	0.0172101	7.5e-06	20.0019
genus..Eubacteriumcoprostanoligenesgroup.id.11375	rs76898927	G	A	0.123055	0.0266375	4.79e-06	21.3409
genus..Eubacteriumcoprostanoligenesgroup.id.11375	rs1020520	T	G	-0.0590705	0.0132929	8.89e-06	19.7471
genus..Eubacteriumcoprostanoligenesgroup.id.11375	rs11052069	T	C	0.0477832	0.0107833	9.38e-06	19.6356
genus..Eubacteriumcoprostanoligenesgroup.id.11375	rs79895140	T	C	-0.0641017	0.0141153	8.62e-06	20.6233
genus..Eubacteriumeligensgroup.id.14372	rs4583233	A	C	0.0670205	0.0128122	2.84e-07	27.3633
genus..Eubacteriumeligensgroup.id.14372	rs265534	T	G	-0.0563756	0.0120127	2.27e-06	22.0242
genus..Eubacteriumeligensgroup.id.14372	rs72839198	C	G	0.155659	0.0375612	3.14e-06	17.1739
genus..Eubacteriumeligensgroup.id.14372	rs74606150	C	G	-0.196454	0.042565	4.25e-06	21.3018
genus..Eubacteriumeligensgroup.id.14372	rs6923695	T	G	0.103268	0.0229524	4.87e-06	20.2428
genus..Eubacteriumeligensgroup.id.14372	rs56080211	C	T	0.123093	0.0282743	9.14e-06	18.9531
genus..Eubacteriumeligensgroup.id.14372	rs158115	G	C	0.0915271	0.0190611	9.74e-06	23.057
genus..Eubacteriumeligensgroup.id.14372	rs2200429	A	G	-0.0888825	0.0198479	5.3e-06	20.0541
genus..Eubacteriumeligensgroup.id.14372	rs182318	G	A	-0.0824941	0.0195615	8.4e-06	17.7845
genus..Eubacteriumeligensgroup.id.14372	rs12719051	A	G	0.0916626	0.0208183	7.12e-06	19.3862
genus..Eubacteriumfissicatenagroup.id.14373	rs3771393	C	T	0.130842	0.0266671	7.38e-07	24.0738
genus..Eubacteriumfissicatenagroup.id.14373	rs2733072	G	A	0.109644	0.0228306	1.49e-06	23.0641
genus..Eubacteriumfissicatenagroup.id.14373	rs7104872	G	A	0.138612	0.0291906	2.73e-06	22.5484
genus..Eubacteriumfissicatenagroup.id.14373	rs151257695	A	G	0.20951	0.0454847	3.1e-06	21.2167
genus..Eubacteriumfissicatenagroup.id.14373	rs11876297	T	C	0.131469	0.0281712	2.67e-06	21.779
genus..Eubacteriumfissicatenagroup.id.14373	rs6934739	A	G	0.111463	0.0252788	9.75e-06	19.4425
genus..Eubacteriumfissicatenagroup.id.14373	rs10147907	T	G	0.172263	0.039601	8.27e-06	18.9222
genus..Eubacteriumfissicatenagroup.id.14373	rs1768152	T	C	0.139489	0.0316186	8.7e-06	19.4622
genus..Eubacteriumfissicatenagroup.id.14373	rs11818408	G	A	0.10585	0.0237114	8.2e-06	19.9283
genus..Eubacteriumhalliigroup.id.11338	rs13116360	T	C	0.154124	0.0297185	2.94e-07	26.896
genus..Eubacteriumhalliigroup.id.11338	rs949971	T	G	-0.0540164	0.0116101	3.29e-06	21.6462
genus..Eubacteriumhalliigroup.id.11338	rs10798999	C	T	0.0601661	0.0126752	2.61e-06	22.5315
genus..Eubacteriumhalliigroup.id.11338	rs60254196	A	G	-0.0522832	0.0111865	2.7e-06	21.8442
genus..Eubacteriumhalliigroup.id.11338	rs10808115	A	C	-0.0504747	0.0109922	4.42e-06	21.0851
genus..Eubacteriumhalliigroup.id.11338	rs74018587	C	T	0.208943	0.043822	3.7e-06	22.7337
genus..Eubacteriumhalliigroup.id.11338	rs6550770	T	C	-0.198087	0.0443545	4.82e-06	19.9452
genus..Eubacteriumhalliigroup.id.11338	rs10501370	C	T	-0.115589	0.0252489	5.42e-06	20.9579
genus..Eubacteriumhalliigroup.id.11338	rs281379	A	G	-0.0499523	0.0112153	9.33e-06	19.8376
genus..Eubacteriumhalliigroup.id.11338	rs78056098	G	T	-0.0507411	0.0113758	8.29e-06	19.8955
genus..Eubacteriumhalliigroup.id.11338	rs138531890	A	G	0.153138	0.0349456	5.43e-06	19.2036
genus..Eubacteriumhalliigroup.id.11338	rs28584818	A	G	0.126115	0.0268627	4.43e-06	22.0412
genus..Eubacteriumhalliigroup.id.11338	rs117748144	T	C	-0.126582	0.028712	7.86e-06	19.4365
genus..Eubacteriumhalliigroup.id.11338	rs17474256	G	A	0.0810805	0.0184573	9.45e-06	19.2973
genus..Eubacteriumhalliigroup.id.11338	rs630939	C	T	-0.0508914	0.0114352	9.16e-06	19.8062
genus..Eubacteriumhalliigroup.id.11338	rs17074066	T	C	-0.0813986	0.0189272	9.35e-06	18.4952
genus..Eubacteriumnodatumgroup.id.11297	rs34297067	A	G	-0.186907	0.0341475	6.6e-08	29.9593
genus..Eubacteriumnodatumgroup.id.11297	rs113893692	C	T	-0.185107	0.0403573	5.76e-06	21.0379
genus..Eubacteriumnodatumgroup.id.11297	rs77910827	C	T	0.201788	0.0413568	9.05e-07	23.8066
genus..Eubacteriumnodatumgroup.id.11297	rs61841040	G	T	0.160621	0.0341609	3.56e-06	22.1078
genus..Eubacteriumnodatumgroup.id.11297	rs9425984	T	C	-0.130234	0.0292347	7.21e-06	19.845
genus..Eubacteriumnodatumgroup.id.11297	rs10263623	C	T	0.193496	0.0439023	8.91e-06	19.4253
genus..Eubacteriumnodatumgroup.id.11297	rs11006576	A	G	-0.110167	0.024593	7.99e-06	20.067
genus..Eubacteriumnodatumgroup.id.11297	rs7880204	T	C	-0.125454	0.0275303	6.84e-06	20.7656
genus..Eubacteriumnodatumgroup.id.11297	rs6818880	A	G	-0.110081	0.0245964	7.83e-06	20.0298
genus..Eubacteriumnodatumgroup.id.11297	rs10458299	T	C	-0.187753	0.041969	8.37e-06	20.0131
genus..Eubacteriumnodatumgroup.id.11297	rs7827125	C	T	0.1223	0.0271331	7.17e-06	20.3166
genus..Eubacteriumoxidoreducensgroup.id.11339	rs12423772	G	T	0.14098	0.0295029	2.63e-06	22.8341
genus..Eubacteriumoxidoreducensgroup.id.11339	rs2973294	G	T	0.0923559	0.0195439	2.39e-06	22.331
genus..Eubacteriumoxidoreducensgroup.id.11339	rs34561138	G	A	0.216145	0.045992	2.51e-06	22.0865
genus..Eubacteriumoxidoreducensgroup.id.11339	rs440215	C	T	0.0932766	0.0195294	1.65e-06	22.8122
genus..Eubacteriumoxidoreducensgroup.id.11339	rs1425962	G	C	0.0906104	0.0200612	7.32e-06	20.4005
genus..Eubacteriumoxidoreducensgroup.id.11339	rs12129908	C	A	0.0893272	0.0198333	5.8e-06	20.2852
genus..Eubacteriumrectalegroup.id.14374	rs35398954	A	G	-0.0901402	0.0174602	5.4e-07	26.6526
genus..Eubacteriumrectalegroup.id.14374	rs117151453	G	C	-0.113141	0.0243541	1.84e-06	21.582
genus..Eubacteriumrectalegroup.id.14374	rs16960159	C	G	-0.156596	0.0336234	4.1e-06	21.6909
genus..Eubacteriumrectalegroup.id.14374	rs314726	T	C	0.0528824	0.0109486	1.38e-06	23.3293
genus..Eubacteriumrectalegroup.id.14374	rs10797540	A	G	0.0503179	0.0108389	3.53e-06	21.5512
genus..Eubacteriumrectalegroup.id.14374	rs10248854	C	A	-0.0527827	0.0113463	4.21e-06	21.6407
genus..Eubacteriumrectalegroup.id.14374	rs3980709	A	T	-0.0622701	0.0140572	6.86e-06	19.623
genus..Eubacteriumrectalegroup.id.14374	rs2884897	A	G	-0.129364	0.0289021	6.44e-06	20.034
genus..Eubacteriumrectalegroup.id.14374	rs10892089	C	G	-0.0635522	0.0140072	6.22e-06	20.5852
genus..Eubacteriumrectalegroup.id.14374	rs143694765	T	C	0.0870025	0.019779	9.75e-06	19.3489
genus..Eubacteriumrectalegroup.id.14374	rs59427698	A	G	-0.0576035	0.0130853	5.37e-06	19.3789
genus..Eubacteriumrectalegroup.id.14374	rs62547233	A	G	0.0536319	0.0120201	9.9e-06	19.9082
genus..Eubacteriumruminantiumgroup.id.11340	rs2116427	A	G	0.0911461	0.0182353	4.67e-07	24.9833
genus..Eubacteriumruminantiumgroup.id.11340	rs139749	C	T	-0.0845439	0.0171791	8.59e-07	24.2195
genus..Eubacteriumruminantiumgroup.id.11340	rs72836424	C	T	-0.139825	0.030069	2.62e-06	21.6237
genus..Eubacteriumruminantiumgroup.id.11340	rs2229917	A	G	0.153538	0.0323922	2.16e-06	22.4673
genus..Eubacteriumruminantiumgroup.id.11340	rs10131724	A	C	-0.199832	0.0414577	2.39e-06	23.2338
genus..Eubacteriumruminantiumgroup.id.11340	rs16891896	G	A	-0.174787	0.0390573	2.38e-06	20.0269
genus..Eubacteriumruminantiumgroup.id.11340	rs7000472	A	G	-0.0762282	0.016523	4.07e-06	21.284
genus..Eubacteriumruminantiumgroup.id.11340	rs13025464	T	C	-0.0737077	0.0163786	6.97e-06	20.2523
genus..Eubacteriumruminantiumgroup.id.11340	rs2418654	C	T	-0.0748879	0.0165852	6.17e-06	20.3884
genus..Eubacteriumruminantiumgroup.id.11340	rs6676699	G	T	-0.0888124	0.0196447	6.38e-06	20.4388
genus..Eubacteriumruminantiumgroup.id.11340	rs73139629	A	C	-0.115098	0.0247909	5.36e-06	21.555
genus..Eubacteriumruminantiumgroup.id.11340	rs112375806	T	A	0.143141	0.0293757	5.82e-06	23.7438
genus..Eubacteriumruminantiumgroup.id.11340	rs606117	A	G	0.0833243	0.018056	4.82e-06	21.2961
genus..Eubacteriumruminantiumgroup.id.11340	rs57340348	T	C	-0.0979429	0.0212166	4.93e-06	21.3106
genus..Eubacteriumruminantiumgroup.id.11340	rs2817174	C	T	-0.0734306	0.0163687	7.87e-06	20.1246
genus..Eubacteriumruminantiumgroup.id.11340	rs10923018	G	A	0.0726438	0.0160924	6.8e-06	20.3777
genus..Eubacteriumruminantiumgroup.id.11340	rs11637981	G	T	-0.073258	0.0160888	5.44e-06	20.733
genus..Eubacteriumruminantiumgroup.id.11340	rs17519472	C	T	0.107804	0.0233984	4.7e-06	21.2275
genus..Eubacteriumruminantiumgroup.id.11340	rs209813	G	A	-0.103488	0.0236391	9.23e-06	19.1655
genus..Eubacteriumventriosumgroup.id.11341	rs6048195	A	T	-0.0603594	0.011658	2.5e-07	26.8067
genus..Eubacteriumventriosumgroup.id.11341	rs73615400	T	C	-0.0956303	0.0193428	9.54e-07	24.443
genus..Eubacteriumventriosumgroup.id.11341	rs57199565	T	C	0.0783394	0.0160257	7.97e-07	23.8961
genus..Eubacteriumventriosumgroup.id.11341	rs11617697	A	G	-0.143349	0.0286241	7.22e-07	25.0798
genus..Eubacteriumventriosumgroup.id.11341	rs16884680	G	T	-0.0906428	0.0191909	1.74e-06	22.3088
genus..Eubacteriumventriosumgroup.id.11341	rs12964517	G	A	0.0587198	0.0123453	2.07e-06	22.6237
genus..Eubacteriumventriosumgroup.id.11341	rs876734	C	T	-0.0618696	0.0132532	2.89e-06	21.7927
genus..Eubacteriumventriosumgroup.id.11341	rs3809430	T	C	-0.0548171	0.0118426	3.55e-06	21.426
genus..Eubacteriumventriosumgroup.id.11341	rs72783037	C	A	0.0658926	0.0143747	6.55e-06	21.0124
genus..Eubacteriumventriosumgroup.id.11341	rs73849225	T	C	0.0975711	0.0224388	5.21e-06	18.9079
genus..Eubacteriumventriosumgroup.id.11341	rs9316536	T	G	-0.0817111	0.0183121	7.84e-06	19.9107
genus..Eubacteriumventriosumgroup.id.11341	rs35179274	C	T	-0.0627263	0.013786	5.76e-06	20.7026
genus..Eubacteriumventriosumgroup.id.11341	rs78250280	G	A	0.0749762	0.0164404	3.36e-06	20.7979
genus..Eubacteriumventriosumgroup.id.11341	rs66746423	C	T	0.0751501	0.0164978	6.11e-06	20.7494
genus..Eubacteriumventriosumgroup.id.11341	rs6704822	A	G	0.0739179	0.0166705	6.62e-06	19.6609
genus..Eubacteriumventriosumgroup.id.11341	rs13082419	C	T	-0.0715522	0.016137	9.56e-06	19.6608
genus..Eubacteriumventriosumgroup.id.11341	rs66830358	T	A	0.0528752	0.0117972	6.87e-06	20.0884
genus..Eubacteriumxylanophilumgroup.id.14375	rs17830032	G	A	-0.160597	0.0310515	2.39e-07	26.7494
genus..Eubacteriumxylanophilumgroup.id.14375	rs13239072	G	A	0.0687427	0.0142728	1.82e-06	23.1971
genus..Eubacteriumxylanophilumgroup.id.14375	rs79582700	C	G	-0.0951677	0.0199969	2.41e-06	22.6492
genus..Eubacteriumxylanophilumgroup.id.14375	rs12980122	C	G	-0.108274	0.0238257	5.02e-06	20.6516
genus..Eubacteriumxylanophilumgroup.id.14375	rs2012708	A	G	0.0573202	0.0126905	6.53e-06	20.4013
genus..Eubacteriumxylanophilumgroup.id.14375	rs2213117	T	G	0.0877797	0.0189012	4.21e-06	21.5679
genus..Eubacteriumxylanophilumgroup.id.14375	rs10140184	A	C	0.0576795	0.012599	4.96e-06	20.959
genus..Eubacteriumxylanophilumgroup.id.14375	rs10917203	A	C	0.0612633	0.0130917	3.15e-06	21.8983
genus..Eubacteriumxylanophilumgroup.id.14375	rs112176119	C	T	-0.113455	0.0245762	3.33e-06	21.3119
genus..Eubacteriumxylanophilumgroup.id.14375	rs1999224	G	T	-0.0949051	0.0203503	3.75e-06	21.749
genus..Eubacteriumxylanophilumgroup.id.14375	rs75586835	A	G	-0.114498	0.0263455	9.39e-06	18.8878
genus..Eubacteriumxylanophilumgroup.id.14375	rs4654122	C	G	0.0553508	0.0123588	7.2e-06	20.0584
genus..Ruminococcusgauvreauiigroup.id.11342	rs2047242	A	G	-0.067603	0.0133738	2.46e-07	25.552
genus..Ruminococcusgauvreauiigroup.id.11342	rs71386687	T	G	0.121037	0.02386	2.91e-07	25.7333
genus..Ruminococcusgauvreauiigroup.id.11342	rs9870933	A	G	0.0621643	0.0126072	8.49e-07	24.3135
genus..Ruminococcusgauvreauiigroup.id.11342	rs1391597	C	T	0.0590284	0.0124874	1.86e-06	22.345
genus..Ruminococcusgauvreauiigroup.id.11342	rs431418	A	G	-0.094737	0.0210157	5.54e-06	20.3213
genus..Ruminococcusgauvreauiigroup.id.11342	rs10931481	G	A	0.0610096	0.0130484	3.38e-06	21.8615
genus..Ruminococcusgauvreauiigroup.id.11342	rs289410	G	A	-0.0654926	0.0139101	2.27e-06	22.1678
genus..Ruminococcusgauvreauiigroup.id.11342	rs2105937	A	G	0.0580215	0.0127806	5.1e-06	20.61
genus..Ruminococcusgauvreauiigroup.id.11342	rs2166943	A	C	0.0566974	0.0123497	5.28e-06	21.0773
genus..Ruminococcusgauvreauiigroup.id.11342	rs12539819	C	T	0.110654	0.0240684	4.49e-06	21.1367
genus..Ruminococcusgauvreauiigroup.id.11342	rs12079579	A	G	0.0955324	0.0213436	5.04e-06	20.0339
genus..Ruminococcusgauvreauiigroup.id.11342	rs73802842	C	A	0.0736808	0.0169665	7.48e-06	18.8593
genus..Ruminococcusgauvreauiigroup.id.11342	rs13188803	T	A	0.0709419	0.0156855	7.28e-06	20.4554
genus..Ruminococcusgnavusgroup.id.14376	rs13163520	G	A	-0.127377	0.0233883	5.61e-08	29.6611
genus..Ruminococcusgnavusgroup.id.14376	rs934940	A	C	-0.105045	0.0229588	2.74e-06	20.9339
genus..Ruminococcusgnavusgroup.id.14376	rs9872758	T	C	0.0849233	0.0176643	1.66e-06	23.1132
genus..Ruminococcusgnavusgroup.id.14376	rs2909242	C	A	-0.0909965	0.018351	7.41e-07	24.5883
genus..Ruminococcusgnavusgroup.id.14376	rs3124783	A	G	-0.11599	0.0249099	2.67e-06	21.6818
genus..Ruminococcusgnavusgroup.id.14376	rs62167033	T	C	0.185289	0.0396295	3.5e-06	21.8606
genus..Ruminococcusgnavusgroup.id.14376	rs12989336	G	A	-0.0846861	0.0187936	7.12e-06	20.305
genus..Ruminococcusgnavusgroup.id.14376	rs12136548	C	T	0.0901946	0.0196476	3.1e-06	21.0738
genus..Ruminococcusgnavusgroup.id.14376	rs78399089	T	C	0.144445	0.0326618	6.63e-06	19.558
genus..Ruminococcusgnavusgroup.id.14376	rs11597105	A	G	0.114673	0.0250653	6.95e-06	20.9303
genus..Ruminococcusgnavusgroup.id.14376	rs11864644	T	C	-0.139804	0.0318253	5.01e-06	19.2971
genus..Ruminococcusgnavusgroup.id.14376	rs4388134	C	T	-0.0904997	0.0203544	9.12e-06	19.7686
genus..Ruminococcustorquesgroup.id.14377	rs35866622	T	C	-0.0612024	0.0109421	2.21e-08	31.2848
genus..Ruminococcustorquesgroup.id.14377	rs773123	T	A	0.0824005	0.0173862	1.59e-06	22.4622
genus..Ruminococcustorquesgroup.id.14377	rs10904297	A	G	-0.167804	0.0389812	2.69e-06	18.5309
genus..Ruminococcustorquesgroup.id.14377	rs8080469	G	A	0.0490727	0.0107036	3.5e-06	21.0193
genus..Ruminococcustorquesgroup.id.14377	rs77034621	T	G	-0.151553	0.0335878	6.07e-06	20.3594
genus..Ruminococcustorquesgroup.id.14377	rs73130967	A	T	0.0770375	0.0168264	3.71e-06	20.9614
genus..Ruminococcustorquesgroup.id.14377	rs1972694	T	A	-0.0614094	0.0137321	8.93e-06	19.9986
genus..Ruminococcustorquesgroup.id.14377	rs12434631	A	G	0.074697	0.0153401	2.77e-06	23.7111
genus..Ruminococcustorquesgroup.id.14377	rs4073731	T	C	0.0651948	0.0142221	4.05e-06	21.0135
genus..Ruminococcustorquesgroup.id.14377	rs13154778	T	A	0.0563358	0.0129526	7.16e-06	18.917
genus..Ruminococcustorquesgroup.id.14377	rs1475330	T	C	0.0523492	0.01182	8.13e-06	19.6147
genus..Ruminococcustorquesgroup.id.14377	rs10967781	C	A	0.0507994	0.0113322	8.37e-06	20.0949
genus..Ruminococcustorquesgroup.id.14377	rs8141465	A	G	0.0480778	0.0107442	9.65e-06	20.0235
genus.Actinomyces.id.423	rs34583783	G	T	0.126596	0.0268461	4.49e-06	22.2371
genus.Actinomyces.id.423	rs2715439	C	T	0.0746684	0.0164822	6.27e-06	20.5232
genus.Actinomyces.id.423	rs4146653	G	A	0.0985224	0.0214182	4.5e-06	21.1594
genus.Actinomyces.id.423	rs35011108	A	G	0.232634	0.0512044	6.34e-06	20.641
genus.Actinomyces.id.423	rs4073240	G	A	0.0749687	0.0167368	7.94e-06	20.0638
genus.Actinomyces.id.423	rs7915461	T	C	0.18776	0.0401636	5.92e-06	21.8544
genus.Actinomyces.id.423	rs71315246	A	G	-0.0969809	0.021925	9.83e-06	19.5655
genus.Actinomyces.id.423	rs10787984	G	C	0.094316	0.0213513	9.62e-06	19.5129
genus.Adlercreutzia.id.812	rs7680684	C	T	-0.083381	0.0168901	9.77e-07	24.3708
genus.Adlercreutzia.id.812	rs2147798	C	G	0.0922959	0.0192121	1.4e-06	23.0788
genus.Adlercreutzia.id.812	rs80078995	A	T	-0.11324	0.0232586	1.57e-06	23.7044
genus.Adlercreutzia.id.812	rs2717140	C	T	-0.119225	0.0251081	2.05e-06	22.548
genus.Adlercreutzia.id.812	rs9490822	C	T	-0.0734512	0.0155789	2.54e-06	22.2292
genus.Adlercreutzia.id.812	rs12522517	A	T	-0.104884	0.0234695	4.41e-06	19.9717
genus.Adlercreutzia.id.812	rs13231526	C	A	0.143237	0.0311654	4.81e-06	21.1234
genus.Adlercreutzia.id.812	rs6664405	T	C	-0.0953084	0.0210752	5.23e-06	20.4513
genus.Adlercreutzia.id.812	rs1046175	C	G	0.112758	0.0255994	6.36e-06	19.4015
genus.Adlercreutzia.id.812	rs9915817	T	C	0.0749219	0.016833	8.22e-06	19.8104
genus.Adlercreutzia.id.812	rs55719207	G	A	-0.0699243	0.0158036	9.61e-06	19.5769
genus.Adlercreutzia.id.812	rs11604400	C	T	-0.102524	0.0234834	9.74e-06	19.0604
genus.Akkermansia.id.4037	rs11729256	T	C	0.0750473	0.0150184	6.58e-07	24.9702
genus.Akkermansia.id.4037	rs4936098	A	G	0.0649225	0.0135934	1.1e-06	22.8105
genus.Akkermansia.id.4037	rs9349825	A	G	-0.0703407	0.0147133	2.6e-06	22.8557
genus.Akkermansia.id.4037	rs74542928	T	C	0.112623	0.0236434	1.48e-06	22.6898
genus.Akkermansia.id.4037	rs2602429	C	T	0.0745352	0.0156201	2.72e-06	22.7695
genus.Akkermansia.id.4037	rs61779207	G	A	-0.0760539	0.0167769	6.32e-06	20.5503
genus.Akkermansia.id.4037	rs11184341	G	C	0.0655855	0.0142236	4.06e-06	21.2615
genus.Akkermansia.id.4037	rs4242783	G	A	0.0685454	0.0147701	3e-06	21.5373
genus.Akkermansia.id.4037	rs117107102	A	G	0.204406	0.0431629	3.01e-06	22.4268
genus.Akkermansia.id.4037	rs12908520	G	A	0.061772	0.0130954	2.26e-06	22.2509
genus.Akkermansia.id.4037	rs111862613	T	C	0.0911199	0.0196748	3.39e-06	21.4489
genus.Akkermansia.id.4037	rs941682	G	A	-0.0632957	0.0143777	9.17e-06	19.3808
genus.Alistipes.id.968	rs67281112	G	C	0.0634575	0.0137846	3.92e-06	21.1923
genus.Alistipes.id.968	rs67705352	T	G	-0.0532404	0.0110864	1.65e-06	23.0622
genus.Alistipes.id.968	rs11769002	G	A	-0.0528793	0.0109389	1.45e-06	23.3683
genus.Alistipes.id.968	rs7129639	C	A	-0.0524955	0.0109584	1.78e-06	22.9484
genus.Alistipes.id.968	rs1689282	A	C	-0.0520061	0.0113942	5.28e-06	20.8325
genus.Alistipes.id.968	rs11958296	A	G	-0.0981222	0.0218272	9.3e-06	20.2087
genus.Alistipes.id.968	rs8130320	A	G	-0.049002	0.010717	4.84e-06	20.9064
genus.Alistipes.id.968	rs2875322	T	C	-0.0580945	0.0131432	8.78e-06	19.5373
genus.Alistipes.id.968	rs2290844	C	T	0.0813969	0.0191632	9.1e-06	18.0418
genus.Alistipes.id.968	rs2450745	A	C	-0.080524	0.0184702	7.12e-06	19.0068
genus.Alistipes.id.968	rs62576416	T	C	0.0492647	0.0109733	7.5e-06	20.1557
genus.Alistipes.id.968	rs1107244	G	A	0.0758558	0.0171182	3.59e-06	19.6363
genus.Alistipes.id.968	rs34417064	A	G	-0.048202	0.0106868	7.01e-06	20.3437
genus.Alistipes.id.968	rs12990744	C	T	-0.0776618	0.0172986	8.21e-06	20.1556
genus.Alistipes.id.968	rs4810359	A	G	-0.0652428	0.0146155	7.5e-06	19.9267
genus.Allisonella.id.2174	rs602075	A	G	0.168974	0.0296976	3.57e-08	32.3742
genus.Allisonella.id.2174	rs35778461	C	T	0.146679	0.0297186	1.21e-06	24.3601
genus.Allisonella.id.2174	rs6742198	G	A	0.149152	0.0316484	3.35e-06	22.2102
genus.Allisonella.id.2174	rs1901739	T	G	0.115769	0.0248626	3.59e-06	21.6814
genus.Allisonella.id.2174	rs76904847	G	A	0.148523	0.0334857	6.09e-06	19.6731
genus.Allisonella.id.2174	rs35110698	T	C	-0.146322	0.0320852	5.72e-06	20.7974
genus.Allisonella.id.2174	rs7898615	T	G	0.167966	0.0373586	8.87e-06	20.2145
genus.Allisonella.id.2174	rs594561	C	T	0.112231	0.0251681	9.41e-06	19.8849
genus.Allisonella.id.2174	rs685403	G	C	-0.175203	0.0404474	4.88e-06	18.763
genus.Alloprevotella.id.961	rs12675596	G	T	0.145669	0.0290678	9.64e-07	25.1136
genus.Alloprevotella.id.961	rs58212166	A	G	-0.161506	0.0359102	7.94e-06	20.2274
genus.Alloprevotella.id.961	rs34619204	G	A	-0.156037	0.0344392	8.84e-06	20.528
genus.Alloprevotella.id.961	rs17380632	A	T	0.125564	0.0280409	9.27e-06	20.0515
genus.Alloprevotella.id.961	rs4680035	A	G	-0.119599	0.0259446	4.99e-06	21.2503
genus.Alloprevotella.id.961	rs4364940	A	G	0.126418	0.0282207	8.58e-06	20.0669
genus.Alloprevotella.id.961	rs2154444	T	G	0.138234	0.0308961	8.37e-06	20.0182
genus.Anaerofilum.id.2053	rs816292	T	C	-0.113003	0.02204	2.64e-07	26.2877
genus.Anaerofilum.id.2053	rs79598899	C	T	0.182586	0.0357284	3.75e-07	26.1159
genus.Anaerofilum.id.2053	rs4506496	G	A	0.10309	0.0212861	1.49e-06	23.4552
genus.Anaerofilum.id.2053	rs712981	A	C	0.10076	0.0202902	6.83e-07	24.6603
genus.Anaerofilum.id.2053	rs17105491	G	C	-0.193107	0.0411187	1.57e-06	22.0557
genus.Anaerofilum.id.2053	rs10794359	T	C	-0.0953524	0.02006	2.23e-06	22.5945
genus.Anaerofilum.id.2053	rs17096874	C	T	-0.126337	0.0268919	2.86e-06	22.0708
genus.Anaerofilum.id.2053	rs356049	G	A	0.132603	0.0289802	6.56e-06	20.9365
genus.Anaerofilum.id.2053	rs1563175	A	C	0.0923834	0.0202157	5.54e-06	20.8838
genus.Anaerofilum.id.2053	rs17012738	T	G	0.0903417	0.0200239	7.24e-06	20.3553
genus.Anaerofilum.id.2053	rs9299345	T	C	-0.1364	0.0302372	8.04e-06	20.349
genus.Anaerofilum.id.2053	rs4244069	G	A	-0.146775	0.0326594	9.81e-06	20.1969
genus.Anaerostipes.id.1991	rs7193624	C	T	0.0750642	0.0150723	5.35e-07	24.803
genus.Anaerostipes.id.1991	rs2804244	A	G	-0.053089	0.0110983	2.04e-06	22.8822
genus.Anaerostipes.id.1991	rs62215703	G	A	0.0644965	0.0136702	1.98e-06	22.2599
genus.Anaerostipes.id.1991	rs2396460	T	C	-0.0512653	0.0109555	2.91e-06	21.8967
genus.Anaerostipes.id.1991	rs3900776	G	A	-0.110013	0.0236302	2.75e-06	21.6748
genus.Anaerostipes.id.1991	rs2014785	T	C	0.0515687	0.0112199	4.68e-06	21.125
genus.Anaerostipes.id.1991	rs62157625	T	C	0.088573	0.0185548	1.45e-06	22.7872
genus.Anaerostipes.id.1991	rs6726833	C	A	-0.0877497	0.0189408	3.32e-06	21.4631
genus.Anaerostipes.id.1991	rs6474958	A	G	-0.0500065	0.0112001	6.74e-06	19.9347
genus.Anaerostipes.id.1991	rs6854026	T	C	-0.0508482	0.0109075	3.2e-06	21.732
genus.Anaerostipes.id.1991	rs78735375	A	C	-0.137429	0.0305304	5.33e-06	20.2623
genus.Anaerostipes.id.1991	rs7823228	G	C	-0.0621085	0.0136614	5.84e-06	20.6686
genus.Anaerostipes.id.1991	rs13376554	A	T	0.197389	0.0458642	7.72e-06	18.5224
genus.Anaerostipes.id.1991	rs60983350	G	A	-0.0539901	0.0116575	4.42e-06	21.4494
genus.Anaerostipes.id.1991	rs10502061	A	G	0.0835752	0.0192017	7.94e-06	18.9442
genus.Anaerotruncus.id.2054	rs6563550	T	C	0.0877135	0.0176745	2.35e-07	24.6286
genus.Anaerotruncus.id.2054	rs8005030	C	T	0.0554447	0.0117854	2.28e-06	22.1324
genus.Anaerotruncus.id.2054	rs4669806	G	T	0.0576389	0.0122994	2.42e-06	21.9616
genus.Anaerotruncus.id.2054	rs10150232	A	G	0.0567088	0.0124877	6.68e-06	20.6222
genus.Anaerotruncus.id.2054	rs1272208	G	T	-0.0611743	0.0129831	4.28e-06	22.2015
genus.Anaerotruncus.id.2054	rs12056802	C	G	0.0774194	0.0177178	6.13e-06	19.0933
genus.Anaerotruncus.id.2054	rs11018566	A	G	-0.156465	0.0366032	6.14e-06	18.2724
genus.Anaerotruncus.id.2054	rs7675045	A	T	-0.0497815	0.0110573	6.92e-06	20.2691
genus.Anaerotruncus.id.2054	rs1431492	C	T	-0.0654996	0.0146188	7.36e-06	20.0749
genus.Anaerotruncus.id.2054	rs9347879	T	C	0.050618	0.011049	4.22e-06	20.9877
genus.Anaerotruncus.id.2054	rs17734739	T	C	0.0660052	0.014908	7.43e-06	19.6027
genus.Anaerotruncus.id.2054	rs6494922	A	G	0.0903106	0.0202257	6.62e-06	19.9376
genus.Anaerotruncus.id.2054	rs34449434	A	C	-0.0497004	0.0113402	9.85e-06	19.2078
genus.Anaerotruncus.id.2054	rs7155595	C	A	0.0539336	0.0118903	7.55e-06	20.5747
genus.Anaerotruncus.id.2054	rs115414803	A	C	-0.144356	0.0317524	6.83e-06	20.6688
genus.Anaerotruncus.id.2054	rs2704155	T	A	-0.106235	0.0234815	5.42e-06	20.4683
genus.Bacteroides.id.918	rs6795673	C	T	0.0538565	0.0105251	3.38e-07	26.1832
genus.Bacteroides.id.918	rs28757219	T	A	0.0818398	0.0170319	1.29e-06	23.089
genus.Bacteroides.id.918	rs9507307	C	T	0.0604456	0.0129128	2.13e-06	21.9124
genus.Bacteroides.id.918	rs66474973	G	T	0.0812515	0.0164479	6.81e-07	24.403
genus.Bacteroides.id.918	rs11585893	A	G	-0.0740746	0.0147633	1.8e-06	25.175
genus.Bacteroides.id.918	rs495004	C	G	-0.0607475	0.0129865	3.42e-06	21.8811
genus.Bacteroides.id.918	rs17619981	T	G	0.0880978	0.0187002	2.69e-06	22.1941
genus.Bacteroides.id.918	rs2023437	T	C	-0.0782324	0.0167634	5.02e-06	21.7796
genus.Bacteroides.id.918	rs66710942	C	T	0.0488038	0.0107412	5.86e-06	20.6443
genus.Bacteroides.id.918	rs13207588	A	G	-0.059205	0.0131195	7.49e-06	20.365
genus.Bacteroides.id.918	rs2366421	T	A	-0.0528153	0.0117124	7.65e-06	20.3341
genus.Bacteroides.id.918	rs1340391	T	C	-0.0592004	0.0132244	6.73e-06	20.0399
genus.Barnesiella.id.944	rs2276875	A	G	-0.0697176	0.0139537	4.65e-07	24.9635
genus.Barnesiella.id.944	rs2428166	G	A	-0.165859	0.0337309	8.51e-07	24.178
genus.Barnesiella.id.944	rs60316894	C	T	-0.121478	0.025184	1.19e-06	23.2674
genus.Barnesiella.id.944	rs35177866	A	G	0.0917125	0.0190133	2.95e-06	23.267
genus.Barnesiella.id.944	rs13242616	T	C	-0.0583747	0.0123176	2.29e-06	22.4594
genus.Barnesiella.id.944	rs79795328	A	G	-0.0818645	0.0176441	4.23e-06	21.5275
genus.Barnesiella.id.944	rs2057922	G	C	0.0915241	0.0194623	3.83e-06	22.1148
genus.Barnesiella.id.944	rs199035	G	A	0.0559495	0.0119716	3e-06	21.8419
genus.Barnesiella.id.944	rs62251337	A	G	-0.0690763	0.0149374	4.24e-06	21.3849
genus.Barnesiella.id.944	rs77455852	T	G	-0.0891491	0.0195601	3.16e-06	20.7727
genus.Barnesiella.id.944	rs11155559	T	C	0.0956023	0.0212961	8.92e-06	20.1529
genus.Barnesiella.id.944	rs12909713	C	T	-0.0550716	0.0120039	4.95e-06	21.048
genus.Barnesiella.id.944	rs113258194	A	G	0.098992	0.0214121	7.31e-06	21.3738
genus.Barnesiella.id.944	rs28479800	A	T	-0.09152	0.0210002	7.93e-06	18.9926
genus.Barnesiella.id.944	rs76181748	C	T	-0.0778559	0.017164	6.78e-06	20.5753
genus.Barnesiella.id.944	rs72684847	T	C	-0.114369	0.0253873	6.76e-06	20.2948
genus.Barnesiella.id.944	rs28418786	C	G	-0.0791324	0.0174957	6.48e-06	20.4572
genus.Bifidobacterium.id.436	rs182549	C	T	0.119703	0.0127294	1.28e-20	88.43
genus.Bifidobacterium.id.436	rs7322849	T	C	0.112428	0.0201813	1.08e-08	31.0353
genus.Bifidobacterium.id.436	rs10841473	G	C	-0.0624207	0.0129438	1.65e-06	23.2557
genus.Bifidobacterium.id.436	rs56108664	T	C	0.0729971	0.0157926	2.44e-06	21.3651
genus.Bifidobacterium.id.436	rs2686790	T	C	0.070741	0.0157926	7.5e-06	20.0648
genus.Bifidobacterium.id.436	rs4567981	T	A	0.0562084	0.0117923	1.93e-06	22.7198
genus.Bifidobacterium.id.436	rs2491158	G	A	0.0712624	0.015983	8.05e-06	19.8794
genus.Bifidobacterium.id.436	rs76671854	C	G	-0.0846055	0.0184003	3.96e-06	21.142
genus.Bifidobacterium.id.436	rs75344046	C	T	0.232354	0.0505979	4.86e-06	21.088
genus.Bifidobacterium.id.436	rs540489	T	G	-0.0637641	0.0138746	5.19e-06	21.1209
genus.Bifidobacterium.id.436	rs857444	C	T	0.0558234	0.0121219	3.57e-06	21.2075
genus.Bifidobacterium.id.436	rs12022129	G	A	0.0619356	0.0138937	8e-06	19.872
genus.Bifidobacterium.id.436	rs62181700	G	A	-0.0624643	0.0131205	2.17e-06	22.6653
genus.Bifidobacterium.id.436	rs55888705	A	G	0.0546319	0.0121139	6.67e-06	20.3389
genus.Bifidobacterium.id.436	rs5746486	T	C	-0.0536216	0.0120801	9e-06	19.7034
genus.Bifidobacterium.id.436	rs73797465	T	G	-0.0953566	0.0209236	4.38e-06	20.7695
genus.Bilophila.id.3170	rs116261629	G	C	0.128112	0.0261358	8.62e-07	24.0275
genus.Bilophila.id.3170	rs1571225	C	T	0.0826826	0.0170621	1.12e-06	23.4834
genus.Bilophila.id.3170	rs3827020	C	T	0.0766479	0.0160642	1.79e-06	22.7657
genus.Bilophila.id.3170	rs1241171	G	A	-0.0692654	0.0150148	4.24e-06	21.281
genus.Bilophila.id.3170	rs7802841	C	A	0.0670097	0.0137701	1.77e-06	23.6812
genus.Bilophila.id.3170	rs8013541	A	T	-0.0571991	0.0125673	5.48e-06	20.7155
genus.Bilophila.id.3170	rs6793291	C	A	0.112729	0.0241633	3.11e-06	21.765
genus.Bilophila.id.3170	rs1917709	A	T	0.118509	0.026742	7.37e-06	19.639
genus.Bilophila.id.3170	rs542415	T	C	-0.0613623	0.0133436	4.71e-06	21.1474
genus.Bilophila.id.3170	rs72676854	T	C	0.123209	0.026882	5.62e-06	21.0067
genus.Bilophila.id.3170	rs4798126	G	A	0.073288	0.016799	7.15e-06	19.0327
genus.Bilophila.id.3170	rs1969927	G	A	0.0564589	0.0126935	9.07e-06	19.7835
genus.Bilophila.id.3170	rs60178956	G	A	-0.0624818	0.0141485	8.06e-06	19.5023
genus.Bilophila.id.3170	rs2728491	G	T	-0.0627416	0.0139456	6.33e-06	20.2411
genus.Bilophila.id.3170	rs2713349	A	T	0.0617228	0.0140174	8.63e-06	19.389
genus.Bilophila.id.3170	rs9899990	A	G	-0.102702	0.0233878	9.07e-06	19.2833
genus.Bilophila.id.3170	rs11069458	T	C	-0.0680947	0.015503	7.72e-06	19.2928
genus.Blautia.id.1992	rs11149971	C	T	0.117605	0.02339	1.04e-06	25.2808
genus.Blautia.id.1992	rs12453000	C	T	0.0625335	0.0129987	1.26e-06	23.1432
genus.Blautia.id.1992	rs115043014	G	A	-0.206605	0.043992	5.19e-06	22.0565
genus.Blautia.id.1992	rs67794373	C	T	0.0601709	0.0123443	1e-06	23.7597
genus.Blautia.id.1992	rs117001700	T	C	0.196414	0.0441122	8.84e-06	19.8257
genus.Blautia.id.1992	rs72973581	A	G	0.125169	0.0265408	1.74e-06	22.2416
genus.Blautia.id.1992	rs4926264	T	C	0.0826207	0.0178239	5.1e-06	21.4868
genus.Blautia.id.1992	rs7860714	A	G	-0.0502178	0.0109853	4.09e-06	20.8975
genus.Blautia.id.1992	rs682885	A	G	-0.0493376	0.0107359	4.49e-06	21.1194
genus.Blautia.id.1992	rs2788271	T	G	-0.0575596	0.0133492	7.16e-06	18.5921
genus.Blautia.id.1992	rs113271346	C	T	0.0782682	0.0172116	6.85e-06	20.6788
genus.Blautia.id.1992	rs3005511	A	G	0.0501085	0.0110768	6.19e-06	20.4643
genus.Blautia.id.1992	rs16892041	T	C	-0.0622605	0.0141804	8.82e-06	19.2774
genus.Butyricicoccus.id.2055	rs56221232	T	C	0.0828027	0.0167401	7.62e-07	24.4667
genus.Butyricicoccus.id.2055	rs2017189	G	T	-0.0506956	0.011024	3.87e-06	21.1476
genus.Butyricicoccus.id.2055	rs7322368	T	C	0.0815733	0.0183167	5.52e-06	19.8337
genus.Butyricicoccus.id.2055	rs75238760	T	A	0.0619423	0.0139942	6.8e-06	19.592
genus.Butyricicoccus.id.2055	rs12585793	T	C	-0.262206	0.0564729	5.79e-06	21.5579
genus.Butyricicoccus.id.2055	rs62478070	T	G	0.224039	0.0494959	5.94e-06	20.4885
genus.Butyricicoccus.id.2055	rs4962426	G	T	0.0614216	0.0135979	7.38e-06	20.4032
genus.Butyricicoccus.id.2055	rs10084203	A	G	0.0549699	0.0123563	8.59e-06	19.7913
genus.Butyricicoccus.id.2055	rs12034718	A	G	0.0701199	0.0158214	9.58e-06	19.6424
genus.Butyricimonas.id.945	rs113054641	G	A	-0.144881	0.0274574	1.74e-07	27.8423
genus.Butyricimonas.id.945	rs62390301	T	C	-0.0872983	0.0174893	7.42e-07	24.9154
genus.Butyricimonas.id.945	rs7083431	A	C	0.0703539	0.0144439	8.85e-07	23.7252
genus.Butyricimonas.id.945	rs2642760	G	C	0.0713357	0.0145396	8.58e-07	24.0719
genus.Butyricimonas.id.945	rs782080	T	A	0.0653488	0.0137973	2.23e-06	22.4328
genus.Butyricimonas.id.945	rs1862649	G	A	0.113124	0.0248176	4.76e-06	20.7773
genus.Butyricimonas.id.945	rs12304031	G	A	-0.086278	0.0196846	6.7e-06	19.2108
genus.Butyricimonas.id.945	rs71428626	G	T	-0.133188	0.0289905	4.8e-06	21.1067
genus.Butyricimonas.id.945	rs78453362	A	G	-0.14948	0.0327073	4.06e-06	20.8871
genus.Butyricimonas.id.945	rs326049	C	G	0.0759694	0.0167617	8.19e-06	20.5418
genus.Butyricimonas.id.945	rs62130338	G	A	-0.0732608	0.0158324	3.9e-06	21.4117
genus.Butyricimonas.id.945	rs9657374	C	T	0.0680719	0.0148172	4.5e-06	21.1058
genus.Butyricimonas.id.945	rs12458763	A	C	0.122037	0.0269587	6.37e-06	20.492
genus.Butyricimonas.id.945	rs2114713	G	T	0.062721	0.0138998	6.88e-06	20.3615
genus.Butyricimonas.id.945	rs270727	G	C	-0.0694173	0.0150795	5.38e-06	21.1913
genus.Butyricimonas.id.945	rs72814525	A	G	0.0664154	0.0149766	8.25e-06	19.6657
genus.Butyricimonas.id.945	rs11228830	A	G	0.135265	0.0298411	6.55e-06	20.5466
genus.Butyrivibrio.id.1993	rs72723662	C	T	0.224078	0.0449336	7.86e-07	24.8689
genus.Butyrivibrio.id.1993	rs7412979	C	G	0.186779	0.0389112	1.71e-06	23.0412
genus.Butyrivibrio.id.1993	rs7752361	A	G	-0.11923	0.0239975	7.69e-07	24.6855
genus.Butyrivibrio.id.1993	rs4537857	T	C	-0.12459	0.0260992	1.8e-06	22.7882
genus.Butyrivibrio.id.1993	rs11761679	T	C	0.154775	0.0321539	2.2e-06	23.1705
genus.Butyrivibrio.id.1993	rs16941336	C	T	0.127488	0.0267936	1.53e-06	22.6398
genus.Butyrivibrio.id.1993	rs77356209	T	C	0.216874	0.0483299	6.66e-06	20.1365
genus.Butyrivibrio.id.1993	rs74622183	A	G	-0.201027	0.0428204	2.46e-06	22.0398
genus.Butyrivibrio.id.1993	rs7763512	G	A	0.119846	0.0253367	3.11e-06	22.374
genus.Butyrivibrio.id.1993	rs142855850	A	G	0.205013	0.0457138	6.86e-06	20.1127
genus.Butyrivibrio.id.1993	rs9349693	A	G	0.117973	0.0259861	5.55e-06	20.6102
genus.Butyrivibrio.id.1993	rs486484	A	G	-0.108349	0.0240008	6.61e-06	20.3796
genus.Butyrivibrio.id.1993	rs17163238	G	A	0.140987	0.0309117	5.51e-06	20.8023
genus.Butyrivibrio.id.1993	rs4928024	A	G	-0.17471	0.0389333	8.19e-06	20.137
genus.Butyrivibrio.id.1993	rs1007475	G	T	0.118065	0.0261271	7.92e-06	20.4204
genus.Butyrivibrio.id.1993	rs16934069	T	C	-0.133784	0.0299444	8.86e-06	19.9609
genus.CandidatusSoleaferrea.id.11350	rs4294381	T	C	0.112197	0.023186	1.37e-06	23.4157
genus.CandidatusSoleaferrea.id.11350	rs10090365	A	G	-0.0834413	0.0180989	4.17e-06	21.2549
genus.CandidatusSoleaferrea.id.11350	rs4678258	T	C	0.0986136	0.0215646	5.53e-06	20.9117
genus.CandidatusSoleaferrea.id.11350	rs10108780	A	G	-0.092834	0.0199807	3.64e-06	21.5871
genus.CandidatusSoleaferrea.id.11350	rs386526	C	G	0.0818459	0.0180086	8.33e-06	20.6554
genus.CandidatusSoleaferrea.id.11350	rs36155147	C	T	0.104966	0.0240995	5.41e-06	18.9706
genus.CandidatusSoleaferrea.id.11350	rs6881988	G	C	-0.0819131	0.018185	9.23e-06	20.2898
genus.CandidatusSoleaferrea.id.11350	rs11153159	G	C	-0.12805	0.0285446	4.42e-06	20.1238
genus.CandidatusSoleaferrea.id.11350	rs10809135	T	C	0.0834858	0.0182426	5.47e-06	20.9435
genus.CandidatusSoleaferrea.id.11350	rs9973954	A	G	0.0892075	0.0195401	5.95e-06	20.8424
genus.CandidatusSoleaferrea.id.11350	rs6489992	A	G	-0.0840437	0.0187031	7.89e-06	20.1923
genus.CandidatusSoleaferrea.id.11350	rs6494306	A	G	-0.0969304	0.0214221	5.8e-06	20.4737
genus.CandidatusSoleaferrea.id.11350	rs12500231	A	T	0.0813853	0.0182696	7.68e-06	19.8443
genus.CandidatusSoleaferrea.id.11350	rs7400877	T	C	-0.0951085	0.0212799	9.29e-06	19.9756
genus.CandidatusSoleaferrea.id.11350	rs2193878	T	A	0.228255	0.0509241	9.46e-06	20.0906
genus.CandidatusSoleaferrea.id.11350	rs830149	C	G	0.184647	0.0397237	9.58e-06	21.6064
genus.Catenibacterium.id.2153	rs12404911	C	T	0.140717	0.0304142	2.8e-06	21.4063
genus.Catenibacterium.id.2153	rs77285108	G	A	-0.161826	0.0353447	3.63e-06	20.9628
genus.Catenibacterium.id.2153	rs73128290	A	G	0.129726	0.0284563	4.29e-06	20.7826
genus.Catenibacterium.id.2153	rs212393	G	A	-0.135254	0.0286209	3.62e-06	22.3323
genus.Catenibacterium.id.2153	rs7742829	C	T	0.11411	0.0251099	5.61e-06	20.6518
genus.ChristensenellaceaeR.7group.id.11283	rs999354	T	A	0.0580248	0.0117185	7.01e-07	24.5178
genus.ChristensenellaceaeR.7group.id.11283	rs78521377	C	T	0.124992	0.0274797	5.61e-06	20.689
genus.ChristensenellaceaeR.7group.id.11283	rs62467127	C	T	0.114108	0.0251983	3.25e-06	20.5066
genus.ChristensenellaceaeR.7group.id.11283	rs17081797	A	G	-0.0904325	0.0204253	3.34e-06	19.6025
genus.ChristensenellaceaeR.7group.id.11283	rs62132810	A	G	-0.0828853	0.0179623	5.67e-06	21.2928
genus.ChristensenellaceaeR.7group.id.11283	rs60954665	T	G	0.049815	0.0110787	7.13e-06	20.2181
genus.ChristensenellaceaeR.7group.id.11283	rs10461257	A	G	-0.0551969	0.0122069	6.51e-06	20.4464
genus.ChristensenellaceaeR.7group.id.11283	rs79150079	C	A	0.121547	0.0270977	9.42e-06	20.1196
genus.ChristensenellaceaeR.7group.id.11283	rs62190261	A	C	0.0958394	0.0214723	8.74e-06	19.922
genus.ChristensenellaceaeR.7group.id.11283	rs892686	A	G	0.0514099	0.011136	3.97e-06	21.3126
genus.ChristensenellaceaeR.7group.id.11283	rs73952017	C	T	-0.0862164	0.0194354	8.46e-06	19.6786
genus.Clostridiumsensustricto1.id.1873	rs550843	T	C	-0.0783246	0.0169209	2.05e-06	21.4263
genus.Clostridiumsensustricto1.id.1873	rs2795528	G	A	-0.184315	0.0392204	2.72e-06	22.0849
genus.Clostridiumsensustricto1.id.1873	rs2817172	C	T	0.058139	0.0124492	2.77e-06	21.8097
genus.Clostridiumsensustricto1.id.1873	rs115807074	A	G	-0.22736	0.0492575	4.32e-06	21.305
genus.Clostridiumsensustricto1.id.1873	rs116847295	C	T	0.110021	0.0246032	4.58e-06	19.9974
genus.Clostridiumsensustricto1.id.1873	rs12341505	G	A	0.0810718	0.0180121	4.82e-06	20.2586
genus.Clostridiumsensustricto1.id.1873	rs11586026	A	T	0.110967	0.0250498	8.85e-06	19.6236
genus.Clostridiumsensustricto1.id.1873	rs11264403	G	A	-0.139062	0.0334454	7.76e-06	17.2878
genus.Clostridiumsensustricto1.id.1873	rs12490337	C	G	-0.0616879	0.0137581	7.49e-06	20.104
genus.Collinsella.id.815	rs9541268	C	A	0.09597	0.0197312	8.79e-07	23.6572
genus.Collinsella.id.815	rs2671662	C	G	-0.0567751	0.011945	2.22e-06	22.5914
genus.Collinsella.id.815	rs73052258	G	A	0.0930178	0.0202658	1.72e-06	21.067
genus.Collinsella.id.815	rs2103510	G	A	0.0786551	0.0168217	2.42e-06	21.8633
genus.Collinsella.id.815	rs75672793	A	G	-0.108908	0.0240522	6.14e-06	20.5027
genus.Collinsella.id.815	rs10890671	T	C	-0.0537401	0.0118848	6.52e-06	20.4461
genus.Collinsella.id.815	rs12921100	A	T	0.0563759	0.0127019	8.23e-06	19.6992
genus.Collinsella.id.815	rs59414781	C	G	0.0668866	0.0149773	9.15e-06	19.944
genus.Collinsella.id.815	rs62448871	C	A	-0.0540309	0.0120324	6.78e-06	20.1641
genus.Collinsella.id.815	rs1496626	T	C	-0.0722307	0.01616	6.78e-06	19.9783
genus.Collinsella.id.815	rs149807560	C	A	-0.104264	0.0235841	7.1e-06	19.5448
genus.Collinsella.id.815	rs11597285	G	T	-0.0537947	0.0120548	9.38e-06	19.9138
genus.Coprobacter.id.949	rs305411	A	G	0.129218	0.0264518	1.01e-06	23.8638
genus.Coprobacter.id.949	rs3828477	G	T	-0.091218	0.019569	2.89e-06	21.7281
genus.Coprobacter.id.949	rs55672356	T	A	-0.193354	0.0413815	2.74e-06	21.8321
genus.Coprobacter.id.949	rs143662916	C	T	0.253264	0.0540141	3.07e-06	21.9853
genus.Coprobacter.id.949	rs213863	C	T	-0.0887412	0.0188377	2.35e-06	22.1918
genus.Coprobacter.id.949	rs72821405	T	C	-0.147365	0.0319978	4.76e-06	21.2105
genus.Coprobacter.id.949	rs11532348	C	T	-0.103931	0.0226826	5.71e-06	20.9942
genus.Coprobacter.id.949	rs12996055	A	C	0.0921817	0.0209405	8.08e-06	19.3783
genus.Coprobacter.id.949	rs12684609	T	C	0.100827	0.0220366	6.1e-06	20.9345
genus.Coprobacter.id.949	rs5011652	G	C	0.0899597	0.020001	5.51e-06	20.2299
genus.Coprobacter.id.949	rs74919520	G	A	0.125703	0.0276296	5.76e-06	20.6987
genus.Coprobacter.id.949	rs28402691	T	C	0.110695	0.0251199	9.56e-06	19.4188
genus.Coprobacter.id.949	rs189356	G	A	0.0781125	0.0171916	6.26e-06	20.6446
genus.Coprobacter.id.949	rs76001613	C	G	0.21591	0.0493019	9.13e-06	19.1788
genus.Coprococcus1.id.11301	rs4277593	G	A	-0.0585649	0.0109914	1.14e-07	28.3904
genus.Coprococcus1.id.11301	rs56405618	A	G	-0.08963	0.0186508	1.57e-06	23.0946
genus.Coprococcus1.id.11301	rs74101919	T	C	-0.0718989	0.0144651	1.03e-06	24.7059
genus.Coprococcus1.id.11301	rs1010560	C	A	0.0580232	0.0122722	1.96e-06	22.3544
genus.Coprococcus1.id.11301	rs73031725	T	C	0.167591	0.0355224	1.98e-06	22.2586
genus.Coprococcus1.id.11301	rs1519491	T	C	0.0499197	0.0113558	8.95e-06	19.3246
genus.Coprococcus1.id.11301	rs1576241	A	G	-0.0510343	0.0109535	3.33e-06	21.7082
genus.Coprococcus1.id.11301	rs73167075	T	C	0.0573137	0.0127573	8.57e-06	20.1836
genus.Coprococcus1.id.11301	rs12794898	G	T	0.0903299	0.0197212	4.92e-06	20.9795
genus.Coprococcus1.id.11301	rs946513	C	T	0.205899	0.0460018	8.62e-06	20.0336
genus.Coprococcus1.id.11301	rs1762123	C	T	-0.0891532	0.0198554	8.01e-06	20.1612
genus.Coprococcus1.id.11301	rs7784490	C	G	-0.0518543	0.0113136	4.55e-06	21.0072
genus.Coprococcus1.id.11301	rs12886051	G	C	-0.0521782	0.0118051	8.01e-06	19.5363
genus.Coprococcus1.id.11301	rs2907920	A	G	0.0561173	0.0126824	7.65e-06	19.5791
genus.Coprococcus2.id.11302	rs59936925	A	T	0.117085	0.0233995	9.38e-07	25.0376
genus.Coprococcus2.id.11302	rs6677933	C	T	-0.0804405	0.0164216	1.19e-06	23.9948
genus.Coprococcus2.id.11302	rs1958519	T	A	0.0665288	0.0138558	1.58e-06	23.0545
genus.Coprococcus2.id.11302	rs72680320	T	C	-0.0649382	0.013919	2.27e-06	21.7663
genus.Coprococcus2.id.11302	rs2482516	C	T	0.0754415	0.0164619	4.72e-06	21.0021
genus.Coprococcus2.id.11302	rs35890118	A	G	-0.066536	0.0147661	8.26e-06	20.304
genus.Coprococcus2.id.11302	rs9426473	A	G	0.0727361	0.0161662	6.31e-06	20.2435
genus.Coprococcus2.id.11302	rs12634070	T	C	0.0736486	0.0164921	9.95e-06	19.9423
genus.Coprococcus2.id.11302	rs61823518	A	C	-0.0955381	0.0215724	6.68e-06	19.6135
genus.Coprococcus2.id.11302	rs10070053	A	G	0.0594312	0.0135375	7.65e-06	19.273
genus.Coprococcus3.id.11303	rs8100692	T	C	0.0577411	0.0113476	4.16e-07	25.8918
genus.Coprococcus3.id.11303	rs62481985	G	C	-0.0582385	0.0115052	4.18e-07	25.623
genus.Coprococcus3.id.11303	rs178271	T	C	0.145257	0.0294239	7.81e-07	24.371
genus.Coprococcus3.id.11303	rs13394391	C	T	-0.0709302	0.0150918	2.2e-06	22.0892
genus.Coprococcus3.id.11303	rs11080344	C	T	0.0516921	0.0113054	4.79e-06	20.9062
genus.Coprococcus3.id.11303	rs7521171	G	A	-0.0596434	0.0129279	4.32e-06	21.2849
genus.Coprococcus3.id.11303	rs11077359	T	C	-0.0645443	0.0148833	9.64e-06	18.8069
genus.Coprococcus3.id.11303	rs13247359	G	A	0.051211	0.0113031	7.33e-06	20.5273
genus.Coprococcus3.id.11303	rs4575475	G	A	0.0619514	0.0137787	7.04e-06	20.2155
genus.Coprococcus3.id.11303	rs10810043	A	G	0.0515518	0.0115923	9.27e-06	19.7764
genus.DefluviitaleaceaeUCG011.id.11287	rs4677103	A	G	0.0977912	0.0197263	9.6e-07	24.5758
genus.DefluviitaleaceaeUCG011.id.11287	rs72731813	C	T	-0.147383	0.0293796	4.33e-07	25.1653
genus.DefluviitaleaceaeUCG011.id.11287	rs112893842	T	C	0.11381	0.0232806	1.45e-06	23.8988
genus.DefluviitaleaceaeUCG011.id.11287	rs9725395	A	G	-0.13834	0.029554	3.52e-06	21.9109
genus.DefluviitaleaceaeUCG011.id.11287	rs55658617	T	C	0.174369	0.0362226	2.15e-06	23.1728
genus.DefluviitaleaceaeUCG011.id.11287	rs9608282	T	G	0.142939	0.0299793	2.52e-06	22.7332
genus.DefluviitaleaceaeUCG011.id.11287	rs28696126	A	T	-0.106503	0.0238473	6.63e-06	19.9455
genus.DefluviitaleaceaeUCG011.id.11287	rs1582238	T	C	0.0805036	0.0167257	1.57e-06	23.1667
genus.DefluviitaleaceaeUCG011.id.11287	rs4344384	G	T	0.0715978	0.0156309	4.83e-06	20.9812
genus.DefluviitaleaceaeUCG011.id.11287	rs2892880	G	A	0.0817755	0.0181686	6.83e-06	20.2582
genus.Desulfovibrio.id.3173	rs11160353	T	A	-0.0691756	0.0147285	2.7e-06	22.0591
genus.Desulfovibrio.id.3173	rs2853179	C	T	0.0811971	0.0174234	2.42e-06	21.7177
genus.Desulfovibrio.id.3173	rs16863365	A	G	0.109402	0.0226964	1.79e-06	23.2349
genus.Desulfovibrio.id.3173	rs12031543	T	C	-0.127185	0.0281887	6.55e-06	20.3573
genus.Desulfovibrio.id.3173	rs13066142	G	A	0.119141	0.0250891	3.79e-06	22.5502
genus.Desulfovibrio.id.3173	rs2590913	G	A	0.154496	0.0339396	6.65e-06	20.7213
genus.Desulfovibrio.id.3173	rs2032031	A	G	-0.0654931	0.0148681	9.14e-06	19.4035
genus.Desulfovibrio.id.3173	rs72647089	T	G	-0.106594	0.0239337	8.3e-06	19.8358
genus.Desulfovibrio.id.3173	rs7729080	C	A	-0.070287	0.0157691	9.96e-06	19.8671
genus.Desulfovibrio.id.3173	rs4797774	G	A	0.212582	0.0470044	5.64e-06	20.4538
genus.Desulfovibrio.id.3173	rs6580353	T	C	0.0770979	0.0169735	4.94e-06	20.632
genus.Dialister.id.2183	rs11166701	G	A	-0.0655301	0.013186	5.51e-07	24.6976
genus.Dialister.id.2183	rs517089	T	A	0.076227	0.0170411	5.14e-06	20.0089
genus.Dialister.id.2183	rs4747450	C	A	0.0668509	0.0147685	5.84e-06	20.4899
genus.Dialister.id.2183	rs2314294	T	C	0.0865932	0.0193719	8.08e-06	19.9813
genus.Dialister.id.2183	rs4753063	G	A	-0.0596297	0.0130052	4.86e-06	21.0229
genus.Dialister.id.2183	rs2435610	A	C	0.0647131	0.0143314	5.93e-06	20.3895
genus.Dialister.id.2183	rs10938938	G	A	-0.0773514	0.0170915	7.37e-06	20.4822
genus.Dialister.id.2183	rs10138457	T	C	-0.113054	0.0261933	7.88e-06	18.6291
genus.Dialister.id.2183	rs11071887	T	C	0.0662403	0.0146315	5.91e-06	20.4959
genus.Dialister.id.2183	rs764177	C	A	-0.0601454	0.0135366	9.61e-06	19.7418
genus.Dialister.id.2183	rs76680460	G	A	-0.161296	0.0364332	8.19e-06	19.5999
genus.Dialister.id.2183	rs75416973	A	G	0.0727223	0.016451	9.46e-06	19.5412
genus.Dorea.id.1997	rs13279148	G	A	0.0715309	0.0150878	2.25e-06	22.477
genus.Dorea.id.1997	rs62503162	A	G	-0.0974091	0.0194379	7.47e-07	25.1131
genus.Dorea.id.1997	rs12216169	T	A	0.0881722	0.0193683	5.33e-06	20.7243
genus.Dorea.id.1997	rs73729431	C	T	-0.13745	0.0299983	3.17e-06	20.9941
genus.Dorea.id.1997	rs4793307	C	T	0.0574165	0.0122472	4.01e-06	21.9787
genus.Dorea.id.1997	rs11150408	T	G	0.0488254	0.0109063	7.06e-06	20.0417
genus.Dorea.id.1997	rs345219	T	G	-0.0497368	0.0112621	8.8e-06	19.5038
genus.Dorea.id.1997	rs62583469	T	A	-0.0634136	0.0142227	5.78e-06	19.8793
genus.Dorea.id.1997	rs3005511	A	G	0.0516127	0.0112852	5.29e-06	20.9166
genus.Dorea.id.1997	rs1899291	C	T	0.0697217	0.0150285	4.57e-06	21.5232
genus.Dorea.id.1997	rs3752849	G	A	0.163846	0.036608	7.68e-06	20.0318
genus.Dorea.id.1997	rs12537781	T	C	-0.055544	0.0125223	9.15e-06	19.6746
genus.Eggerthella.id.819	rs3851328	T	G	-0.107774	0.0236527	4.18e-06	20.762
genus.Eggerthella.id.819	rs2240838	A	G	0.0980582	0.0197653	7.36e-07	24.6128
genus.Eggerthella.id.819	rs2223081	G	A	0.102572	0.0221108	3.89e-06	21.5203
genus.Eggerthella.id.819	rs112205261	T	C	-0.188618	0.0403613	3.35e-06	21.8391
genus.Eggerthella.id.819	rs4985746	G	A	0.110522	0.0247653	5.71e-06	19.9165
genus.Eggerthella.id.819	rs1784446	G	A	0.0907728	0.0198096	5.23e-06	20.9972
genus.Eggerthella.id.819	rs76663501	C	T	0.175349	0.0378576	4.83e-06	21.4537
genus.Eggerthella.id.819	rs6430926	C	T	0.0879736	0.0197127	8.37e-06	19.9164
genus.Eggerthella.id.819	rs2877457	G	A	-0.093486	0.0210208	9.03e-06	19.7787
genus.Eggerthella.id.819	rs13070736	A	C	-0.121331	0.0272024	7.62e-06	19.8944
genus.Eggerthella.id.819	rs67490567	T	C	0.108495	0.0245457	8.94e-06	19.5374
genus.Eisenbergiella.id.11304	rs3812426	G	A	0.106447	0.0224159	2.72e-06	22.5505
genus.Eisenbergiella.id.11304	rs1508033	A	C	0.091546	0.0195787	3.23e-06	21.8632
genus.Eisenbergiella.id.11304	rs12278566	T	A	-0.121065	0.0251658	1.65e-06	23.1427
genus.Eisenbergiella.id.11304	rs2683098	C	T	0.107319	0.022515	2.24e-06	22.72
genus.Eisenbergiella.id.11304	rs11079158	T	C	0.100627	0.022546	7.35e-06	19.9199
genus.Eisenbergiella.id.11304	rs13258851	A	G	0.137001	0.0302124	7.75e-06	20.5626
genus.Eisenbergiella.id.11304	rs12710729	C	A	0.0893384	0.0199069	9.84e-06	20.1404
genus.Eisenbergiella.id.11304	rs12257723	A	C	-0.0952742	0.0211569	8.85e-06	20.279
genus.Eisenbergiella.id.11304	rs4462860	G	A	0.0939071	0.0201104	4.16e-06	21.8049
genus.Eisenbergiella.id.11304	rs11027642	C	T	0.129006	0.0284844	4.92e-06	20.5118
genus.Eisenbergiella.id.11304	rs11938607	T	C	0.0978125	0.0216636	8.22e-06	20.3859
genus.Eisenbergiella.id.11304	rs1553971	T	G	0.120965	0.0263054	5.27e-06	21.1459
genus.Enterorhabdus.id.820	rs11098863	T	A	-0.0966008	0.0162677	3.06e-09	35.2622
genus.Enterorhabdus.id.820	rs7923280	A	T	0.0860019	0.0169148	5.24e-07	25.8512
genus.Enterorhabdus.id.820	rs114731706	T	G	0.182308	0.0382298	2.17e-06	22.7409
genus.Enterorhabdus.id.820	rs3017103	A	G	0.0980897	0.0208995	2.94e-06	22.0281
genus.Enterorhabdus.id.820	rs73331712	T	C	0.26199	0.055123	4.85e-06	22.5893
genus.Enterorhabdus.id.820	rs77655283	G	A	0.132988	0.0298306	5.88e-06	19.8747
genus.Enterorhabdus.id.820	rs9470637	A	T	-0.0755513	0.0166263	5.7e-06	20.6487
genus.Enterorhabdus.id.820	rs424715	T	C	0.0818743	0.0174855	4.41e-06	21.925
genus.Enterorhabdus.id.820	rs10098492	T	C	0.132323	0.0293688	6.41e-06	20.3001
genus.Enterorhabdus.id.820	rs2051957	C	T	0.0843291	0.0189864	8.9e-06	19.7274
genus.Erysipelatoclostridium.id.11381	rs7221249	A	G	0.0839861	0.0142741	4.31e-09	34.619
genus.Erysipelatoclostridium.id.11381	rs710230	T	C	0.143381	0.0281514	6.33e-07	25.9409
genus.Erysipelatoclostridium.id.11381	rs4697572	A	G	-0.0810636	0.0163308	7.59e-07	24.6397
genus.Erysipelatoclostridium.id.11381	rs58236560	G	T	-0.111157	0.0234426	2.16e-06	22.4834
genus.Erysipelatoclostridium.id.11381	rs622418	A	G	-0.0668051	0.0143224	3.68e-06	21.7563
genus.Erysipelatoclostridium.id.11381	rs17804233	T	C	-0.0662914	0.0144203	4.59e-06	21.1332
genus.Erysipelatoclostridium.id.11381	rs1434153	G	A	-0.0684526	0.0152443	6.85e-06	20.1634
genus.Erysipelatoclostridium.id.11381	rs340991	A	G	-0.0740482	0.0158891	3.75e-06	21.7184
genus.Erysipelatoclostridium.id.11381	rs6474512	A	C	0.067015	0.0143201	3.02e-06	21.9003
genus.Erysipelatoclostridium.id.11381	rs9590927	G	A	-0.0646003	0.0143479	6.39e-06	20.2717
genus.Erysipelatoclostridium.id.11381	rs61806970	C	T	0.142548	0.0320688	9.09e-06	19.7586
genus.Erysipelatoclostridium.id.11381	rs45480394	T	G	-0.0687134	0.0151835	7.66e-06	20.4804
genus.Erysipelatoclostridium.id.11381	rs2901723	C	A	0.0641339	0.0144295	8.79e-06	19.7549
genus.Erysipelatoclostridium.id.11381	rs34528142	C	G	-0.0875551	0.0195556	6.13e-06	20.0456
genus.Erysipelatoclostridium.id.11381	rs16936671	C	T	-0.0968026	0.0217883	6.04e-06	19.7391
genus.Erysipelatoclostridium.id.11381	rs3804326	A	G	0.14147	0.0336352	9.85e-06	17.6905
genus.ErysipelotrichaceaeUCG003.id.11384	rs28568391	A	G	-0.0583911	0.0118741	6.42e-07	24.1822
genus.ErysipelotrichaceaeUCG003.id.11384	rs11994308	C	T	0.115417	0.0242503	1.33e-06	22.6522
genus.ErysipelotrichaceaeUCG003.id.11384	rs76502207	T	C	0.144844	0.0289929	6.41e-07	24.9584
genus.ErysipelotrichaceaeUCG003.id.11384	rs10164067	T	G	-0.10326	0.0212405	1.13e-06	23.6339
genus.ErysipelotrichaceaeUCG003.id.11384	rs8053479	A	G	-0.0838212	0.0186509	5.83e-06	20.198
genus.ErysipelotrichaceaeUCG003.id.11384	rs17798136	G	A	0.158818	0.0347674	3.24e-06	20.8666
genus.ErysipelotrichaceaeUCG003.id.11384	rs59104037	A	G	-0.0951263	0.0204742	4.48e-06	21.5867
genus.ErysipelotrichaceaeUCG003.id.11384	rs11666127	A	G	-0.0719187	0.0161371	7.9e-06	19.8626
genus.ErysipelotrichaceaeUCG003.id.11384	rs62403464	T	C	-0.0731743	0.0156516	3.44e-06	21.8576
genus.ErysipelotrichaceaeUCG003.id.11384	rs59068084	T	G	0.0564772	0.0120224	3.12e-06	22.0681
genus.ErysipelotrichaceaeUCG003.id.11384	rs73074432	C	T	0.072154	0.0164378	9.99e-06	19.2679
genus.ErysipelotrichaceaeUCG003.id.11384	rs4758231	G	T	-0.0551754	0.0122047	6.55e-06	20.438
genus.ErysipelotrichaceaeUCG003.id.11384	rs74988980	G	A	-0.133141	0.0348574	8.64e-06	14.5893
genus.ErysipelotrichaceaeUCG003.id.11384	rs75949021	T	C	-0.169667	0.0374238	3.58e-06	20.5541
genus.ErysipelotrichaceaeUCG003.id.11384	rs6875357	C	T	0.165673	0.0353831	6.7e-06	21.9237
genus.ErysipelotrichaceaeUCG003.id.11384	rs79396538	C	G	0.0848148	0.0191146	8.63e-06	19.6884
genus.ErysipelotrichaceaeUCG003.id.11384	rs12251396	A	G	-0.0705399	0.0158766	9.52e-06	19.7404
genus.Escherichia.Shigella.id.3504	rs2267739	G	C	0.115505	0.0237628	1.42e-06	23.6271
genus.Escherichia.Shigella.id.3504	rs1154904	A	G	-0.0613376	0.0130644	3.04e-06	22.0431
genus.Escherichia.Shigella.id.3504	rs73208162	A	G	-0.119296	0.024839	2.19e-06	23.0665
genus.Escherichia.Shigella.id.3504	rs113513883	A	G	0.172283	0.038041	5.28e-06	20.5108
genus.Escherichia.Shigella.id.3504	rs7502686	G	C	-0.136384	0.0302576	5.9e-06	20.3168
genus.Escherichia.Shigella.id.3504	rs57024273	T	C	0.0626172	0.0139919	9.7e-06	20.028
genus.Escherichia.Shigella.id.3504	rs113127095	A	G	0.151009	0.0323434	3.33e-06	21.799
genus.Escherichia.Shigella.id.3504	rs117092367	A	T	0.117362	0.0264533	9.65e-06	19.6831
genus.Escherichia.Shigella.id.3504	rs112767262	T	C	0.0732963	0.0163589	8.21e-06	20.0751
genus.Escherichia.Shigella.id.3504	rs11706043	T	A	0.075657	0.0164155	5.87e-06	21.2417
genus.Escherichia.Shigella.id.3504	rs592299	T	C	-0.0592004	0.0129486	4.77e-06	20.9026
genus.Escherichia.Shigella.id.3504	rs4731451	G	A	-0.0609885	0.0135157	7.47e-06	20.3619
genus.Escherichia.Shigella.id.3504	rs35555519	C	G	0.101976	0.0222883	4.92e-06	20.9335
genus.Escherichia.Shigella.id.3504	rs118526	C	A	-0.0594401	0.013598	8e-06	19.1077
genus.Escherichia.Shigella.id.3504	rs2798105	A	G	-0.100851	0.0222045	8.25e-06	20.6289
genus.Faecalibacterium.id.2057	rs12320842	C	G	0.094833	0.0163962	7.57e-09	33.4527
genus.Faecalibacterium.id.2057	rs6910935	A	G	0.134864	0.0277032	1.38e-06	23.6991
genus.Faecalibacterium.id.2057	rs1271565	C	T	-0.0576251	0.0119649	1.3e-06	23.1955
genus.Faecalibacterium.id.2057	rs75499067	C	T	0.227585	0.0465522	1.76e-06	23.9004
genus.Faecalibacterium.id.2057	rs9536330	T	C	-0.048317	0.010797	5.33e-06	20.0259
genus.Faecalibacterium.id.2057	rs28376661	C	G	0.0504817	0.0109368	3.66e-06	21.3053
genus.Faecalibacterium.id.2057	rs10927394	G	T	-0.232262	0.0512364	7.02e-06	20.5494
genus.Faecalibacterium.id.2057	rs114946999	C	T	-0.0861565	0.01896	5.7e-06	20.6489
genus.Faecalibacterium.id.2057	rs79656633	T	C	0.145631	0.0323019	8.14e-06	20.3259
genus.Faecalibacterium.id.2057	rs61875484	C	G	0.0817953	0.018369	9.18e-06	19.8282
genus.Faecalibacterium.id.2057	rs12753492	A	C	0.0641305	0.0149933	8.8e-06	18.295
genus.Faecalibacterium.id.2057	rs2835874	T	C	-0.0866356	0.0196496	7.54e-06	19.4396
genus.Faecalibacterium.id.2057	rs11776390	T	C	-0.078354	0.017183	6.4e-06	20.7932
genus.FamilyXIIIAD3011group.id.11293	rs9852893	C	G	0.0657834	0.0129056	3.88e-07	25.9821
genus.FamilyXIIIAD3011group.id.11293	rs62200412	C	T	-0.0800851	0.0163834	5.8e-07	23.8943
genus.FamilyXIIIAD3011group.id.11293	rs16840310	A	G	-0.0608052	0.0122149	6.75e-07	24.78
genus.FamilyXIIIAD3011group.id.11293	rs72730932	C	A	-0.0899559	0.0177107	6.89e-07	25.7982
genus.FamilyXIIIAD3011group.id.11293	rs16940167	C	T	0.0732552	0.0159898	3.91e-06	20.9889
genus.FamilyXIIIAD3011group.id.11293	rs17156849	G	A	-0.112891	0.0245292	4.19e-06	21.1812
genus.FamilyXIIIAD3011group.id.11293	rs62029761	A	G	0.128753	0.0276002	3.89e-06	21.7616
genus.FamilyXIIIAD3011group.id.11293	rs11736617	G	A	-0.0759493	0.0172101	9.02e-06	19.4752
genus.FamilyXIIIAD3011group.id.11293	rs12812672	T	C	-0.096065	0.020828	2.56e-06	21.2733
genus.FamilyXIIIAD3011group.id.11293	rs9276029	A	G	-0.0811384	0.0185669	8.93e-06	19.0975
genus.FamilyXIIIAD3011group.id.11293	rs12911842	A	T	-0.0811976	0.0183335	6.91e-06	19.6153
genus.FamilyXIIIAD3011group.id.11293	rs149302	T	C	-0.0645635	0.0143225	7.48e-06	20.3206
genus.FamilyXIIIAD3011group.id.11293	rs9837139	A	G	0.10752	0.0240482	8.71e-06	19.9901
genus.FamilyXIIIAD3011group.id.11293	rs739451	C	T	0.0649589	0.0147534	7.88e-06	19.3862
genus.FamilyXIIIAD3011group.id.11293	rs11126423	C	T	0.0904399	0.0196301	5.91e-06	21.2263
genus.FamilyXIIIUCG001.id.11294	rs1426266	T	C	-0.0665521	0.0137151	1.25e-06	23.5466
genus.FamilyXIIIUCG001.id.11294	rs12049454	T	C	-0.0647298	0.0134065	1.17e-06	23.3118
genus.FamilyXIIIUCG001.id.11294	rs3842897	G	A	-0.112639	0.0242751	5.2e-06	21.5307
genus.FamilyXIIIUCG001.id.11294	rs116979587	T	A	-0.121679	0.0260821	3.05e-06	21.7644
genus.FamilyXIIIUCG001.id.11294	rs62414802	C	T	-0.0611904	0.013457	4.29e-06	20.6762
genus.FamilyXIIIUCG001.id.11294	rs2276529	C	G	-0.0759406	0.0165099	5.36e-06	21.1572
genus.FamilyXIIIUCG001.id.11294	rs112362903	A	G	-0.149047	0.0333271	7.88e-06	20.001
genus.FamilyXIIIUCG001.id.11294	rs8076666	A	G	0.088655	0.0198094	8.02e-06	20.0292
genus.FamilyXIIIUCG001.id.11294	rs7119679	G	A	-0.0809085	0.0174782	3.52e-06	21.4286
genus.FamilyXIIIUCG001.id.11294	rs76463770	A	G	0.19313	0.0419866	3.77e-06	21.1581
genus.Flavonifractor.id.2059	rs12030302	A	G	-0.0692276	0.0137467	5.61e-07	25.3607
genus.Flavonifractor.id.2059	rs806808	T	C	0.0667272	0.0136557	1.18e-06	23.8767
genus.Flavonifractor.id.2059	rs34066017	A	G	0.0764294	0.0159789	1.52e-06	22.8784
genus.Flavonifractor.id.2059	rs11811696	T	C	-0.116063	0.0241012	2.07e-06	23.1904
genus.Flavonifractor.id.2059	rs11642826	G	C	0.14686	0.0325191	6.65e-06	20.3954
genus.Flavonifractor.id.2059	rs114873521	C	T	-0.130067	0.0294087	7.13e-06	19.5605
genus.Flavonifractor.id.2059	rs6761463	G	C	-0.083392	0.0184596	8.11e-06	20.4081
genus.Flavonifractor.id.2059	rs12038887	C	G	0.0942719	0.0211646	9.37e-06	19.8401
genus.Fusicatenibacter.id.11305	rs4378146	A	C	-0.0616691	0.0125259	7.2e-07	24.2392
genus.Fusicatenibacter.id.11305	rs62353480	A	G	-0.0701397	0.0145589	1.57e-06	23.2098
genus.Fusicatenibacter.id.11305	rs704418	T	C	0.0739124	0.0151073	7.77e-07	23.9366
genus.Fusicatenibacter.id.11305	rs2132128	G	A	-0.0771914	0.0160344	1.08e-06	23.1755
genus.Fusicatenibacter.id.11305	rs206581	A	G	-0.0568339	0.0127894	8.96e-06	19.7476
genus.Fusicatenibacter.id.11305	rs62187631	T	C	-0.0710571	0.015924	4.55e-06	19.9118
genus.Fusicatenibacter.id.11305	rs2025938	G	A	-0.0967298	0.0205426	2.99e-06	22.1723
genus.Fusicatenibacter.id.11305	rs3303	T	C	-0.0953657	0.020407	3.94e-06	21.8387
genus.Fusicatenibacter.id.11305	rs2039204	T	A	-0.0497414	0.0107941	3.94e-06	21.2354
genus.Fusicatenibacter.id.11305	rs8028026	A	G	-0.0792146	0.0180505	8.06e-06	19.259
genus.Fusicatenibacter.id.11305	rs1864685	A	C	-0.0494799	0.0108105	4.96e-06	20.9492
genus.Fusicatenibacter.id.11305	rs792108	T	C	-0.0508345	0.0113843	8.5e-06	19.939
genus.Fusicatenibacter.id.11305	rs60254196	A	G	-0.0492427	0.0109365	5.47e-06	20.2735
genus.Fusicatenibacter.id.11305	rs9905659	G	A	-0.061617	0.0136576	7.31e-06	20.3542
genus.Fusicatenibacter.id.11305	rs8063430	T	C	-0.104026	0.022217	4.93e-06	21.9239
genus.Fusicatenibacter.id.11305	rs6515626	G	A	0.141575	0.0313559	7.29e-06	20.3862
genus.Fusicatenibacter.id.11305	rs10439674	A	G	-0.0572129	0.0130007	7.68e-06	19.3667
genus.Fusicatenibacter.id.11305	rs167879	C	T	-0.0659543	0.0148763	5.87e-06	19.6562
genus.Fusicatenibacter.id.11305	rs73103914	A	G	-0.0597324	0.0134458	8.3e-06	19.7355
genus.Gordonibacter.id.821	rs76287110	A	T	-0.242965	0.0466177	1.67e-07	27.1634
genus.Gordonibacter.id.821	rs7294633	C	T	0.12867	0.0249946	3.44e-07	26.5009
genus.Gordonibacter.id.821	rs7220558	A	T	0.116884	0.0234834	6.71e-07	24.7737
genus.Gordonibacter.id.821	rs71545975	A	G	-0.153972	0.0338918	7.04e-06	20.6393
genus.Gordonibacter.id.821	rs35042269	C	A	-0.180293	0.0403296	8.11e-06	19.9852
genus.Gordonibacter.id.821	rs72714787	C	A	0.181405	0.0377102	1.43e-06	23.1409
genus.Gordonibacter.id.821	rs322296	G	A	0.17869	0.037722	4.02e-06	22.4393
genus.Gordonibacter.id.821	rs72939513	A	G	-0.21399	0.0490592	7.98e-06	19.0259
genus.Gordonibacter.id.821	rs3765837	T	G	-0.190729	0.0433608	7.17e-06	19.348
genus.Gordonibacter.id.821	rs13412653	A	C	0.107597	0.0239228	8.61e-06	20.2293
genus.Gordonibacter.id.821	rs117347059	G	C	-0.128261	0.0285123	9.17e-06	20.2361
genus.Gordonibacter.id.821	rs16955299	G	A	-0.196423	0.0433538	6.37e-06	20.5272
genus.Gordonibacter.id.821	rs4596722	A	G	0.102908	0.0231571	9.06e-06	19.7484
genus.Gordonibacter.id.821	rs768830	G	A	0.149852	0.0333315	7.76e-06	20.2124
genus.Gordonibacter.id.821	rs61934597	C	T	-0.172495	0.0388567	8.37e-06	19.7069
genus.Haemophilus.id.3698	rs12191680	C	G	0.106544	0.0200323	1.47e-07	28.2877
genus.Haemophilus.id.3698	rs9382510	C	T	-0.093521	0.0172649	7.12e-08	29.3422
genus.Haemophilus.id.3698	rs9574096	A	T	-0.0736375	0.0155227	2.18e-06	22.5041
genus.Haemophilus.id.3698	rs76022354	C	T	0.244638	0.0505504	1.83e-06	23.4205
genus.Haemophilus.id.3698	rs111582866	G	A	-0.124265	0.026016	1.27e-06	22.8149
genus.Haemophilus.id.3698	rs9895850	T	C	-0.192957	0.0416755	2.14e-06	21.4367
genus.Haemophilus.id.3698	rs35509	G	A	0.128249	0.0268779	2.01e-06	22.7676
genus.Haemophilus.id.3698	rs78909003	T	C	-0.246256	0.0503924	1.67e-06	23.8805
genus.Haemophilus.id.3698	rs9328464	T	C	0.0723095	0.0148799	1.42e-06	23.615
genus.Haemophilus.id.3698	rs4822728	T	C	0.0705861	0.0151388	3.48e-06	21.7399
genus.Haemophilus.id.3698	rs10840326	C	G	-0.0677384	0.0151463	7.37e-06	20.0013
genus.Haemophilus.id.3698	rs12876183	T	A	0.0749201	0.016711	9.62e-06	20.0999
genus.Haemophilus.id.3698	rs10781340	G	A	0.0948915	0.0203221	4.32e-06	21.8031
genus.Haemophilus.id.3698	rs56310940	G	C	-0.108393	0.0247052	7.23e-06	19.2499
genus.Holdemanella.id.11393	rs761624	C	G	0.0959801	0.0179537	1.38e-07	28.5794
genus.Holdemanella.id.11393	rs607782	T	C	-0.0854214	0.0172515	7.19e-07	24.5177
genus.Holdemanella.id.11393	rs75764681	T	C	-0.283103	0.0598999	1.94e-06	22.3376
genus.Holdemanella.id.11393	rs73011279	T	C	-0.0961669	0.0199336	1.36e-06	23.2744
genus.Holdemanella.id.11393	rs4541991	T	C	-0.0927334	0.0194435	2.1e-06	22.747
genus.Holdemanella.id.11393	rs1830029	C	G	-0.0954096	0.021093	5.35e-06	20.46
genus.Holdemanella.id.11393	rs12513188	G	A	0.0903906	0.0195276	4.65e-06	21.4263
genus.Holdemanella.id.11393	rs12415649	G	C	0.0839384	0.0190567	7.88e-06	19.4011
genus.Holdemanella.id.11393	rs1926302	G	A	-0.107972	0.0231421	7.5e-06	21.7679
genus.Holdemanella.id.11393	rs17586763	T	C	-0.227285	0.0510135	7.72e-06	19.8504
genus.Holdemanella.id.11393	rs8113760	G	A	0.078999	0.01734	4.62e-06	20.7559
genus.Holdemanella.id.11393	rs34187114	C	A	-0.104505	0.022601	5.13e-06	21.3807
genus.Holdemanella.id.11393	rs35228298	G	A	0.0934832	0.0202886	7.3e-06	21.2307
genus.Holdemanella.id.11393	rs62113381	T	C	-0.105447	0.0232029	5.54e-06	20.6531
genus.Holdemania.id.2157	rs1867876	T	C	0.0842919	0.0162192	2.74e-07	27.0093
genus.Holdemania.id.2157	rs9500080	C	T	0.0926764	0.0178886	4.09e-07	26.8402
genus.Holdemania.id.2157	rs6133067	T	C	0.0910829	0.0178561	5.17e-07	26.0196
genus.Holdemania.id.2157	rs150096134	T	A	0.162139	0.0332089	2.38e-06	23.8378
genus.Holdemania.id.2157	rs41438744	C	G	-0.12487	0.027013	2.44e-06	21.3686
genus.Holdemania.id.2157	rs77293403	A	G	0.164556	0.0341775	1.77e-06	23.182
genus.Holdemania.id.2157	rs80149660	C	T	-0.232987	0.0519183	6.04e-06	20.1383
genus.Holdemania.id.2157	rs116500994	G	T	-0.13755	0.0293386	2.34e-06	21.9809
genus.Holdemania.id.2157	rs55888180	C	G	0.128671	0.0282795	5.89e-06	20.7023
genus.Holdemania.id.2157	rs4146507	C	T	0.079488	0.0177002	7.23e-06	20.1672
genus.Holdemania.id.2157	rs111745969	A	G	0.120677	0.0265781	3.71e-06	20.6158
genus.Holdemania.id.2157	rs113593397	A	G	-0.128935	0.0282526	9.36e-06	20.8268
genus.Holdemania.id.2157	rs10885477	T	C	-0.135137	0.0301894	8.6e-06	20.0372
genus.Holdemania.id.2157	rs9529719	T	C	0.074038	0.0160494	5.97e-06	21.2809
genus.Holdemania.id.2157	rs967319	T	C	0.0788638	0.0176744	8.38e-06	19.9098
genus.Holdemania.id.2157	rs12701617	A	G	-0.0660617	0.0149427	9.52e-06	19.5453
genus.Holdemania.id.2157	rs73139538	G	A	-0.148594	0.0327469	7.77e-06	20.5901
genus.Holdemania.id.2157	rs11080063	G	A	-0.0665238	0.0149837	6.67e-06	19.7113
genus.Howardella.id.2000	rs901099	T	G	-0.12718	0.0250924	6.53e-07	25.6894
genus.Howardella.id.2000	rs1484873	A	G	-0.227831	0.046335	2.56e-06	24.1773
genus.Howardella.id.2000	rs17167098	G	A	-0.169366	0.0352068	1.12e-06	23.1419
genus.Howardella.id.2000	rs609430	T	G	-0.112045	0.0239328	3.34e-06	21.918
genus.Howardella.id.2000	rs36081916	T	C	-0.18123	0.0402987	4.7e-06	20.2244
genus.Howardella.id.2000	rs12452946	A	G	-0.105833	0.0228941	3.8e-06	21.3696
genus.Howardella.id.2000	rs61771805	A	T	-0.136779	0.0296811	4.03e-06	21.2362
genus.Howardella.id.2000	rs672217	G	A	0.164146	0.0349993	3.52e-06	21.9959
genus.Howardella.id.2000	rs3791893	A	G	0.147035	0.034023	9.5e-06	18.6766
genus.Howardella.id.2000	rs10048062	C	T	-0.147352	0.0336531	8.59e-06	19.1718
genus.Howardella.id.2000	rs2154047	C	A	-0.192557	0.0420093	9.97e-06	21.0101
genus.Hungatella.id.11306	rs13128780	T	C	-0.149725	0.0312777	1.75e-06	22.915
genus.Hungatella.id.11306	rs72759041	G	T	-0.126025	0.0282242	3.86e-06	19.9374
genus.Hungatella.id.11306	rs10044993	C	A	0.139547	0.0316748	8.07e-06	19.4095
genus.Hungatella.id.11306	rs13249325	T	G	-0.100023	0.0225883	9.69e-06	19.6078
genus.Hungatella.id.11306	rs17092615	G	A	0.152235	0.0337867	7.38e-06	20.3018
genus.Intestinibacter.id.11345	rs10805326	G	A	0.0775151	0.0139665	3.55e-08	30.8034
genus.Intestinibacter.id.11345	rs4327025	G	A	-0.0810346	0.0154397	1.64e-07	27.5464
genus.Intestinibacter.id.11345	rs478972	T	C	-0.142681	0.0297116	1.82e-06	23.0611
genus.Intestinibacter.id.11345	rs6875660	C	T	0.0890455	0.0193905	3.06e-06	21.0885
genus.Intestinibacter.id.11345	rs16938435	T	C	-0.112189	0.0235439	1.8e-06	22.706
genus.Intestinibacter.id.11345	rs6062862	A	G	0.0924508	0.0204658	6.68e-06	20.4063
genus.Intestinibacter.id.11345	rs118030283	G	A	-0.151829	0.0324471	2.67e-06	21.8956
genus.Intestinibacter.id.11345	rs11109097	C	T	0.0624272	0.0138539	5.49e-06	20.305
genus.Intestinibacter.id.11345	rs9348442	C	T	0.099082	0.0221625	6.26e-06	19.9871
genus.Intestinibacter.id.11345	rs447950	A	G	0.0628342	0.0136652	5.64e-06	21.1426
genus.Intestinibacter.id.11345	rs62430350	T	C	0.151096	0.0351476	6.84e-06	18.4805
genus.Intestinibacter.id.11345	rs2702387	A	G	0.0608559	0.0132145	4.26e-06	21.2081
genus.Intestinibacter.id.11345	rs68093214	C	T	0.0662258	0.0149877	9.26e-06	19.5246
genus.Intestinibacter.id.11345	rs2098844	C	T	-0.0575295	0.0128416	6.79e-06	20.0699
genus.Intestinibacter.id.11345	rs893394	G	A	0.0583322	0.0130729	7.85e-06	19.9099
genus.Intestinimonas.id.2062	rs11258178	A	G	0.0660742	0.0134139	6.98e-07	24.2636
genus.Intestinimonas.id.2062	rs12226153	A	G	-0.151142	0.0306922	5.12e-07	24.2502
genus.Intestinimonas.id.2062	rs4784055	T	C	-0.175324	0.038599	8.72e-07	20.6315
genus.Intestinimonas.id.2062	rs716604	A	G	0.0818068	0.0165992	8.57e-07	24.2886
genus.Intestinimonas.id.2062	rs2930225	G	T	0.0729524	0.0152948	1.35e-06	22.7504
genus.Intestinimonas.id.2062	rs62240188	G	A	0.130074	0.0267179	2.2e-06	23.7014
genus.Intestinimonas.id.2062	rs2731794	C	T	0.120632	0.0257529	1.92e-06	21.9418
genus.Intestinimonas.id.2062	rs7170984	T	C	-0.0658116	0.0140767	2.98e-06	21.8575
genus.Intestinimonas.id.2062	rs10262702	T	C	0.0918017	0.0194885	2.06e-06	22.1894
genus.Intestinimonas.id.2062	rs12566247	T	A	0.0637084	0.0135355	2.19e-06	22.1535
genus.Intestinimonas.id.2062	rs1859797	G	A	0.060368	0.0131793	4.12e-06	20.9812
genus.Intestinimonas.id.2062	rs17067892	C	T	0.107194	0.0250013	6.38e-06	18.3828
genus.Intestinimonas.id.2062	rs72982915	C	T	0.183158	0.0402743	4.91e-06	20.6822
genus.Intestinimonas.id.2062	rs994794	G	C	-0.141905	0.0315074	7.31e-06	20.2848
genus.Intestinimonas.id.2062	rs4113676	A	C	-0.218507	0.0490152	7.42e-06	19.8733
genus.Intestinimonas.id.2062	rs9823439	T	C	-0.0581947	0.0131455	9.86e-06	19.5982
genus.Intestinimonas.id.2062	rs62427239	C	A	0.162658	0.0367647	9.41e-06	19.5744
genus.Intestinimonas.id.2062	rs2276760	A	G	-0.0685233	0.0152546	7.84e-06	20.178
genus.Intestinimonas.id.2062	rs6934519	C	T	0.0692373	0.0151154	8.57e-06	20.9818
genus.Intestinimonas.id.2062	rs1000888	C	G	-0.0585038	0.013219	9.71e-06	19.5871
genus.Lachnoclostridium.id.11308	rs6112314	A	C	-0.0561715	0.0108174	2.43e-07	26.964
genus.Lachnoclostridium.id.11308	rs62285313	A	G	0.0864203	0.0181565	1.58e-06	22.6551
genus.Lachnoclostridium.id.11308	rs78068103	A	G	0.0886199	0.0194248	3.67e-06	20.8137
genus.Lachnoclostridium.id.11308	rs615997	T	C	0.0511752	0.0106491	2.03e-06	23.0939
genus.Lachnoclostridium.id.11308	rs61915992	A	T	0.0803876	0.0172209	2.67e-06	21.7905
genus.Lachnoclostridium.id.11308	rs789029	C	T	-0.0641289	0.0137974	3.75e-06	21.6029
genus.Lachnoclostridium.id.11308	rs12566975	T	C	-0.0468097	0.0105787	9.57e-06	19.5798
genus.Lachnoclostridium.id.11308	rs4738679	G	A	-0.0520267	0.011404	4.42e-06	20.813
genus.Lachnoclostridium.id.11308	rs1031599	G	T	-0.078627	0.0175644	6.31e-06	20.039
genus.Lachnoclostridium.id.11308	rs72829893	G	T	0.117472	0.0268103	5.58e-06	19.1985
genus.Lachnoclostridium.id.11308	rs3821998	C	A	-0.0864066	0.0192519	6.72e-06	20.1439
genus.Lachnoclostridium.id.11308	rs2385421	A	G	0.0746186	0.0180734	7.14e-06	17.0457
genus.Lachnoclostridium.id.11308	rs1528479	G	A	-0.0497798	0.0111919	9.64e-06	19.7832
genus.Lachnoclostridium.id.11308	rs1997204	T	C	-0.108075	0.0242022	5.97e-06	19.9406
genus.Lachnoclostridium.id.11308	rs62028349	G	C	0.0469989	0.0105971	9.17e-06	19.6699
genus.Lachnospira.id.2004	rs13157098	A	G	-0.0768058	0.0155312	5.99e-07	24.4556
genus.Lachnospira.id.2004	rs4923324	G	A	-0.0617321	0.0133387	2.44e-06	21.4189
genus.Lachnospira.id.2004	rs56791201	T	C	0.051823	0.0110697	2.93e-06	21.9167
genus.Lachnospira.id.2004	rs2326833	C	G	-0.078495	0.017109	4.6e-06	21.0491
genus.Lachnospira.id.2004	rs4686798	T	C	0.0531826	0.0113747	2.74e-06	21.8603
genus.Lachnospira.id.2004	rs159484	G	A	0.0794668	0.0176999	6.68e-06	20.1573
genus.Lachnospira.id.2004	rs2520509	A	G	0.0519063	0.011578	7.42e-06	20.099
genus.LachnospiraceaeFCS020group.id.11314	rs7249113	G	A	0.0679483	0.0133496	3.72e-07	25.9073
genus.LachnospiraceaeFCS020group.id.11314	rs12078956	C	G	0.106101	0.0222904	2.15e-06	22.657
genus.LachnospiraceaeFCS020group.id.11314	rs369444	C	G	0.125481	0.0259008	3.15e-06	23.471
genus.LachnospiraceaeFCS020group.id.11314	rs72793667	A	G	-0.116881	0.0246589	1.63e-06	22.4667
genus.LachnospiraceaeFCS020group.id.11314	rs1363769	T	C	-0.200628	0.0449372	1.58e-06	19.933
genus.LachnospiraceaeFCS020group.id.11314	rs10093861	G	A	-0.0568869	0.0121152	3.06e-06	22.0477
genus.LachnospiraceaeFCS020group.id.11314	rs9788306	C	T	-0.062804	0.0130744	1.39e-06	23.0743
genus.LachnospiraceaeFCS020group.id.11314	rs113859143	G	C	-0.108906	0.0242055	2.55e-06	20.2432
genus.LachnospiraceaeFCS020group.id.11314	rs9919338	G	C	-0.0553339	0.0120621	4.91e-06	21.0443
genus.LachnospiraceaeFCS020group.id.11314	rs35035870	T	C	-0.190615	0.0414403	2.62e-06	21.1578
genus.LachnospiraceaeFCS020group.id.11314	rs2862811	T	C	0.0564927	0.0121736	3.92e-06	21.5351
genus.LachnospiraceaeFCS020group.id.11314	rs1254846	G	A	0.105963	0.0232501	5.6e-06	20.7709
genus.LachnospiraceaeFCS020group.id.11314	rs4452603	T	G	0.0604208	0.0135965	8.98e-06	19.748
genus.LachnospiraceaeFCS020group.id.11314	rs2322265	C	T	-0.0666305	0.0141577	5.21e-06	22.1495
genus.LachnospiraceaeFCS020group.id.11314	rs3999074	G	T	-0.0550587	0.0121847	6.55e-06	20.4185
genus.LachnospiraceaeFCS020group.id.11314	rs9308097	A	G	0.055381	0.0123659	7.47e-06	20.0571
genus.LachnospiraceaeNC2004group.id.11316	rs6116753	G	A	0.0994748	0.0209139	2.92e-06	22.6233
genus.LachnospiraceaeNC2004group.id.11316	rs3756315	A	G	-0.0883469	0.0188397	3.33e-06	21.9905
genus.LachnospiraceaeNC2004group.id.11316	rs12127733	G	A	0.115182	0.0246006	3.11e-06	21.9217
genus.LachnospiraceaeNC2004group.id.11316	rs17067076	G	A	-0.154631	0.0352194	5.61e-06	19.2767
genus.LachnospiraceaeNC2004group.id.11316	rs1331592	C	G	0.0948806	0.0208369	5.34e-06	20.7343
genus.LachnospiraceaeNC2004group.id.11316	rs1928659	T	C	0.102522	0.0226445	6.17e-06	20.4978
genus.LachnospiraceaeNC2004group.id.11316	rs1929743	T	C	0.0837206	0.0190318	9.06e-06	19.351
genus.LachnospiraceaeNC2004group.id.11316	rs12863463	G	A	-0.156365	0.0345372	6.04e-06	20.4977
genus.LachnospiraceaeNC2004group.id.11316	rs117467633	T	C	-0.169687	0.0383169	9.13e-06	19.6119
genus.LachnospiraceaeNC2004group.id.11316	rs12208226	C	A	-0.154739	0.0340372	9.75e-06	20.6677
genus.LachnospiraceaeND3007group.id.11317	rs9932954	A	G	-0.0561864	0.0115984	1.25e-06	23.4674
genus.LachnospiraceaeND3007group.id.11317	rs13110238	C	G	-0.0636978	0.0142041	4.48e-06	20.1104
genus.LachnospiraceaeND3007group.id.11317	rs72776675	T	C	-0.0647067	0.014797	8.72e-06	19.1228
genus.LachnospiraceaeND3007group.id.11317	rs2861203	G	A	0.0572304	0.0127279	7.37e-06	20.2181
genus.LachnospiraceaeNK4A136group.id.11319	rs12362320	G	C	0.0573168	0.0115466	8.04e-07	24.6407
genus.LachnospiraceaeNK4A136group.id.11319	rs954878	A	G	-0.0520656	0.0109082	1.78e-06	22.7821
genus.LachnospiraceaeNK4A136group.id.11319	rs7832116	A	G	-0.0714756	0.0151703	3.57e-06	22.1987
genus.LachnospiraceaeNK4A136group.id.11319	rs7616165	G	T	-0.230542	0.0483465	2.77e-06	22.739
genus.LachnospiraceaeNK4A136group.id.11319	rs76193507	A	G	-0.22973	0.0499776	2.93e-06	21.1293
genus.LachnospiraceaeNK4A136group.id.11319	rs11263806	A	G	-0.0524615	0.0116758	5.07e-06	20.1887
genus.LachnospiraceaeNK4A136group.id.11319	rs73044693	A	G	-0.10758	0.0229884	3.57e-06	21.9
genus.LachnospiraceaeNK4A136group.id.11319	rs160061	A	G	0.0513831	0.0108094	2.12e-06	22.5963
genus.LachnospiraceaeNK4A136group.id.11319	rs7073658	T	G	-0.0499621	0.0109693	5.27e-06	20.7456
genus.LachnospiraceaeNK4A136group.id.11319	rs68104925	T	C	-0.0549104	0.0115385	2.37e-06	22.647
genus.LachnospiraceaeNK4A136group.id.11319	rs12611395	A	G	-0.0902532	0.0199652	5.83e-06	20.4351
genus.LachnospiraceaeNK4A136group.id.11319	rs2880566	T	C	0.0599578	0.0134693	5.61e-06	19.8155
genus.LachnospiraceaeNK4A136group.id.11319	rs28540839	A	C	0.0508285	0.0110591	9.34e-06	21.1239
genus.LachnospiraceaeNK4A136group.id.11319	rs59805249	T	C	0.0936162	0.0207982	9.45e-06	20.2605
genus.LachnospiraceaeNK4A136group.id.11319	rs10952110	G	T	0.0487709	0.0109614	9.08e-06	19.7964
genus.LachnospiraceaeNK4A136group.id.11319	rs4955932	T	C	-0.0492283	0.0109388	7.05e-06	20.2531
genus.LachnospiraceaeUCG001.id.11321	rs437876	T	C	0.0784637	0.0144768	7.17e-08	29.3761
genus.LachnospiraceaeUCG001.id.11321	rs985416	C	T	0.0970258	0.0181807	1.46e-07	28.4809
genus.LachnospiraceaeUCG001.id.11321	rs2050911	G	A	0.0751466	0.0153934	1.11e-06	23.8313
genus.LachnospiraceaeUCG001.id.11321	rs10815577	C	G	-0.0683706	0.0143691	1.72e-06	22.6403
genus.LachnospiraceaeUCG001.id.11321	rs573933	T	C	-0.107898	0.0232346	3.11e-06	21.5655
genus.LachnospiraceaeUCG001.id.11321	rs78848836	A	G	-0.118868	0.0259753	3.38e-06	20.9415
genus.LachnospiraceaeUCG001.id.11321	rs9403580	C	T	0.107801	0.0229777	3.47e-06	22.0104
genus.LachnospiraceaeUCG001.id.11321	rs7213933	T	A	-0.0816269	0.01838	9.02e-06	19.7231
genus.LachnospiraceaeUCG001.id.11321	rs8104225	A	G	0.0892098	0.0197665	8.04e-06	20.3688
genus.LachnospiraceaeUCG001.id.11321	rs74034332	G	A	0.168045	0.0382637	3.33e-06	19.2877
genus.LachnospiraceaeUCG001.id.11321	rs62496417	T	G	-0.0748504	0.0165681	5.88e-06	20.4101
genus.LachnospiraceaeUCG001.id.11321	rs2371284	T	C	-0.0761893	0.0170127	7.56e-06	20.0559
genus.LachnospiraceaeUCG001.id.11321	rs12131224	C	T	0.117095	0.02591	7.4e-06	20.4243
genus.LachnospiraceaeUCG001.id.11321	rs4981345	T	C	-0.0681973	0.0149831	6.09e-06	20.7171
genus.LachnospiraceaeUCG001.id.11321	rs79476906	T	A	-0.087088	0.0197008	8.27e-06	19.541
genus.LachnospiraceaeUCG001.id.11321	rs7341608	T	C	-0.0784757	0.0177648	9.48e-06	19.5142
genus.LachnospiraceaeUCG004.id.11324	rs12747809	G	A	-0.062197	0.0125685	8.65e-07	24.4892
genus.LachnospiraceaeUCG004.id.11324	rs2882478	G	A	-0.0577091	0.0118338	1.21e-06	23.7814
genus.LachnospiraceaeUCG004.id.11324	rs12673420	G	A	0.0554351	0.0118375	2.98e-06	21.9305
genus.LachnospiraceaeUCG004.id.11324	rs2444793	C	T	-0.0542433	0.0118188	4.77e-06	21.0644
genus.LachnospiraceaeUCG004.id.11324	rs2726805	A	G	0.0548397	0.0120844	6.3e-06	20.5938
genus.LachnospiraceaeUCG004.id.11324	rs11128180	A	G	0.0648288	0.0140126	4.52e-06	21.4041
genus.LachnospiraceaeUCG004.id.11324	rs12894272	A	G	0.0579792	0.0125229	4.34e-06	21.4356
genus.LachnospiraceaeUCG004.id.11324	rs233486	A	G	-0.0799088	0.017766	6.28e-06	20.2307
genus.LachnospiraceaeUCG004.id.11324	rs35182105	A	G	-0.109724	0.024221	4.87e-06	20.5221
genus.LachnospiraceaeUCG004.id.11324	rs6656451	C	T	-0.05436	0.011947	5.57e-06	20.7034
genus.LachnospiraceaeUCG004.id.11324	rs12072562	T	C	0.133104	0.0303566	7.07e-06	19.2254
genus.LachnospiraceaeUCG004.id.11324	rs2706242	G	C	-0.0901399	0.0199712	9.84e-06	20.3716
genus.LachnospiraceaeUCG004.id.11324	rs7629954	A	G	0.108441	0.023825	5.77e-06	20.7167
genus.LachnospiraceaeUCG008.id.11328	rs10793103	C	T	0.0974344	0.0181279	9.35e-08	28.8887
genus.LachnospiraceaeUCG008.id.11328	rs9873555	G	C	-0.121162	0.0233467	2.41e-07	26.9327
genus.LachnospiraceaeUCG008.id.11328	rs13024781	T	C	-0.0798769	0.0168846	2.29e-06	22.3801
genus.LachnospiraceaeUCG008.id.11328	rs10741777	T	C	-0.0973842	0.0194791	7.69e-07	24.9941
genus.LachnospiraceaeUCG008.id.11328	rs955844	A	C	0.112064	0.0228369	1.81e-06	24.0801
genus.LachnospiraceaeUCG008.id.11328	rs67078837	T	C	-0.0845848	0.0170693	7.68e-07	24.5559
genus.LachnospiraceaeUCG008.id.11328	rs62277846	C	T	0.102292	0.0212319	1.59e-06	23.2118
genus.LachnospiraceaeUCG008.id.11328	rs10801803	G	A	-0.117029	0.0243085	1.4e-06	23.1778
genus.LachnospiraceaeUCG008.id.11328	rs61944774	A	G	0.179838	0.0393797	6.34e-06	20.8554
genus.LachnospiraceaeUCG008.id.11328	rs75356640	G	A	0.136523	0.0303128	9.83e-06	20.2844
genus.LachnospiraceaeUCG008.id.11328	rs57254474	G	A	0.0886511	0.0199045	6.92e-06	19.8365
genus.LachnospiraceaeUCG008.id.11328	rs57091572	A	G	-0.110443	0.0235801	2.86e-06	21.9372
genus.LachnospiraceaeUCG010.id.11330	rs11192447	A	G	0.126592	0.024345	4.69e-07	27.0392
genus.LachnospiraceaeUCG010.id.11330	rs9981767	A	C	0.0655062	0.0131994	9.96e-07	24.6295
genus.LachnospiraceaeUCG010.id.11330	rs74315802	G	T	0.0867262	0.0183477	3.19e-06	22.3428
genus.LachnospiraceaeUCG010.id.11330	rs12346653	C	T	0.0657686	0.0139569	2.7e-06	22.2053
genus.LachnospiraceaeUCG010.id.11330	rs10414815	T	C	0.10453	0.0230253	4.24e-06	20.6096
genus.LachnospiraceaeUCG010.id.11330	rs72761829	A	T	0.111884	0.0238893	2.58e-06	21.9344
genus.LachnospiraceaeUCG010.id.11330	rs72894957	G	A	0.222263	0.0486425	5.68e-06	20.8786
genus.LachnospiraceaeUCG010.id.11330	rs336138	G	T	0.0779543	0.0171865	7.48e-06	20.5733
genus.LachnospiraceaeUCG010.id.11330	rs4576377	A	C	-0.0572001	0.0127043	7.63e-06	20.2718
genus.LachnospiraceaeUCG010.id.11330	rs2833528	C	T	-0.0562148	0.0127763	9.92e-06	19.3594
genus.LachnospiraceaeUCG010.id.11330	rs2153460	A	T	-0.0684038	0.0156562	9.17e-06	19.0893
genus.LachnospiraceaeUCG010.id.11330	rs17730011	G	A	-0.0702357	0.015706	7.85e-06	19.9979
genus.Lactobacillus.id.1837	rs921925	A	C	0.0985077	0.0203229	9.72e-07	23.4947
genus.Lactobacillus.id.1837	rs16861661	G	A	-0.183147	0.038148	1.28e-06	23.0492
genus.Lactobacillus.id.1837	rs768253	T	G	-0.079195	0.0171791	4.25e-06	21.2518
genus.Lactobacillus.id.1837	rs11674854	C	T	-0.0852686	0.0176504	1.59e-06	23.3384
genus.Lactobacillus.id.1837	rs328312	T	A	0.0815092	0.0169441	1.41e-06	23.1406
genus.Lactobacillus.id.1837	rs6092149	A	T	-0.0801344	0.017149	3.29e-06	21.8355
genus.Lactobacillus.id.1837	rs75127669	C	A	0.139784	0.0310414	6.83e-06	20.2783
genus.Lactobacillus.id.1837	rs77478751	A	G	-0.219886	0.0475759	7.33e-06	21.3609
genus.Lactobacillus.id.1837	rs1530559	G	A	0.0804001	0.0178207	4.93e-06	20.3545
genus.Lactobacillus.id.1837	rs62314653	C	A	0.187692	0.0394585	2.24e-06	22.6262
genus.Lactobacillus.id.1837	rs7399658	G	A	-0.107134	0.0221883	3.12e-06	23.3134
genus.Lactobacillus.id.1837	rs12693845	C	T	-0.0805447	0.0177429	8.96e-06	20.6075
genus.Lactococcus.id.1851	rs34757988	G	C	0.122294	0.0228976	8.95e-08	28.5252
genus.Lactococcus.id.1851	rs757872	G	C	0.140799	0.027582	4.37e-07	26.0585
genus.Lactococcus.id.1851	rs123059	T	C	-0.13671	0.0274694	1.27e-06	24.7686
genus.Lactococcus.id.1851	rs4766997	C	T	0.114599	0.023839	2.06e-06	23.1093
genus.Lactococcus.id.1851	rs10417872	T	G	0.118306	0.024522	1.29e-06	23.2756
genus.Lactococcus.id.1851	rs6674304	C	T	0.200758	0.0442121	6.18e-06	20.6187
genus.Lactococcus.id.1851	rs7992246	T	C	0.104232	0.0230786	4.45e-06	20.3977
genus.Lactococcus.id.1851	rs55910161	C	T	0.146426	0.0307367	2.36e-06	22.6946
genus.Lactococcus.id.1851	rs12621813	G	A	0.108423	0.0239978	6.61e-06	20.4125
genus.Lactococcus.id.1851	rs2293361	C	T	-0.199221	0.0430969	1.4e-06	21.3687
genus.Lactococcus.id.1851	rs17168302	G	A	0.191857	0.0424761	6.29e-06	20.4016
genus.Marvinbryantia.id.2005	rs61884471	G	A	0.124426	0.0248431	1.01e-06	25.0849
genus.Marvinbryantia.id.2005	rs2724813	A	G	-0.0840769	0.0167551	6.28e-07	25.1803
genus.Marvinbryantia.id.2005	rs1187983	C	T	-0.0935456	0.0193174	2.02e-06	23.4502
genus.Marvinbryantia.id.2005	rs2842896	C	T	-0.0649396	0.0131146	7.25e-07	24.5192
genus.Marvinbryantia.id.2005	rs11645029	G	C	-0.060618	0.0131551	4.15e-06	21.2331
genus.Marvinbryantia.id.2005	rs12963345	G	C	-0.059681	0.0132289	6.6e-06	20.353
genus.Marvinbryantia.id.2005	rs2863363	A	G	0.0634861	0.0136323	3.11e-06	21.688
genus.Marvinbryantia.id.2005	rs72948274	A	C	-0.126354	0.0272212	3.26e-06	21.5459
genus.Marvinbryantia.id.2005	rs146541147	G	A	0.118845	0.0268423	6.86e-06	19.6031
genus.Marvinbryantia.id.2005	rs11620597	T	C	0.119479	0.0271688	7.8e-06	19.3395
genus.Marvinbryantia.id.2005	rs8006832	G	T	-0.0952415	0.0216699	6.58e-06	19.317
genus.Marvinbryantia.id.2005	rs3125832	A	C	0.0679323	0.015012	5.03e-06	20.4774
genus.Methanobrevibacter.id.123	rs76029318	T	C	0.222849	0.0454319	1.08e-06	24.0602
genus.Methanobrevibacter.id.123	rs10202904	T	G	-0.112811	0.0239106	3.09e-06	22.2598
genus.Methanobrevibacter.id.123	rs894996	C	A	0.214213	0.0456045	3.82e-06	22.0635
genus.Methanobrevibacter.id.123	rs11018665	A	T	0.113013	0.0254343	7.03e-06	19.7433
[truncated: 557 more rows]

## Sheet: Order2
Supplementary table2 order2 3331 SNPs for the 210 gut microbiota taxa and gut microbiome function from Dutch consortium
exposure_ID	SNP	effect_allele.exposure	other_allele.exposure	exposure_beta	exposure_stand error	exposure_P value	F-stastics
k_Bacteria_p_Actinobacteria_c_Actinobacteria_o_Actinomycetales_	rs13236023	A	G	0.136667	0.0305984	7.95e-06	19.9493
k_Bacteria_p_Actinobacteria_c_Actinobacteria_o_Actinomycetales_	rs888195	C	G	0.159694	0.031906	5.58e-07	25.0514
k_Bacteria_p_Actinobacteria_c_Actinobacteria_o_Actinomycetales_	rs7334276	C	T	0.196266	0.0428465	4.63e-06	20.9826
k_Bacteria_p_Actinobacteria_c_Actinobacteria_o_Actinomycetales_f_Micrococcaceae_	rs616801	A	G	0.247127	0.0529429	3.04e-06	21.7885
k_Bacteria_p_Actinobacteria_c_Actinobacteria_o_Actinomycetales_f_Micrococcaceae_	rs17049177	A	G	-0.259548	0.0538955	1.47e-06	23.1915
k_Bacteria_p_Actinobacteria_c_Actinobacteria_o_Actinomycetales_f_Micrococcaceae_	rs709159	A	C	-0.173535	0.0376231	3.98e-06	21.2747
k_Bacteria_p_Actinobacteria_c_Actinobacteria_o_Actinomycetales_f_Micrococcaceae_	rs9268614	G	T	-0.186289	0.0404122	4.03e-06	21.2496
k_Bacteria_p_Actinobacteria_c_Actinobacteria_o_Actinomycetales_f_Micrococcaceae_	rs80010435	A	G	-0.324559	0.0731352	9.09e-06	19.694
k_Bacteria_p_Actinobacteria_c_Actinobacteria_o_Actinomycetales_f_Micrococcaceae_	rs888195	C	G	0.165585	0.0339776	1.1e-06	23.7497
k_Bacteria_p_Firmicutes_c_Bacilli_o_Lactobacillales_	rs12064418	T	C	0.149719	0.0336029	8.37e-06	19.8518
k_Bacteria_p_Firmicutes_c_Bacilli_o_Lactobacillales_	rs75005855	A	T	-0.23429	0.051872	6.28e-06	20.4005
k_Bacteria_p_Firmicutes_c_Bacilli_o_Lactobacillales_	rs11694441	A	C	-0.156202	0.0340182	4.4e-06	21.0839
k_Bacteria_p_Firmicutes_c_Bacilli_o_Lactobacillales_	rs76752365	C	G	-0.159306	0.0326209	1.04e-06	23.8491
k_Bacteria_p_Firmicutes_c_Bacilli_o_Lactobacillales_	rs2332898	A	G	0.155888	0.0348837	7.87e-06	19.97
k_Bacteria_p_Firmicutes_c_Bacilli_o_Lactobacillales_	rs7703260	C	T	-0.151658	0.0305978	7.18e-07	24.5667
k_Bacteria_p_Firmicutes_c_Bacilli_o_Lactobacillales_	rs946119	T	C	-0.169496	0.036581	3.6e-06	21.4689
k_Bacteria_p_Firmicutes_c_Bacilli_o_Lactobacillales_	rs1960416	T	C	0.13484	0.029836	6.2e-06	20.4248
k_Bacteria_p_Firmicutes_c_Bacilli_o_Lactobacillales_	rs77655905	A	G	0.165351	0.0366567	6.46e-06	20.3473
k_Bacteria_p_Firmicutes_c_Bacilli_o_Lactobacillales_	rs12889801	T	C	-0.101056	0.0226416	8.07e-06	19.921
k_Bacteria_p_Firmicutes_c_Bacilli_o_Lactobacillales_	rs1400577	G	A	-0.102174	0.0225061	5.63e-06	20.6099
k_Bacteria_p_Firmicutes_c_Bacilli_o_Lactobacillales_	rs3892326	C	T	-0.131019	0.0241887	6.08e-08	29.339
k_Bacteria_p_Bacteroidetes_c_Bacteroidia_o_Bacteroidales_f_Bacteroidaceae_g_Bacteroides_s_Bacteroides_caccae_	rs12739496	A	C	-0.179708	0.0405186	9.2e-06	19.6709
k_Bacteria_p_Bacteroidetes_c_Bacteroidia_o_Bacteroidales_f_Bacteroidaceae_g_Bacteroides_s_Bacteroides_caccae_	rs34612513	A	T	-0.163509	0.0334846	1.04e-06	23.8449
k_Bacteria_p_Bacteroidetes_c_Bacteroidia_o_Bacteroidales_f_Bacteroidaceae_g_Bacteroides_s_Bacteroides_caccae_	rs144905245	A	G	0.183247	0.0413997	9.59e-06	19.592
k_Bacteria_p_Bacteroidetes_c_Bacteroidia_o_Bacteroidales_f_Bacteroidaceae_g_Bacteroides_s_Bacteroides_caccae_	rs149486873	T	C	-0.205733	0.0431904	1.9e-06	22.69
k_Bacteria_p_Bacteroidetes_c_Bacteroidia_o_Bacteroidales_f_Bacteroidaceae_g_Bacteroides_s_Bacteroides_caccae_	rs2457684	C	T	-0.0845478	0.0189817	8.42e-06	19.8397
k_Bacteria_p_Bacteroidetes_c_Bacteroidia_o_Bacteroidales_f_Bacteroidaceae_g_Bacteroides_s_Bacteroides_caccae_	rs12367159	T	C	0.144297	0.030907	3.03e-06	21.7972
k_Bacteria_p_Bacteroidetes_c_Bacteroidia_o_Bacteroidales_f_Bacteroidaceae_g_Bacteroides_s_Bacteroides_caccae_	rs868452	A	G	-0.125405	0.0272938	4.33e-06	21.1108
k_Bacteria_p_Bacteroidetes_c_Bacteroidia_o_Bacteroidales_f_Bacteroidaceae_g_Bacteroides_s_Bacteroides_caccae_	rs2204037	G	A	-0.0880093	0.0190422	3.8e-06	21.361
k_Bacteria_p_Bacteroidetes_c_Bacteroidia_o_Bacteroidales_f_Bacteroidaceae_g_Bacteroides_s_Bacteroides_caccae_	rs11654291	T	C	0.112638	0.0245519	4.48e-06	21.0475
k_Bacteria_p_Bacteroidetes_c_Bacteroidia_o_Bacteroidales_f_Bacteroidaceae_g_Bacteroides_s_Bacteroides_clarus_	rs2989472	T	C	-0.169581	0.038113	8.61e-06	19.7974
k_Bacteria_p_Bacteroidetes_c_Bacteroidia_o_Bacteroidales_f_Bacteroidaceae_g_Bacteroides_s_Bacteroides_clarus_	rs814760	A	G	0.188016	0.0414282	5.67e-06	20.5966
k_Bacteria_p_Bacteroidetes_c_Bacteroidia_o_Bacteroidales_f_Bacteroidaceae_g_Bacteroides_s_Bacteroides_clarus_	rs11676681	A	G	-0.164171	0.0346399	2.14e-06	22.4616
k_Bacteria_p_Bacteroidetes_c_Bacteroidia_o_Bacteroidales_f_Bacteroidaceae_g_Bacteroides_s_Bacteroides_clarus_	rs1470205	T	C	-0.172977	0.0344305	5.06e-07	25.2401
k_Bacteria_p_Bacteroidetes_c_Bacteroidia_o_Bacteroidales_f_Bacteroidaceae_g_Bacteroides_s_Bacteroides_clarus_	rs1157623	A	G	0.258555	0.0585189	9.95e-06	19.5215
k_Bacteria_p_Bacteroidetes_c_Bacteroidia_o_Bacteroidales_f_Bacteroidaceae_g_Bacteroides_s_Bacteroides_clarus_	rs4867972	G	C	-0.180697	0.0375989	1.54e-06	23.0969
k_Bacteria_p_Bacteroidetes_c_Bacteroidia_o_Bacteroidales_f_Bacteroidaceae_g_Bacteroides_s_Bacteroides_clarus_	rs61944136	G	A	0.267509	0.0599541	8.12e-06	19.9085
k_Bacteria_p_Bacteroidetes_c_Bacteroidia_o_Bacteroidales_f_Bacteroidaceae_g_Bacteroides_s_Bacteroides_clarus_	rs1667938	T	C	-0.261236	0.0580537	6.8e-06	20.2492
k_Bacteria_p_Bacteroidetes_c_Bacteroidia_o_Bacteroidales_f_Bacteroidaceae_g_Bacteroides_s_Bacteroides_clarus_	rs450741	A	C	-0.34627	0.0771182	7.12e-06	20.1611
k_Bacteria_p_Bacteroidetes_c_Bacteroidia_o_Bacteroidales_f_Bacteroidaceae_g_Bacteroides_s_Bacteroides_faecis_	rs2690011	T	C	-0.297238	0.0638288	3.21e-06	21.6858
k_Bacteria_p_Bacteroidetes_c_Bacteroidia_o_Bacteroidales_f_Bacteroidaceae_g_Bacteroides_s_Bacteroides_faecis_	rs7526994	C	G	-0.18893	0.0413852	4.99e-06	20.8406
k_Bacteria_p_Bacteroidetes_c_Bacteroidia_o_Bacteroidales_f_Bacteroidaceae_g_Bacteroides_s_Bacteroides_faecis_	rs79975503	C	A	-0.354071	0.0772714	4.6e-06	20.9964
k_Bacteria_p_Bacteroidetes_c_Bacteroidia_o_Bacteroidales_f_Bacteroidaceae_g_Bacteroides_s_Bacteroides_faecis_	rs7648378	A	G	-0.244486	0.0532914	4.48e-06	21.0471
k_Bacteria_p_Bacteroidetes_c_Bacteroidia_o_Bacteroidales_f_Bacteroidaceae_g_Bacteroides_s_Bacteroides_faecis_	rs13168379	A	G	-0.426245	0.0794848	8.2e-08	28.7574
k_Bacteria_p_Bacteroidetes_c_Bacteroidia_o_Bacteroidales_f_Bacteroidaceae_g_Bacteroides_s_Bacteroides_faecis_	rs9399647	T	G	-0.177798	0.0383641	3.58e-06	21.4784
k_Bacteria_p_Bacteroidetes_c_Bacteroidia_o_Bacteroidales_f_Bacteroidaceae_g_Bacteroides_s_Bacteroides_faecis_	rs11772301	T	G	0.223141	0.0501194	8.5e-06	19.8219
k_Bacteria_p_Bacteroidetes_c_Bacteroidia_o_Bacteroidales_f_Bacteroidaceae_g_Bacteroides_s_Bacteroides_faecis_	rs259203	G	A	-0.219736	0.0424059	2.2e-07	26.8503
k_Bacteria_p_Bacteroidetes_c_Bacteroidia_o_Bacteroidales_f_Bacteroidaceae_g_Bacteroides_s_Bacteroides_faecis_	rs917158	A	G	0.18946	0.0360154	1.44e-07	27.6731
k_Bacteria_p_Bacteroidetes_c_Bacteroidia_o_Bacteroidales_f_Bacteroidaceae_g_Bacteroides_s_Bacteroides_faecis_	rs62516876	G	A	0.232126	0.0516597	7.01e-06	20.1904
k_Bacteria_p_Bacteroidetes_c_Bacteroidia_o_Bacteroidales_f_Bacteroidaceae_g_Bacteroides_s_Bacteroides_faecis_	rs73068710	A	G	0.290597	0.0636582	5e-06	20.8388
k_Bacteria_p_Bacteroidetes_c_Bacteroidia_o_Bacteroidales_f_Bacteroidaceae_g_Bacteroides_s_Bacteroides_faecis_	rs7314394	C	T	-0.326054	0.0676043	1.41e-06	23.2611
k_Bacteria_p_Bacteroidetes_c_Bacteroidia_o_Bacteroidales_f_Bacteroidaceae_g_Bacteroides_s_Bacteroides_faecis_	rs11113150	A	G	-0.159798	0.0361068	9.61e-06	19.5868
k_Bacteria_p_Bacteroidetes_c_Bacteroidia_o_Bacteroidales_f_Bacteroidaceae_g_Bacteroides_s_Bacteroides_faecis_	rs36017291	C	A	0.169229	0.0367915	4.23e-06	21.1569
k_Bacteria_p_Bacteroidetes_c_Bacteroidia_o_Bacteroidales_f_Bacteroidaceae_g_Bacteroides_s_Bacteroides_nordii_	rs8098967	A	C	0.572865	0.121851	2.58e-06	22.103
k_Bacteria_p_Bacteroidetes_c_Bacteroidia_o_Bacteroidales_f_Bacteroidaceae_g_Bacteroides_s_Bacteroides_ovatus_	rs303925	T	C	-0.0840401	0.018326	4.52e-06	21.03
k_Bacteria_p_Bacteroidetes_c_Bacteroidia_o_Bacteroidales_f_Bacteroidaceae_g_Bacteroides_s_Bacteroides_ovatus_	rs59809293	A	C	-0.0830115	0.0172003	1.39e-06	23.2919
k_Bacteria_p_Bacteroidetes_c_Bacteroidia_o_Bacteroidales_f_Bacteroidaceae_g_Bacteroides_s_Bacteroides_ovatus_	rs190949005	G	A	-0.15371	0.0346341	9.07e-06	19.697
k_Bacteria_p_Bacteroidetes_c_Bacteroidia_o_Bacteroidales_f_Bacteroidaceae_g_Bacteroides_s_Bacteroides_ovatus_	rs112057053	C	G	0.146038	0.0292312	5.85e-07	24.9596
k_Bacteria_p_Bacteroidetes_c_Bacteroidia_o_Bacteroidales_f_Bacteroidaceae_g_Bacteroides_s_Bacteroides_ovatus_	rs9684138	T	C	-0.0906092	0.0190192	1.9e-06	22.6965
k_Bacteria_p_Bacteroidetes_c_Bacteroidia_o_Bacteroidales_f_Bacteroidaceae_g_Bacteroides_s_Bacteroides_ovatus_	rs73240572	C	T	0.0856274	0.0190584	7.03e-06	20.1862
k_Bacteria_p_Bacteroidetes_c_Bacteroidia_o_Bacteroidales_f_Bacteroidaceae_g_Bacteroides_s_Bacteroides_ovatus_	rs72677788	A	G	-0.184455	0.0372574	7.39e-07	24.5106
k_Bacteria_p_Bacteroidetes_c_Bacteroidia_o_Bacteroidales_f_Bacteroidaceae_g_Bacteroides_s_Bacteroides_ovatus_	rs4867356	C	T	0.100289	0.0217126	3.86e-06	21.3347
k_Bacteria_p_Bacteroidetes_c_Bacteroidia_o_Bacteroidales_f_Bacteroidaceae_g_Bacteroides_s_Bacteroides_ovatus_	rs67659622	A	G	0.0993576	0.0195692	3.83e-07	25.7785
k_Bacteria_p_Bacteroidetes_c_Bacteroidia_o_Bacteroidales_f_Bacteroidaceae_g_Bacteroides_s_Bacteroides_ovatus_	rs1021440	G	A	-0.082971	0.0181463	4.82e-06	20.9062
k_Bacteria_p_Bacteroidetes_c_Bacteroidia_o_Bacteroidales_f_Bacteroidaceae_g_Bacteroides_s_Bacteroides_ovatus_	rs10820045	A	C	-0.16593	0.0370648	7.58e-06	20.0414
k_Bacteria_p_Bacteroidetes_c_Bacteroidia_o_Bacteroidales_f_Bacteroidaceae_g_Bacteroides_s_Bacteroides_ovatus_	rs75642318	G	A	-0.127782	0.0277418	4.1e-06	21.2163
k_Bacteria_p_Bacteroidetes_c_Bacteroidia_o_Bacteroidales_f_Bacteroidaceae_g_Bacteroides_s_Bacteroides_ovatus_	rs2642158	G	C	0.0964362	0.0191952	5.06e-07	25.2404
k_Bacteria_p_Bacteroidetes_c_Bacteroidia_o_Bacteroidales_f_Bacteroidaceae_g_Bacteroides_s_Bacteroides_ovatus_	rs11873510	C	T	-0.123755	0.0264539	2.9e-06	21.8848
k_Bacteria_p_Bacteroidetes_c_Bacteroidia_o_Bacteroidales_f_Bacteroidaceae_g_Bacteroides_s_Bacteroides_ovatus_	rs9304475	T	C	-0.087747	0.0172424	3.6e-07	25.8982
k_Bacteria_p_Proteobacteria_c_Betaproteobacteria_o_Burkholderiales_f_Sutterellaceae_g_Parasutterella_	rs10177566	T	C	-0.113852	0.0253065	6.83e-06	20.2402
k_Bacteria_p_Proteobacteria_c_Betaproteobacteria_o_Burkholderiales_f_Sutterellaceae_g_Parasutterella_	rs34613239	A	G	-0.15271	0.0330225	3.76e-06	21.3852
k_Bacteria_p_Proteobacteria_c_Betaproteobacteria_o_Burkholderiales_f_Sutterellaceae_g_Parasutterella_	rs9847008	G	T	-0.122326	0.0261521	2.9e-06	21.8789
k_Bacteria_p_Proteobacteria_c_Betaproteobacteria_o_Burkholderiales_f_Sutterellaceae_g_Parasutterella_	rs11715674	C	T	-0.132411	0.0265641	6.21e-07	24.846
k_Bacteria_p_Proteobacteria_c_Betaproteobacteria_o_Burkholderiales_f_Sutterellaceae_g_Parasutterella_	rs10036326	C	T	0.245305	0.0524537	2.92e-06	21.8706
k_Bacteria_p_Proteobacteria_c_Betaproteobacteria_o_Burkholderiales_f_Sutterellaceae_g_Parasutterella_	rs10981640	A	C	-0.137657	0.0293955	2.83e-06	21.9298
k_Bacteria_p_Proteobacteria_c_Betaproteobacteria_o_Burkholderiales_f_Sutterellaceae_g_Parasutterella_	rs11595913	C	T	0.142761	0.0310618	4.31e-06	21.1234
k_Bacteria_p_Proteobacteria_c_Betaproteobacteria_o_Burkholderiales_f_Sutterellaceae_g_Parasutterella_	rs11067050	T	C	0.106493	0.0229062	3.33e-06	21.6141
k_Bacteria_p_Proteobacteria_c_Betaproteobacteria_o_Burkholderiales_f_Sutterellaceae_g_Parasutterella_	rs56085972	T	C	0.118085	0.0260299	5.72e-06	20.5798
k_Bacteria_p_Proteobacteria_c_Betaproteobacteria_o_Burkholderiales_f_Sutterellaceae_g_Parasutterella_	rs17472393	G	C	0.229104	0.0517916	9.71e-06	19.568
k_Bacteria_p_Proteobacteria_c_Betaproteobacteria_o_Burkholderiales_f_Sutterellaceae_g_Parasutterella_	rs12438995	G	A	0.152309	0.0330808	4.14e-06	21.1983
k_Bacteria_p_Proteobacteria_c_Betaproteobacteria_o_Burkholderiales_f_Sutterellaceae_g_Parasutterella_	rs6026349	T	C	0.112082	0.0236565	2.16e-06	22.4476
k_Bacteria_p_Firmicutes_c_Clostridia_o_Clostridiales_f_Clostridiales_noname_	rs315026	G	A	-0.101553	0.0228013	8.44e-06	19.8364
k_Bacteria_p_Firmicutes_c_Clostridia_o_Clostridiales_f_Clostridiales_noname_	rs12039057	G	A	-0.105024	0.0236295	8.81e-06	19.7545
k_Bacteria_p_Firmicutes_c_Clostridia_o_Clostridiales_f_Clostridiales_noname_	rs36131910	A	G	0.235299	0.0485794	1.28e-06	23.4605
k_Bacteria_p_Firmicutes_c_Clostridia_o_Clostridiales_f_Clostridiales_noname_	rs74564383	T	C	-0.225762	0.0487175	3.58e-06	21.4749
k_Bacteria_p_Firmicutes_c_Clostridia_o_Clostridiales_f_Clostridiales_noname_	rs72896141	A	G	-0.171682	0.0366461	2.8e-06	21.9479
k_Bacteria_p_Firmicutes_c_Clostridia_o_Clostridiales_f_Clostridiales_noname_	rs35903463	T	A	0.16143	0.0350324	4.07e-06	21.2339
k_Bacteria_p_Firmicutes_c_Clostridia_o_Clostridiales_f_Clostridiales_noname_	rs7402939	C	T	0.104932	0.0224615	2.99e-06	21.8243
k_Bacteria_p_Firmicutes_c_Clostridia_o_Clostridiales_f_Clostridiales_noname_	rs4939587	G	T	-0.132439	0.0266022	6.41e-07	24.7853
k_Bacteria_p_Firmicutes_c_Clostridia_o_Clostridiales_f_Clostridiaceae_g_Clostridium_s_Clostridium_leptum_	rs72662817	G	A	0.178862	0.0404592	9.83e-06	19.5435
k_Bacteria_p_Firmicutes_c_Clostridia_o_Clostridiales_f_Clostridiaceae_g_Clostridium_s_Clostridium_leptum_	rs67194754	G	A	0.14313	0.031489	5.48e-06	20.6607
k_Bacteria_p_Firmicutes_c_Clostridia_o_Clostridiales_f_Clostridiaceae_g_Clostridium_s_Clostridium_leptum_	rs17398712	C	G	0.186816	0.0394039	2.13e-06	22.4776
k_Bacteria_p_Firmicutes_c_Clostridia_o_Clostridiales_f_Clostridiaceae_g_Clostridium_s_Clostridium_leptum_	rs79201749	A	G	-0.246343	0.0531684	3.6e-06	21.4671
k_Bacteria_p_Firmicutes_c_Clostridia_o_Clostridiales_f_Clostridiaceae_g_Clostridium_s_Clostridium_leptum_	rs9356977	A	C	0.138489	0.0299489	3.76e-06	21.3831
k_Bacteria_p_Firmicutes_c_Clostridia_o_Clostridiales_f_Clostridiaceae_g_Clostridium_s_Clostridium_leptum_	rs7073292	G	A	0.148601	0.0308155	1.42e-06	23.2543
k_Bacteria_p_Firmicutes_c_Clostridia_o_Clostridiales_f_Clostridiaceae_g_Clostridium_s_Clostridium_leptum_	rs11858399	T	C	-0.189446	0.0397457	1.87e-06	22.7191
k_Bacteria_p_Firmicutes_c_Clostridia_o_Clostridiales_f_Ruminococcaceae_g_Subdoligranulum_	rs11578868	G	A	-0.14908	0.031022	1.54e-06	23.0938
k_Bacteria_p_Firmicutes_c_Clostridia_o_Clostridiales_f_Ruminococcaceae_g_Subdoligranulum_	rs12622085	G	A	0.0824475	0.0184789	8.13e-06	19.9069
k_Bacteria_p_Firmicutes_c_Clostridia_o_Clostridiales_f_Ruminococcaceae_g_Subdoligranulum_	rs1850270	T	C	-0.0965044	0.0213059	5.91e-06	20.5161
k_Bacteria_p_Firmicutes_c_Clostridia_o_Clostridiales_f_Ruminococcaceae_g_Subdoligranulum_	rs123043	A	C	-0.0768737	0.0173449	9.33e-06	19.6432
k_Bacteria_p_Firmicutes_c_Clostridia_o_Clostridiales_f_Ruminococcaceae_g_Subdoligranulum_	rs6830068	T	G	0.08881	0.0199277	8.33e-06	19.8613
k_Bacteria_p_Firmicutes_c_Clostridia_o_Clostridiales_f_Ruminococcaceae_g_Subdoligranulum_	rs11726764	A	C	0.149033	0.0330142	6.36e-06	20.3781
k_Bacteria_p_Firmicutes_c_Clostridia_o_Clostridiales_f_Ruminococcaceae_g_Subdoligranulum_	rs4721723	G	C	0.142582	0.0306241	3.23e-06	21.6773
k_Bacteria_p_Firmicutes_c_Clostridia_o_Clostridiales_f_Ruminococcaceae_g_Subdoligranulum_	rs7000832	A	C	0.0829852	0.0173216	1.66e-06	22.9524
k_Bacteria_p_Firmicutes_c_Clostridia_o_Clostridiales_f_Ruminococcaceae_g_Subdoligranulum_	rs7104786	T	C	0.0939107	0.0186646	4.87e-07	25.3159
k_Bacteria_p_Firmicutes_c_Clostridia_o_Clostridiales_f_Ruminococcaceae_g_Subdoligranulum_	rs10836532	T	G	-0.0802979	0.017437	4.12e-06	21.2063
k_Bacteria_p_Firmicutes_c_Clostridia_o_Clostridiales_f_Ruminococcaceae_g_Subdoligranulum_	rs2105601	C	T	0.159891	0.0350485	5.07e-06	20.8118
k_Bacteria_p_Firmicutes_c_Clostridia_o_Clostridiales_f_Ruminococcaceae_g_Subdoligranulum_	rs73044678	A	G	-0.16891	0.0370442	5.12e-06	20.7906
k_Bacteria_p_Firmicutes_c_Clostridia_o_Clostridiales_f_Ruminococcaceae_g_Subdoligranulum_	rs2317916	C	T	0.0807651	0.0172394	2.8e-06	21.9485
k_Bacteria_p_Firmicutes_c_Clostridia_o_Clostridiales_f_Ruminococcaceae_g_Subdoligranulum_	rs225280	T	C	-0.0966503	0.020892	3.72e-06	21.4017
k_Bacteria_p_Firmicutes_c_Clostridia_o_Clostridiales_f_Ruminococcaceae_g_Subdoligranulum_	rs4816989	G	A	-0.0798621	0.017152	3.22e-06	21.6796
k_Bacteria_p_Firmicutes_c_Clostridia_o_Clostridiales_f_Eubacteriaceae_g_Eubacterium_s_Eubacterium_hallii_	rs4692552	C	T	0.122241	0.0276396	9.75e-06	19.5601
k_Bacteria_p_Firmicutes_c_Clostridia_o_Clostridiales_f_Eubacteriaceae_g_Eubacterium_s_Eubacterium_hallii_	rs10014686	A	G	0.203012	0.0407635	6.35e-07	24.8028
k_Bacteria_p_Firmicutes_c_Clostridia_o_Clostridiales_f_Eubacteriaceae_g_Eubacterium_s_Eubacterium_hallii_	rs62468608	C	A	0.172603	0.0376243	4.49e-06	21.0454
k_Bacteria_p_Firmicutes_c_Clostridia_o_Clostridiales_f_Eubacteriaceae_g_Eubacterium_s_Eubacterium_hallii_	rs1330325	A	T	0.108309	0.0241615	7.37e-06	20.0949
k_Bacteria_p_Firmicutes_c_Clostridia_o_Clostridiales_f_Eubacteriaceae_g_Eubacterium_s_Eubacterium_hallii_	rs2901343	T	C	-0.111962	0.0235768	2.05e-06	22.5513
k_Bacteria_p_Firmicutes_c_Clostridia_o_Clostridiales_f_Eubacteriaceae_g_Eubacterium_s_Eubacterium_hallii_	rs6487088	T	C	-0.144302	0.0309629	3.15e-06	21.7202
k_Bacteria_p_Firmicutes_c_Clostridia_o_Clostridiales_f_Eubacteriaceae_g_Eubacterium_s_Eubacterium_hallii_	rs10848037	C	T	-0.159119	0.0352394	6.32e-06	20.3887
k_Bacteria_p_Firmicutes_c_Clostridia_o_Clostridiales_f_Eubacteriaceae_g_Eubacterium_s_Eubacterium_hallii_	rs1952183	G	A	-0.10882	0.023893	5.25e-06	20.7434
k_Bacteria_p_Firmicutes_c_Clostridia_o_Clostridiales_f_Eubacteriaceae_g_Eubacterium_s_Eubacterium_hallii_	rs17568569	T	C	0.188665	0.0408859	3.94e-06	21.2929
k_Bacteria_p_Firmicutes_c_Clostridia_o_Clostridiales_f_Eubacteriaceae_g_Eubacterium_s_Eubacterium_hallii_	rs2871118	A	G	0.115938	0.0258467	7.27e-06	20.1207
k_Bacteria_p_Firmicutes_c_Clostridia_o_Clostridiales_f_Eubacteriaceae_g_Eubacterium_s_Eubacterium_hallii_	rs17749540	T	C	-0.180458	0.0357931	4.61e-07	25.4185
k_Bacteria_p_Firmicutes_c_Clostridia_o_Clostridiales_f_Eubacteriaceae_g_Eubacterium_s_Eubacterium_hallii_	rs73443336	G	A	-0.140422	0.029329	1.69e-06	22.9231
k_Bacteria_p_Proteobacteria_c_Betaproteobacteria_o_Burkholderiales_f_Burkholderiales_noname_g_Burkholderiales_noname_	rs6664382	C	G	0.23184	0.0507452	4.91e-06	20.873
k_Bacteria_p_Proteobacteria_c_Betaproteobacteria_o_Burkholderiales_f_Burkholderiales_noname_g_Burkholderiales_noname_	rs9872584	A	C	-0.247589	0.0559527	9.65e-06	19.5803
k_Bacteria_p_Proteobacteria_c_Betaproteobacteria_o_Burkholderiales_f_Burkholderiales_noname_g_Burkholderiales_noname_	rs1860691	G	A	0.144272	0.0322336	7.61e-06	20.0331
k_Bacteria_p_Proteobacteria_c_Betaproteobacteria_o_Burkholderiales_f_Burkholderiales_noname_g_Burkholderiales_noname_	rs4717625	G	A	0.173645	0.0359115	1.33e-06	23.3808
k_Bacteria_p_Proteobacteria_c_Betaproteobacteria_o_Burkholderiales_f_Burkholderiales_noname_g_Burkholderiales_noname_	rs13257050	A	C	0.130366	0.0287763	5.89e-06	20.524
k_Bacteria_p_Proteobacteria_c_Betaproteobacteria_o_Burkholderiales_f_Burkholderiales_noname_g_Burkholderiales_noname_	rs11144350	G	A	-0.138537	0.0293727	2.4e-06	22.2458
k_Bacteria_p_Proteobacteria_c_Betaproteobacteria_o_Burkholderiales_f_Burkholderiales_noname_g_Burkholderiales_noname_	rs73653217	T	A	-0.174788	0.0351909	6.8e-07	24.6696
k_Bacteria_p_Proteobacteria_c_Betaproteobacteria_o_Burkholderiales_f_Burkholderiales_noname_g_Burkholderiales_noname_	rs1533824	C	T	0.137379	0.0266454	2.53e-07	26.5823
k_Bacteria_p_Proteobacteria_c_Betaproteobacteria_o_Burkholderiales_f_Burkholderiales_noname_g_Burkholderiales_noname_	rs1792325	T	C	-0.130506	0.028235	3.8e-06	21.364
k_Bacteria_p_Proteobacteria_c_Betaproteobacteria_o_Burkholderiales_f_Burkholderiales_noname_g_Burkholderiales_noname_	rs10895784	G	A	0.120849	0.0257314	2.65e-06	22.0578
k_Bacteria_p_Proteobacteria_c_Betaproteobacteria_o_Burkholderiales_f_Burkholderiales_noname_g_Burkholderiales_noname_	rs16923154	G	A	0.208234	0.0440939	2.33e-06	22.3022
k_Bacteria_p_Proteobacteria_c_Betaproteobacteria_o_Burkholderiales_f_Burkholderiales_noname_g_Burkholderiales_noname_	rs10507465	C	T	-0.138846	0.0297754	3.11e-06	21.7444
k_Bacteria_p_Proteobacteria_c_Betaproteobacteria_o_Burkholderiales_f_Burkholderiales_noname_g_Burkholderiales_noname_	rs12941005	C	T	-0.191666	0.0424365	6.29e-06	20.3992
k_Bacteria_p_Firmicutes_c_Clostridia_o_Clostridiales_f_Lachnospiraceae_g_Dorea_s_Dorea_formicigenerans_	rs73146738	A	G	-0.124987	0.0263625	2.13e-06	22.4779
k_Bacteria_p_Firmicutes_c_Clostridia_o_Clostridiales_f_Lachnospiraceae_g_Dorea_s_Dorea_formicigenerans_	rs11631507	T	A	0.120767	0.0248711	1.2e-06	23.5779
k_Bacteria_p_Firmicutes_c_Clostridia_o_Clostridiales_f_Lachnospiraceae_g_Roseburia_s_Roseburia_hominis_	rs7590468	G	A	-0.0891075	0.0184003	1.28e-06	23.4518
k_Bacteria_p_Firmicutes_c_Clostridia_o_Clostridiales_f_Lachnospiraceae_g_Roseburia_s_Roseburia_hominis_	rs35004779	T	C	0.0807293	0.0175514	4.23e-06	21.1563
k_Bacteria_p_Firmicutes_c_Clostridia_o_Clostridiales_f_Lachnospiraceae_g_Roseburia_s_Roseburia_hominis_	rs7786467	A	C	-0.0968338	0.0216192	7.5e-06	20.062
k_Bacteria_p_Firmicutes_c_Clostridia_o_Clostridiales_f_Lachnospiraceae_g_Roseburia_s_Roseburia_hominis_	rs215996	C	G	-0.11075	0.0240367	4.08e-06	21.2292
k_Bacteria_p_Firmicutes_c_Clostridia_o_Clostridiales_f_Lachnospiraceae_g_Roseburia_s_Roseburia_hominis_	rs2225380	C	A	-0.0894148	0.0188625	2.13e-06	22.4709
k_Bacteria_p_Firmicutes_c_Clostridia_o_Clostridiales_f_Lachnospiraceae_g_Roseburia_s_Roseburia_hominis_	rs722241	G	T	-0.103384	0.0220121	2.64e-06	22.0589
k_Bacteria_p_Firmicutes_c_Clostridia_o_Clostridiales_f_Lachnospiraceae_g_Roseburia_s_Roseburia_hominis_	rs854661	T	C	0.0827355	0.0171553	1.42e-06	23.2588
k_Bacteria_p_Firmicutes_c_Negativicutes_o_Selenomonadales_f_Veillonellaceae_g_Dialister_s_Dialister_invisus_	rs4832418	A	G	-0.151171	0.0318897	2.13e-06	22.4718
k_Bacteria_p_Firmicutes_c_Negativicutes_o_Selenomonadales_f_Veillonellaceae_g_Dialister_s_Dialister_invisus_	rs72748807	C	T	0.196247	0.0444046	9.89e-06	19.5322
k_Bacteria_p_Firmicutes_c_Negativicutes_o_Selenomonadales_f_Veillonellaceae_g_Dialister_s_Dialister_invisus_	rs55976608	T	C	-0.257391	0.0554762	3.49e-06	21.5266
k_Bacteria_p_Firmicutes_c_Negativicutes_o_Selenomonadales_f_Veillonellaceae_g_Dialister_s_Dialister_invisus_	rs512089	C	A	0.137435	0.0302868	5.69e-06	20.5914
k_Bacteria_p_Firmicutes_c_Negativicutes_o_Selenomonadales_f_Veillonellaceae_g_Dialister_s_Dialister_invisus_	rs2499076	A	G	-0.188268	0.0419687	7.26e-06	20.1234
k_Bacteria_p_Firmicutes_c_Negativicutes_o_Selenomonadales_f_Veillonellaceae_g_Dialister_s_Dialister_invisus_	rs2967172	A	G	-0.139093	0.028346	9.25e-07	24.0784
k_Bacteria_p_Firmicutes_c_Clostridia_o_Clostridiales_f_Ruminococcaceae_g_Faecalibacterium_s_Faecalibacterium_prausnitzii_	rs840787	G	C	-0.0765503	0.0167178	4.67e-06	20.9668
k_Bacteria_p_Firmicutes_c_Clostridia_o_Clostridiales_f_Ruminococcaceae_g_Faecalibacterium_s_Faecalibacterium_prausnitzii_	rs61798216	G	A	-0.129122	0.0264682	1.07e-06	23.7986
k_Bacteria_p_Firmicutes_c_Clostridia_o_Clostridiales_f_Ruminococcaceae_g_Faecalibacterium_s_Faecalibacterium_prausnitzii_	rs12197028	G	A	0.14457	0.0321715	7e-06	20.1936
k_Bacteria_p_Firmicutes_c_Clostridia_o_Clostridiales_f_Ruminococcaceae_g_Faecalibacterium_s_Faecalibacterium_prausnitzii_	rs10113323	G	A	0.0795663	0.0179591	9.41e-06	19.6285
k_Bacteria_p_Firmicutes_c_Clostridia_o_Clostridiales_f_Ruminococcaceae_g_Faecalibacterium_s_Faecalibacterium_prausnitzii_	rs74949229	A	G	-0.139551	0.0283751	8.74e-07	24.1873
k_Bacteria_p_Firmicutes_c_Clostridia_o_Clostridiales_f_Ruminococcaceae_g_Faecalibacterium_s_Faecalibacterium_prausnitzii_	rs12415307	G	A	-0.086919	0.018389	2.28e-06	22.3416
k_Bacteria_p_Firmicutes_c_Clostridia_o_Clostridiales_f_Ruminococcaceae_g_Faecalibacterium_s_Faecalibacterium_prausnitzii_	rs2107539	T	C	-0.0987778	0.0218485	6.15e-06	20.4398
k_Bacteria_p_Firmicutes_c_Clostridia_o_Clostridiales_f_Ruminococcaceae_g_Faecalibacterium_s_Faecalibacterium_prausnitzii_	rs3785822	A	G	0.0994099	0.021117	2.51e-06	22.1613
k_Bacteria_p_Firmicutes_c_Clostridia_o_Clostridiales_f_Ruminococcaceae_g_Faecalibacterium_s_Faecalibacterium_prausnitzii_	rs36720	C	T	-0.0794064	0.0176958	7.21e-06	20.136
k_Bacteria_p_Firmicutes_c_Clostridia_o_Clostridiales_f_Lachnospiraceae_g_Coprococcus_s_Coprococcus_catus_	rs3770472	C	T	0.114616	0.0248391	3.94e-06	21.2923
k_Bacteria_p_Firmicutes_c_Clostridia_o_Clostridiales_f_Lachnospiraceae_g_Coprococcus_s_Coprococcus_catus_	rs417265	G	A	-0.0985103	0.022244	9.48e-06	19.6127
k_Bacteria_p_Firmicutes_c_Clostridia_o_Clostridiales_f_Lachnospiraceae_g_Coprococcus_s_Coprococcus_catus_	rs341677	T	C	0.17942	0.0388421	3.85e-06	21.3372
k_Bacteria_p_Firmicutes_c_Clostridia_o_Clostridiales_f_Lachnospiraceae_g_Coprococcus_s_Coprococcus_catus_	rs10107806	T	G	0.115277	0.0259646	9.01e-06	19.7115
k_Bacteria_p_Firmicutes_c_Clostridia_o_Clostridiales_f_Lachnospiraceae_g_Coprococcus_s_Coprococcus_catus_	rs34169081	C	T	-0.170687	0.0372304	4.55e-06	21.0187
k_Bacteria_p_Firmicutes_c_Clostridia_o_Clostridiales_f_Lachnospiraceae_g_Coprococcus_s_Coprococcus_comes_	rs17106044	T	C	-0.130217	0.0274453	2.09e-06	22.5113
k_Bacteria_p_Firmicutes_c_Clostridia_o_Clostridiales_f_Lachnospiraceae_g_Coprococcus_s_Coprococcus_comes_	rs11889243	G	A	0.106704	0.0224718	2.05e-06	22.5469
k_Bacteria_p_Firmicutes_c_Clostridia_o_Clostridiales_f_Lachnospiraceae_g_Coprococcus_s_Coprococcus_comes_	rs6796475	C	T	-0.110194	0.0242923	5.73e-06	20.5768
k_Bacteria_p_Firmicutes_c_Clostridia_o_Clostridiales_f_Lachnospiraceae_g_Coprococcus_s_Coprococcus_comes_	rs6772892	G	T	-0.103149	0.0199563	2.36e-07	26.7156
k_Bacteria_p_Firmicutes_c_Clostridia_o_Clostridiales_f_Lachnospiraceae_g_Coprococcus_s_Coprococcus_comes_	rs75781806	T	C	0.133614	0.0291959	4.73e-06	20.9441
k_Bacteria_p_Firmicutes_c_Clostridia_o_Clostridiales_f_Lachnospiraceae_g_Coprococcus_s_Coprococcus_comes_	rs10987256	A	G	0.0927893	0.0198888	3.08e-06	21.7659
k_Bacteria_p_Firmicutes_c_Clostridia_o_Clostridiales_f_Lachnospiraceae_g_Coprococcus_s_Coprococcus_comes_	rs12584973	G	C	0.0975005	0.0210789	3.74e-06	21.3953
k_Bacteria_p_Firmicutes_c_Clostridia_o_Clostridiales_f_Lachnospiraceae_g_Coprococcus_s_Coprococcus_comes_	rs12872336	T	C	0.100709	0.0209255	1.49e-06	23.1625
k_Bacteria_p_Firmicutes_c_Clostridia_o_Clostridiales_f_Lachnospiraceae_g_Coprococcus_s_Coprococcus_comes_	rs17138993	T	C	0.152098	0.0313647	1.24e-06	23.516
k_Bacteria_p_Firmicutes_c_Negativicutes_o_Selenomonadales_f_Veillonellaceae_	rs11804833	T	C	-0.126683	0.0278625	5.45e-06	20.6727
k_Bacteria_p_Firmicutes_c_Negativicutes_o_Selenomonadales_f_Veillonellaceae_	rs6701211	A	G	-0.17341	0.0385777	6.95e-06	20.2059
k_Bacteria_p_Firmicutes_c_Negativicutes_o_Selenomonadales_f_Veillonellaceae_	rs62165977	T	C	0.117901	0.0259445	5.51e-06	20.6513
k_Bacteria_p_Firmicutes_c_Negativicutes_o_Selenomonadales_f_Veillonellaceae_	rs258816	A	C	0.100039	0.0211144	2.16e-06	22.4483
k_Bacteria_p_Firmicutes_c_Negativicutes_o_Selenomonadales_f_Veillonellaceae_	rs7746214	A	G	0.102716	0.0224918	4.95e-06	20.8556
k_Bacteria_p_Firmicutes_c_Negativicutes_o_Selenomonadales_f_Veillonellaceae_	rs35025485	A	G	0.19416	0.03752	2.28e-07	26.779
k_Bacteria_p_Firmicutes_c_Negativicutes_o_Selenomonadales_f_Veillonellaceae_	rs2347496	G	T	-0.0930453	0.0197255	2.39e-06	22.2502
k_Bacteria_p_Firmicutes_c_Negativicutes_o_Selenomonadales_f_Veillonellaceae_	rs1882135	G	T	-0.090728	0.020247	7.43e-06	20.0799
k_Bacteria_p_Firmicutes_c_Negativicutes_o_Selenomonadales_f_Veillonellaceae_	rs62024270	A	G	0.100571	0.020125	5.81e-07	24.9735
k_Bacteria_p_Firmicutes_c_Negativicutes_o_Selenomonadales_f_Veillonellaceae_	rs28393833	T	C	-0.111547	0.0249138	7.56e-06	20.0463
k_Bacteria_p_Firmicutes_c_Negativicutes_o_Selenomonadales_f_Veillonellaceae_	rs6105994	A	G	0.0931033	0.0205603	5.95e-06	20.5056
k_Bacteria_p_Firmicutes_c_Negativicutes_o_Selenomonadales_f_Veillonellaceae_	rs2313533	C	G	0.0906515	0.0197671	4.52e-06	21.0312
k_Bacteria_p_Bacteroidetes_c_Bacteroidia_o_Bacteroidales_f_Prevotellaceae_g_Paraprevotella_	rs891501	T	G	-0.157352	0.0331489	2.07e-06	22.5324
k_Bacteria_p_Bacteroidetes_c_Bacteroidia_o_Bacteroidales_f_Prevotellaceae_g_Paraprevotella_	rs72810711	C	G	0.114019	0.0257271	9.34e-06	19.6416
k_Bacteria_p_Bacteroidetes_c_Bacteroidia_o_Bacteroidales_f_Prevotellaceae_g_Paraprevotella_	rs704272	C	T	-0.156448	0.0351462	8.53e-06	19.8145
k_Bacteria_p_Bacteroidetes_c_Bacteroidia_o_Bacteroidales_f_Prevotellaceae_g_Paraprevotella_	rs115309509	A	T	0.219253	0.0491802	8.27e-06	19.8752
k_Bacteria_p_Bacteroidetes_c_Bacteroidia_o_Bacteroidales_f_Prevotellaceae_g_Paraprevotella_	rs2882286	G	A	0.141604	0.030424	3.25e-06	21.663
k_Bacteria_p_Bacteroidetes_c_Bacteroidia_o_Bacteroidales_f_Prevotellaceae_g_Paraprevotella_	rs246783	G	A	0.113643	0.0243381	3.02e-06	21.8027
k_Bacteria_p_Bacteroidetes_c_Bacteroidia_o_Bacteroidales_f_Prevotellaceae_g_Paraprevotella_	rs6465823	T	G	0.121662	0.0262543	3.59e-06	21.4738
k_Bacteria_p_Bacteroidetes_c_Bacteroidia_o_Bacteroidales_f_Prevotellaceae_g_Paraprevotella_	rs61407789	A	G	-0.202035	0.045734	9.98e-06	19.5153
k_Bacteria_p_Bacteroidetes_c_Bacteroidia_o_Bacteroidales_f_Prevotellaceae_g_Paraprevotella_	rs10760885	A	T	0.112996	0.0224076	4.59e-07	25.4294
k_Bacteria_p_Bacteroidetes_c_Bacteroidia_o_Bacteroidales_f_Prevotellaceae_g_Paraprevotella_	rs4767918	C	T	0.110515	0.0237353	3.22e-06	21.6796
k_Bacteria_p_Bacteroidetes_c_Bacteroidia_o_Bacteroidales_f_Prevotellaceae_g_Paraprevotella_	rs12895134	A	G	0.100351	0.0226398	9.31e-06	19.647
k_Bacteria_p_Firmicutes_c_Clostridia_o_Clostridiales_f_Ruminococcaceae_g_Anaerotruncus_	rs61824334	C	G	-0.1851	0.0393596	2.57e-06	22.1163
k_Bacteria_p_Firmicutes_c_Clostridia_o_Clostridiales_f_Ruminococcaceae_g_Anaerotruncus_	rs6440148	T	C	-0.209178	0.0470527	8.76e-06	19.7634
k_Bacteria_p_Firmicutes_c_Clostridia_o_Clostridiales_f_Ruminococcaceae_g_Anaerotruncus_	rs1044858	C	G	0.242648	0.0526257	4.01e-06	21.2598
k_Bacteria_p_Firmicutes_c_Clostridia_o_Clostridiales_f_Ruminococcaceae_g_Anaerotruncus_	rs4747349	C	G	-0.183369	0.0414232	9.57e-06	19.5959
k_Bacteria_p_Firmicutes_c_Clostridia_o_Clostridiales_f_Ruminococcaceae_g_Anaerotruncus_	rs62075885	A	G	0.206123	0.0435565	2.22e-06	22.3947
k_Bacteria_p_Firmicutes_c_Clostridia_o_Clostridiales_f_Ruminococcaceae_g_Anaerotruncus_	rs6020721	G	T	-0.183345	0.0405327	6.09e-06	20.4611
k_Bacteria_p_Firmicutes_c_Negativicutes_o_Selenomonadales_f_Veillonellaceae_g_Veillonella_	rs72743290	T	C	0.234635	0.0496037	2.24e-06	22.3748
k_Bacteria_p_Firmicutes_c_Negativicutes_o_Selenomonadales_f_Veillonellaceae_g_Veillonella_	rs3000780	A	G	0.157741	0.0323493	1.08e-06	23.777
k_Bacteria_p_Firmicutes_c_Negativicutes_o_Selenomonadales_f_Veillonellaceae_g_Veillonella_	rs4462945	T	C	0.232309	0.0513481	6.06e-06	20.4684
k_Bacteria_p_Firmicutes_c_Negativicutes_o_Selenomonadales_f_Veillonellaceae_g_Veillonella_	rs9847942	A	G	-0.214949	0.0461112	3.14e-06	21.73
k_Bacteria_p_Firmicutes_c_Negativicutes_o_Selenomonadales_f_Veillonellaceae_g_Veillonella_	rs2535959	C	A	0.143092	0.0298528	1.64e-06	22.9752
k_Bacteria_p_Firmicutes_c_Negativicutes_o_Selenomonadales_f_Veillonellaceae_g_Veillonella_	rs7159466	T	A	0.26032	0.0562116	3.64e-06	21.4469
k_Bacteria_p_Firmicutes_c_Negativicutes_o_Selenomonadales_f_Veillonellaceae_g_Veillonella_	rs12978412	T	C	0.131438	0.029497	8.35e-06	19.8558
teobacteria_c_Betaproteobacteria_o_Burkholderiales_f_Sutterellaceae_g_Parasutterella_s_Parasutterella_excrementihominis_	rs10177566	T	C	-0.114082	0.0253077	6.55e-06	20.3202
teobacteria_c_Betaproteobacteria_o_Burkholderiales_f_Sutterellaceae_g_Parasutterella_s_Parasutterella_excrementihominis_	rs34613239	A	G	-0.152439	0.033024	3.91e-06	21.3074
teobacteria_c_Betaproteobacteria_o_Burkholderiales_f_Sutterellaceae_g_Parasutterella_s_Parasutterella_excrementihominis_	rs9860096	A	G	-0.122061	0.0261533	3.05e-06	21.7821
teobacteria_c_Betaproteobacteria_o_Burkholderiales_f_Sutterellaceae_g_Parasutterella_s_Parasutterella_excrementihominis_	rs11715674	C	T	-0.131686	0.0265653	7.16e-07	24.5726
teobacteria_c_Betaproteobacteria_o_Burkholderiales_f_Sutterellaceae_g_Parasutterella_s_Parasutterella_excrementihominis_	rs10036326	C	T	0.243854	0.0524561	3.34e-06	21.6107
teobacteria_c_Betaproteobacteria_o_Burkholderiales_f_Sutterellaceae_g_Parasutterella_s_Parasutterella_excrementihominis_	rs10981640	A	C	-0.13751	0.0293968	2.9e-06	21.8811
teobacteria_c_Betaproteobacteria_o_Burkholderiales_f_Sutterellaceae_g_Parasutterella_s_Parasutterella_excrementihominis_	rs11595913	C	T	0.143846	0.0310632	3.64e-06	21.4437
teobacteria_c_Betaproteobacteria_o_Burkholderiales_f_Sutterellaceae_g_Parasutterella_s_Parasutterella_excrementihominis_	rs11067050	T	C	0.106237	0.0229073	3.52e-06	21.5082
teobacteria_c_Betaproteobacteria_o_Burkholderiales_f_Sutterellaceae_g_Parasutterella_s_Parasutterella_excrementihominis_	rs56085972	T	C	0.118396	0.0260311	5.41e-06	20.6866
teobacteria_c_Betaproteobacteria_o_Burkholderiales_f_Sutterellaceae_g_Parasutterella_s_Parasutterella_excrementihominis_	rs7320949	A	G	0.104578	0.0236651	9.91e-06	19.5282
teobacteria_c_Betaproteobacteria_o_Burkholderiales_f_Sutterellaceae_g_Parasutterella_s_Parasutterella_excrementihominis_	rs62003625	T	C	0.152732	0.0330824	3.9e-06	21.3141
teobacteria_c_Betaproteobacteria_o_Burkholderiales_f_Sutterellaceae_g_Parasutterella_s_Parasutterella_excrementihominis_	rs6026349	T	C	0.11175	0.0236576	2.32e-06	22.3128
k_Bacteria_p_Bacteroidetes_c_Bacteroidia_o_Bacteroidales_f_Rikenellaceae_g_Alistipes_s_Alistipes_onderdonkii_	rs7660775	C	A	0.11056	0.0246844	7.5e-06	20.0608
k_Bacteria_p_Bacteroidetes_c_Bacteroidia_o_Bacteroidales_f_Rikenellaceae_g_Alistipes_s_Alistipes_onderdonkii_	rs7804962	C	T	0.0881322	0.017565	5.23e-07	25.1753
k_Bacteria_p_Bacteroidetes_c_Bacteroidia_o_Bacteroidales_f_Rikenellaceae_g_Alistipes_s_Alistipes_onderdonkii_	rs488197	T	C	-0.0757035	0.0170995	9.54e-06	19.6005
k_Bacteria_p_Bacteroidetes_c_Bacteroidia_o_Bacteroidales_f_Rikenellaceae_g_Alistipes_s_Alistipes_onderdonkii_	rs11041738	T	C	-0.0967085	0.0196558	8.65e-07	24.2073
k_Bacteria_p_Bacteroidetes_c_Bacteroidia_o_Bacteroidales_f_Rikenellaceae_g_Alistipes_s_Alistipes_onderdonkii_	rs11104946	G	T	-0.0978269	0.0217625	6.95e-06	20.2069
k_Bacteria_p_Bacteroidetes_c_Bacteroidia_o_Bacteroidales_f_Rikenellaceae_g_Alistipes_s_Alistipes_onderdonkii_	rs8011841	T	C	-0.0730403	0.0164339	8.81e-06	19.7535
k_Bacteria_p_Bacteroidetes_c_Bacteroidia_o_Bacteroidales_f_Rikenellaceae_g_Alistipes_s_Alistipes_onderdonkii_	rs117024060	A	G	-0.145622	0.0326046	7.96e-06	19.9478
k_Bacteria_p_Firmicutes_c_Clostridia_o_Clostridiales_f_Lachnospiraceae_g_Butyrivibrio_	rs111544141	T	A	0.423935	0.0874095	1.23e-06	23.5223
k_Bacteria_p_Firmicutes_c_Clostridia_o_Clostridiales_f_Lachnospiraceae_g_Butyrivibrio_	rs4974008	C	T	-0.171168	0.03874	9.94e-06	19.5222
k_Bacteria_p_Firmicutes_c_Clostridia_o_Clostridiales_f_Lachnospiraceae_g_Butyrivibrio_	rs17709673	T	C	-0.192549	0.0414122	3.33e-06	21.6186
k_Bacteria_p_Firmicutes_c_Clostridia_o_Clostridiales_f_Lachnospiraceae_g_Butyrivibrio_	rs9459627	T	C	-0.201594	0.0418683	1.47e-06	23.1837
k_Bacteria_p_Firmicutes_c_Clostridia_o_Clostridiales_f_Lachnospiraceae_g_Butyrivibrio_	rs3807927	T	A	0.299894	0.0643504	3.16e-06	21.7187
k_Bacteria_p_Firmicutes_c_Clostridia_o_Clostridiales_f_Lachnospiraceae_g_Butyrivibrio_	rs1389373	T	G	0.389432	0.0866371	6.96e-06	20.2049
k_Bacteria_p_Firmicutes_c_Clostridia_o_Clostridiales_f_Lachnospiraceae_g_Butyrivibrio_	rs17692191	A	G	-0.226361	0.0499856	5.94e-06	20.5076
k_Bacteria_p_Firmicutes_c_Clostridia_o_Clostridiales_f_Lachnospiraceae_g_Butyrivibrio_	rs4904659	A	C	-0.195869	0.0399736	9.59e-07	24.0097
k_Bacteria_p_Firmicutes_c_Clostridia_o_Clostridiales_f_Lachnospiraceae_g_Butyrivibrio_	rs1652670	G	A	0.185952	0.0414666	7.31e-06	20.1097
k_Bacteria_p_Firmicutes_c_Clostridia_o_Clostridiales_f_Lachnospiraceae_g_Butyrivibrio_	rs13055049	C	T	0.257556	0.0506641	3.7e-07	25.843
k_Bacteria_p_Firmicutes_c_Clostridia_o_Clostridiales_f_Ruminococcaceae_g_Ruminococcus_	rs6426007	T	C	-0.0846257	0.0187864	6.65e-06	20.2916
k_Bacteria_p_Firmicutes_c_Clostridia_o_Clostridiales_f_Ruminococcaceae_g_Ruminococcus_	rs3013111	T	C	-0.110098	0.0247826	8.89e-06	19.7364
k_Bacteria_p_Firmicutes_c_Clostridia_o_Clostridiales_f_Ruminococcaceae_g_Ruminococcus_	rs10924209	G	T	0.115394	0.0258376	7.97e-06	19.9461
k_Bacteria_p_Firmicutes_c_Clostridia_o_Clostridiales_f_Ruminococcaceae_g_Ruminococcus_	rs6750178	C	T	0.0821691	0.0178983	4.41e-06	21.0762
k_Bacteria_p_Firmicutes_c_Clostridia_o_Clostridiales_f_Ruminococcaceae_g_Ruminococcus_	rs13420244	A	T	0.105911	0.0225412	2.62e-06	22.0765
k_Bacteria_p_Firmicutes_c_Clostridia_o_Clostridiales_f_Ruminococcaceae_g_Ruminococcus_	rs76382119	A	G	0.103713	0.0228542	5.68e-06	20.5937
k_Bacteria_p_Firmicutes_c_Clostridia_o_Clostridiales_f_Ruminococcaceae_g_Ruminococcus_	rs74683729	C	T	-0.125204	0.027942	7.43e-06	20.0782
k_Bacteria_p_Firmicutes_c_Clostridia_o_Clostridiales_f_Ruminococcaceae_g_Ruminococcus_	rs62048493	A	G	0.162007	0.0354736	4.95e-06	20.8573
k_Bacteria_p_Firmicutes_c_Clostridia_o_Clostridiales_f_Ruminococcaceae_g_Ruminococcus_	rs6039702	G	A	0.116128	0.0247658	2.74e-06	21.9873
k_Bacteria_p_Proteobacteria_c_Gammaproteobacteria_o_Pasteurellales_f_Pasteurellaceae_g_Haemophilus_	rs7651754	C	T	-0.215544	0.0475535	5.82e-06	20.545
k_Bacteria_p_Proteobacteria_c_Gammaproteobacteria_o_Pasteurellales_f_Pasteurellaceae_g_Haemophilus_	rs983309	G	T	-0.197113	0.043067	4.72e-06	20.9479
k_Bacteria_p_Proteobacteria_c_Gammaproteobacteria_o_Pasteurellales_f_Pasteurellaceae_g_Haemophilus_	rs7132825	A	G	0.230437	0.0506019	5.27e-06	20.7383
k_Bacteria_p_Proteobacteria_c_Gammaproteobacteria_o_Pasteurellales_f_Pasteurellaceae_g_Haemophilus_	rs56162052	C	T	-0.159873	0.0336197	1.98e-06	22.6133
k_Bacteria_p_Proteobacteria_c_Gammaproteobacteria_o_Pasteurellales_f_Pasteurellaceae_g_Haemophilus_	rs76236729	T	C	0.188796	0.0426104	9.39e-06	19.6316
k_Bacteria_p_Bacteroidetes_c_Bacteroidia_o_Bacteroidales_f_Bacteroidaceae_g_Bacteroides_s_Bacteroides_cellulosilyticus_	rs4857402	G	A	0.11308	0.0243962	3.57e-06	21.4846
k_Bacteria_p_Bacteroidetes_c_Bacteroidia_o_Bacteroidales_f_Bacteroidaceae_g_Bacteroides_s_Bacteroides_cellulosilyticus_	rs11096868	C	T	0.126432	0.0285266	9.33e-06	19.6433
k_Bacteria_p_Bacteroidetes_c_Bacteroidia_o_Bacteroidales_f_Bacteroidaceae_g_Bacteroides_s_Bacteroides_cellulosilyticus_	rs62338073	T	G	0.280985	0.0618366	5.52e-06	20.6478
k_Bacteria_p_Bacteroidetes_c_Bacteroidia_o_Bacteroidales_f_Bacteroidaceae_g_Bacteroides_s_Bacteroides_cellulosilyticus_	rs35946101	C	T	0.18959	0.0398602	1.97e-06	22.6231
k_Bacteria_p_Bacteroidetes_c_Bacteroidia_o_Bacteroidales_f_Bacteroidaceae_g_Bacteroides_s_Bacteroides_cellulosilyticus_	rs2026546	T	G	-0.118308	0.0260387	5.53e-06	20.6436
k_Bacteria_p_Bacteroidetes_c_Bacteroidia_o_Bacteroidales_f_Bacteroidaceae_g_Bacteroides_s_Bacteroides_cellulosilyticus_	rs7030947	A	G	0.111938	0.0247631	6.17e-06	20.4336
k_Bacteria_p_Bacteroidetes_c_Bacteroidia_o_Bacteroidales_f_Bacteroidaceae_g_Bacteroides_s_Bacteroides_cellulosilyticus_	rs7099427	T	C	0.127257	0.0279703	5.37e-06	20.6998
k_Bacteria_p_Bacteroidetes_c_Bacteroidia_o_Bacteroidales_f_Bacteroidaceae_g_Bacteroides_s_Bacteroides_cellulosilyticus_	rs116972192	T	C	0.248924	0.0539308	3.92e-06	21.304
k_Bacteria_p_Bacteroidetes_c_Bacteroidia_o_Bacteroidales_f_Bacteroidaceae_g_Bacteroides_s_Bacteroides_cellulosilyticus_	rs10450862	C	A	-0.21105	0.0453149	3.2e-06	21.6914
k_Bacteria_p_Bacteroidetes_c_Bacteroidia_o_Bacteroidales_f_Bacteroidaceae_g_Bacteroides_s_Bacteroides_cellulosilyticus_	rs2411041	A	G	0.157338	0.0355172	9.43e-06	19.6242
k_Bacteria_p_Bacteroidetes_c_Bacteroidia_o_Bacteroidales_f_Bacteroidaceae_g_Bacteroides_s_Bacteroides_cellulosilyticus_	rs12976637	T	C	0.115678	0.0257269	6.91e-06	20.2174
k_Bacteria_p_Bacteroidetes_c_Bacteroidia_o_Bacteroidales_f_Bacteroidaceae_g_Bacteroides_s_Bacteroides_cellulosilyticus_	rs6049103	T	A	0.117225	0.0244946	1.7e-06	22.9035
k_Bacteria_p_Bacteroidetes_c_Bacteroidia_o_Bacteroidales_f_Bacteroidaceae_g_Bacteroides_s_Bacteroides_cellulosilyticus_	rs2838820	C	T	0.10754	0.0242173	8.97e-06	19.7193
k_Bacteria_p_Bacteroidetes_c_Bacteroidia_o_Bacteroidales_f_Bacteroidaceae_g_Bacteroides_s_Bacteroides_thetaiotaomicron_	rs4405810	T	C	-0.0909832	0.0197315	4.01e-06	21.2618
k_Bacteria_p_Bacteroidetes_c_Bacteroidia_o_Bacteroidales_f_Bacteroidaceae_g_Bacteroides_s_Bacteroides_thetaiotaomicron_	rs77761288	A	G	-0.178567	0.0360015	7.05e-07	24.6016
k_Bacteria_p_Bacteroidetes_c_Bacteroidia_o_Bacteroidales_f_Bacteroidaceae_g_Bacteroides_s_Bacteroides_thetaiotaomicron_	rs72833501	T	C	0.190637	0.0391636	1.13e-06	23.6945
k_Bacteria_p_Bacteroidetes_c_Bacteroidia_o_Bacteroidales_f_Bacteroidaceae_g_Bacteroides_s_Bacteroides_thetaiotaomicron_	rs74500162	C	T	0.15339	0.0326079	2.55e-06	22.1284
k_Bacteria_p_Bacteroidetes_c_Bacteroidia_o_Bacteroidales_f_Bacteroidaceae_g_Bacteroides_s_Bacteroides_thetaiotaomicron_	rs1811207	G	A	-0.117849	0.0249058	2.23e-06	22.39
k_Bacteria_p_Bacteroidetes_c_Bacteroidia_o_Bacteroidales_f_Bacteroidaceae_g_Bacteroides_s_Bacteroides_thetaiotaomicron_	rs10144174	A	T	-0.0936504	0.0208602	7.14e-06	20.1549
k_Bacteria_p_Bacteroidetes_c_Bacteroidia_o_Bacteroidales_f_Bacteroidaceae_g_Bacteroides_s_Bacteroides_thetaiotaomicron_	rs12938892	G	A	-0.095204	0.0208389	4.91e-06	20.8718
k_Bacteria_p_Bacteroidetes_c_Bacteroidia_o_Bacteroidales_f_Bacteroidaceae_g_Bacteroides_s_Bacteroides_thetaiotaomicron_	rs62199113	T	A	0.107775	0.021175	3.59e-07	25.9051
k_Bacteria_p_Bacteroidetes_c_Bacteroidia_o_Bacteroidales_f_Porphyromonadaceae_g_Barnesiella_s_Barnesiella_intestinihominis_	rs78335793	T	C	0.134728	0.0296875	5.67e-06	20.5951
k_Bacteria_p_Bacteroidetes_c_Bacteroidia_o_Bacteroidales_f_Porphyromonadaceae_g_Barnesiella_s_Barnesiella_intestinihominis_	rs62135856	A	G	0.153113	0.0333452	4.4e-06	21.0841
k_Bacteria_p_Bacteroidetes_c_Bacteroidia_o_Bacteroidales_f_Porphyromonadaceae_g_Barnesiella_s_Barnesiella_intestinihominis_	rs67396441	T	C	-0.078774	0.0173338	5.51e-06	20.6528
k_Bacteria_p_Bacteroidetes_c_Bacteroidia_o_Bacteroidales_f_Porphyromonadaceae_g_Barnesiella_s_Barnesiella_intestinihominis_	rs2132254	T	C	0.0813722	0.0183979	9.74e-06	19.5622
k_Bacteria_p_Bacteroidetes_c_Bacteroidia_o_Bacteroidales_f_Porphyromonadaceae_g_Barnesiella_s_Barnesiella_intestinihominis_	rs115004061	T	C	-0.189853	0.0427218	8.83e-06	19.7485
k_Bacteria_p_Bacteroidetes_c_Bacteroidia_o_Bacteroidales_f_Porphyromonadaceae_g_Barnesiella_s_Barnesiella_intestinihominis_	rs9884588	T	C	0.0829817	0.0179739	3.9e-06	21.3148
k_Bacteria_p_Bacteroidetes_c_Bacteroidia_o_Bacteroidales_f_Porphyromonadaceae_g_Barnesiella_s_Barnesiella_intestinihominis_	rs10026787	C	T	-0.15714	0.0340508	3.93e-06	21.2971
k_Bacteria_p_Bacteroidetes_c_Bacteroidia_o_Bacteroidales_f_Porphyromonadaceae_g_Barnesiella_s_Barnesiella_intestinihominis_	rs6920861	C	T	-0.111339	0.0209362	1.05e-07	28.2813
k_Bacteria_p_Bacteroidetes_c_Bacteroidia_o_Bacteroidales_f_Porphyromonadaceae_g_Barnesiella_s_Barnesiella_intestinihominis_	rs74448867	G	A	0.168486	0.0349489	1.43e-06	23.2412
k_Bacteria_p_Bacteroidetes_c_Bacteroidia_o_Bacteroidales_f_Porphyromonadaceae_g_Barnesiella_s_Barnesiella_intestinihominis_	rs700801	A	G	0.100962	0.0222594	5.74e-06	20.5725
k_Bacteria_p_Bacteroidetes_c_Bacteroidia_o_Bacteroidales_f_Porphyromonadaceae_g_Barnesiella_s_Barnesiella_intestinihominis_	rs8029854	C	T	-0.109071	0.0224716	1.21e-06	23.5586
k_Bacteria_p_Bacteroidetes_c_Bacteroidia_o_Bacteroidales_f_Porphyromonadaceae_g_Barnesiella_s_Barnesiella_intestinihominis_	rs1078988	C	T	0.0935179	0.0205925	5.59e-06	20.624
k_Bacteria_p_Bacteroidetes_c_Bacteroidia_o_Bacteroidales_f_Porphyromonadaceae_g_Barnesiella_s_Barnesiella_intestinihominis_	rs34437635	T	C	0.161911	0.0350088	3.75e-06	21.3893
k_Bacteria_p_Firmicutes_c_Clostridia_o_Clostridiales_f_Oscillospiraceae_g_Oscillibacter_s_Oscillibacter_unclassified_	rs56001939	C	T	-0.0790706	0.0170397	3.48e-06	21.5332
k_Bacteria_p_Firmicutes_c_Clostridia_o_Clostridiales_f_Oscillospiraceae_g_Oscillibacter_s_Oscillibacter_unclassified_	rs13119423	C	A	-0.110209	0.0239763	4.3e-06	21.1284
k_Bacteria_p_Firmicutes_c_Clostridia_o_Clostridiales_f_Oscillospiraceae_g_Oscillibacter_s_Oscillibacter_unclassified_	rs55682375	A	G	-0.15804	0.0351935	7.1e-06	20.1655
k_Bacteria_p_Firmicutes_c_Clostridia_o_Clostridiales_f_Oscillospiraceae_g_Oscillibacter_s_Oscillibacter_unclassified_	rs10769221	A	G	0.140943	0.0272231	2.25e-07	26.8048
k_Bacteria_p_Firmicutes_c_Clostridia_o_Clostridiales_f_Oscillospiraceae_g_Oscillibacter_s_Oscillibacter_unclassified_	rs12446334	G	A	0.0930476	0.0200569	3.5e-06	21.522
k_Bacteria_p_Firmicutes_c_Clostridia_o_Clostridiales_f_Oscillospiraceae_g_Oscillibacter_s_Oscillibacter_unclassified_	rs7255582	T	C	-0.0809638	0.0169151	1.7e-06	22.9105
k_Bacteria_p_Firmicutes_c_Clostridia_o_Clostridiales_f_Oscillospiraceae_g_Oscillibacter_s_Oscillibacter_unclassified_	rs34865636	T	A	-0.0825242	0.0176704	3.01e-06	21.8108
k_Bacteria_p_Firmicutes_c_Clostridia_o_Clostridiales_f_Oscillospiraceae_g_Oscillibacter_s_Oscillibacter_unclassified_	rs11087270	T	A	0.0886682	0.0185159	1.68e-06	22.9321
k_Bacteria_p_Firmicutes_c_Bacilli_o_Lactobacillales_f_Streptococcaceae_g_Streptococcus_s_Streptococcus_thermophilus_	rs7524171	G	A	0.137994	0.0308824	7.88e-06	19.9664
k_Bacteria_p_Firmicutes_c_Bacilli_o_Lactobacillales_f_Streptococcaceae_g_Streptococcus_s_Streptococcus_thermophilus_	rs74654613	C	T	-0.215225	0.0433164	6.74e-07	24.6876
k_Bacteria_p_Firmicutes_c_Bacilli_o_Lactobacillales_f_Streptococcaceae_g_Streptococcus_s_Streptococcus_thermophilus_	rs13086575	T	G	0.188513	0.0416983	6.16e-06	20.4383
k_Bacteria_p_Firmicutes_c_Bacilli_o_Lactobacillales_f_Streptococcaceae_g_Streptococcus_s_Streptococcus_thermophilus_	rs6900225	A	G	0.171261	0.0374141	4.71e-06	20.953
1.irmicutes_c_Clostridia_o_Clostridiales_f_Lachnospiraceae_g_Lachnospiraceae_noname_s_Lachnospiraceae_bacterium_1_1_57FAA_	rs76321722	C	G	-0.351432	0.0792027	9.12e-06	19.6881
1.irmicutes_c_Clostridia_o_Clostridiales_f_Lachnospiraceae_g_Lachnospiraceae_noname_s_Lachnospiraceae_bacterium_1_1_57FAA_	rs74322752	G	T	0.594017	0.132896	7.83e-06	19.9791
irmicutes_c_Clostridia_o_Clostridiales_f_Lachnospiraceae_g_Lachnospiraceae_noname_s_Lachnospiraceae_bacterium_3_1_46FAA_	rs4494791	C	T	-0.123821	0.0275844	7.16e-06	20.1495
irmicutes_c_Clostridia_o_Clostridiales_f_Lachnospiraceae_g_Lachnospiraceae_noname_s_Lachnospiraceae_bacterium_3_1_46FAA_	rs61945642	T	C	0.220687	0.049466	8.14e-06	19.904
irmicutes_c_Clostridia_o_Clostridiales_f_Lachnospiraceae_g_Lachnospiraceae_noname_s_Lachnospiraceae_bacterium_3_1_46FAA_	rs11058405	C	T	0.166736	0.0351824	2.15e-06	22.4598
irmicutes_c_Clostridia_o_Clostridiales_f_Lachnospiraceae_g_Lachnospiraceae_noname_s_Lachnospiraceae_bacterium_3_1_46FAA_	rs7984826	G	A	-0.11973	0.026677	7.19e-06	20.1433
irmicutes_c_Clostridia_o_Clostridiales_f_Lachnospiraceae_g_Lachnospiraceae_noname_s_Lachnospiraceae_bacterium_5_1_63FAA_	rs12047309	A	G	-0.357667	0.0808214	9.63e-06	19.5842
irmicutes_c_Clostridia_o_Clostridiales_f_Lachnospiraceae_g_Lachnospiraceae_noname_s_Lachnospiraceae_bacterium_5_1_63FAA_	rs3935551	G	A	-0.215591	0.0460894	2.9e-06	21.8805
irmicutes_c_Clostridia_o_Clostridiales_f_Lachnospiraceae_g_Lachnospiraceae_noname_s_Lachnospiraceae_bacterium_5_1_63FAA_	rs10785016	T	G	-0.196819	0.0443093	8.92e-06	19.7307
irmicutes_c_Clostridia_o_Clostridiales_f_Lachnospiraceae_g_Lachnospiraceae_noname_s_Lachnospiraceae_bacterium_5_1_63FAA_	rs17661696	G	A	-0.248778	0.0559368	8.69e-06	19.7801
irmicutes_c_Clostridia_o_Clostridiales_f_Lachnospiraceae_g_Lachnospiraceae_noname_s_Lachnospiraceae_bacterium_5_1_63FAA_	rs147524453	G	A	0.312689	0.0690529	5.95e-06	20.5051
irmicutes_c_Clostridia_o_Clostridiales_f_Lachnospiraceae_g_Lachnospiraceae_noname_s_Lachnospiraceae_bacterium_7_1_58FAA_	rs116114211	G	A	0.15199	0.0339721	7.68e-06	20.0165
irmicutes_c_Clostridia_o_Clostridiales_f_Lachnospiraceae_g_Lachnospiraceae_noname_s_Lachnospiraceae_bacterium_7_1_58FAA_	rs6757314	T	C	-0.12302	0.0230206	9.1e-08	28.5573
irmicutes_c_Clostridia_o_Clostridiales_f_Lachnospiraceae_g_Lachnospiraceae_noname_s_Lachnospiraceae_bacterium_7_1_58FAA_	rs4691694	G	A	0.148085	0.032866	6.61e-06	20.3015
irmicutes_c_Clostridia_o_Clostridiales_f_Lachnospiraceae_g_Lachnospiraceae_noname_s_Lachnospiraceae_bacterium_7_1_58FAA_	rs28640142	G	A	-0.0882115	0.0167762	1.46e-07	27.648
irmicutes_c_Clostridia_o_Clostridiales_f_Lachnospiraceae_g_Lachnospiraceae_noname_s_Lachnospiraceae_bacterium_7_1_58FAA_	rs66476925	C	G	-0.104325	0.0205402	3.79e-07	25.7966
irmicutes_c_Clostridia_o_Clostridiales_f_Lachnospiraceae_g_Lachnospiraceae_noname_s_Lachnospiraceae_bacterium_7_1_58FAA_	rs2527213	A	C	0.140356	0.031139	6.56e-06	20.3166
irmicutes_c_Clostridia_o_Clostridiales_f_Lachnospiraceae_g_Lachnospiraceae_noname_s_Lachnospiraceae_bacterium_7_1_58FAA_	rs77141557	A	C	0.117445	0.0243127	1.36e-06	23.3346
irmicutes_c_Clostridia_o_Clostridiales_f_Lachnospiraceae_g_Lachnospiraceae_noname_s_Lachnospiraceae_bacterium_7_1_58FAA_	rs10773460	G	A	0.0969704	0.0199372	1.15e-06	23.6565
irmicutes_c_Clostridia_o_Clostridiales_f_Lachnospiraceae_g_Lachnospiraceae_noname_s_Lachnospiraceae_bacterium_7_1_58FAA_	rs4300413	A	C	-0.0828953	0.0167474	7.43e-07	24.5001
irmicutes_c_Clostridia_o_Clostridiales_f_Lachnospiraceae_g_Lachnospiraceae_noname_s_Lachnospiraceae_bacterium_7_1_58FAA_	rs139469000	T	C	0.0853365	0.0185864	4.4e-06	21.0804
irmicutes_c_Clostridia_o_Clostridiales_f_Lachnospiraceae_g_Lachnospiraceae_noname_s_Lachnospiraceae_bacterium_7_1_58FAA_	rs12977498	G	A	0.0944185	0.0197285	1.7e-06	22.9049
irmicutes_c_Clostridia_o_Clostridiales_f_Lachnospiraceae_g_Lachnospiraceae_noname_s_Lachnospiraceae_bacterium_8_1_57FAA_	rs752704	C	T	-0.148743	0.0324489	4.56e-06	21.0123
irmicutes_c_Clostridia_o_Clostridiales_f_Lachnospiraceae_g_Lachnospiraceae_noname_s_Lachnospiraceae_bacterium_8_1_57FAA_	rs4970837	T	G	-0.156474	0.0344	5.4e-06	20.6904
irmicutes_c_Clostridia_o_Clostridiales_f_Lachnospiraceae_g_Lachnospiraceae_noname_s_Lachnospiraceae_bacterium_8_1_57FAA_	rs11581135	A	C	-0.161679	0.035444	5.08e-06	20.8075
irmicutes_c_Clostridia_o_Clostridiales_f_Lachnospiraceae_g_Lachnospiraceae_noname_s_Lachnospiraceae_bacterium_8_1_57FAA_	rs11127034	C	G	0.152524	0.0337479	6.2e-06	20.4261
irmicutes_c_Clostridia_o_Clostridiales_f_Lachnospiraceae_g_Lachnospiraceae_noname_s_Lachnospiraceae_bacterium_8_1_57FAA_	rs140741191	C	T	-0.347812	0.0759706	4.69e-06	20.9603
irmicutes_c_Clostridia_o_Clostridiales_f_Lachnospiraceae_g_Lachnospiraceae_noname_s_Lachnospiraceae_bacterium_8_1_57FAA_	rs16899159	A	C	-0.149747	0.0337004	8.85e-06	19.7445
irmicutes_c_Clostridia_o_Clostridiales_f_Lachnospiraceae_g_Lachnospiraceae_noname_s_Lachnospiraceae_bacterium_8_1_57FAA_	rs78404253	A	G	0.283489	0.0613913	3.88e-06	21.3235
irmicutes_c_Clostridia_o_Clostridiales_f_Lachnospiraceae_g_Lachnospiraceae_noname_s_Lachnospiraceae_bacterium_8_1_57FAA_	rs4559153	T	C	0.175285	0.0370708	2.26e-06	22.3575
irmicutes_c_Clostridia_o_Clostridiales_f_Lachnospiraceae_g_Lachnospiraceae_noname_s_Lachnospiraceae_bacterium_8_1_57FAA_	rs3750889	T	C	-0.158479	0.0325016	1.08e-06	23.7756
irmicutes_c_Clostridia_o_Clostridiales_f_Lachnospiraceae_g_Lachnospiraceae_noname_s_Lachnospiraceae_bacterium_8_1_57FAA_	rs61854800	T	C	0.23618	0.0508065	3.34e-06	21.6097
irmicutes_c_Clostridia_o_Clostridiales_f_Lachnospiraceae_g_Lachnospiraceae_noname_s_Lachnospiraceae_bacterium_8_1_57FAA_	rs76588436	A	T	0.309762	0.0681741	5.53e-06	20.6451
irmicutes_c_Clostridia_o_Clostridiales_f_Lachnospiraceae_g_Lachnospiraceae_noname_s_Lachnospiraceae_bacterium_8_1_57FAA_	rs61895387	T	A	-0.31575	0.0669609	2.41e-06	22.2353
irmicutes_c_Clostridia_o_Clostridiales_f_Lachnospiraceae_g_Lachnospiraceae_noname_s_Lachnospiraceae_bacterium_8_1_57FAA_	rs11223731	A	G	-0.18607	0.0374824	6.9e-07	24.6433
irmicutes_c_Clostridia_o_Clostridiales_f_Lachnospiraceae_g_Lachnospiraceae_noname_s_Lachnospiraceae_bacterium_8_1_57FAA_	rs1346173	A	G	0.156595	0.034581	5.94e-06	20.506
irmicutes_c_Clostridia_o_Clostridiales_f_Lachnospiraceae_g_Lachnospiraceae_noname_s_Lachnospiraceae_bacterium_8_1_57FAA_	rs28521978	A	G	0.1631	0.0362663	6.88e-06	20.2255
irmicutes_c_Clostridia_o_Clostridiales_f_Lachnospiraceae_g_Lachnospiraceae_noname_s_Lachnospiraceae_bacterium_8_1_57FAA_	rs8089654	G	T	0.228586	0.0498372	4.5e-06	21.0374
irmicutes_c_Clostridia_o_Clostridiales_f_Lachnospiraceae_g_Lachnospiraceae_noname_s_Lachnospiraceae_bacterium_8_1_57FAA_	rs12986007	T	G	-0.296425	0.0653759	5.78e-06	20.5586
k_Bacteria_p_Proteobacteria_c_Deltaproteobacteria_o_Desulfovibrionales_	rs2990682	G	C	0.0839456	0.0185872	6.29e-06	20.397
k_Bacteria_p_Proteobacteria_c_Deltaproteobacteria_o_Desulfovibrionales_	rs73966738	C	G	-0.127534	0.0287267	9.01e-06	19.7097
k_Bacteria_p_Proteobacteria_c_Deltaproteobacteria_o_Desulfovibrionales_	rs10087056	A	C	-0.0821294	0.0175092	2.72e-06	22.002
k_Bacteria_p_Proteobacteria_c_Deltaproteobacteria_o_Desulfovibrionales_	rs11219805	C	T	0.0953862	0.0196637	1.23e-06	23.531
k_Bacteria_p_Proteobacteria_c_Deltaproteobacteria_o_Desulfovibrionales_	rs237461	C	T	-0.085199	0.018658	4.96e-06	20.8516
k_Bacteria_p_Proteobacteria_c_Betaproteobacteria_o_Burkholderiales_f_Burkholderiales_noname_	rs6664382	C	G	0.232224	0.0507396	4.72e-06	20.9469
k_Bacteria_p_Proteobacteria_c_Betaproteobacteria_o_Burkholderiales_f_Burkholderiales_noname_	rs9872584	A	C	-0.248008	0.0559446	9.29e-06	19.6524
k_Bacteria_p_Proteobacteria_c_Betaproteobacteria_o_Burkholderiales_f_Burkholderiales_noname_	rs1860691	G	A	0.144647	0.0322121	7.11e-06	20.1641
k_Bacteria_p_Proteobacteria_c_Betaproteobacteria_o_Burkholderiales_f_Burkholderiales_noname_	rs4717625	G	A	0.173906	0.0358947	1.27e-06	23.473
k_Bacteria_p_Proteobacteria_c_Betaproteobacteria_o_Burkholderiales_f_Burkholderiales_noname_	rs13257050	A	C	0.130578	0.0287645	5.64e-06	20.6075
k_Bacteria_p_Proteobacteria_c_Betaproteobacteria_o_Burkholderiales_f_Burkholderiales_noname_	rs11144350	G	A	-0.138725	0.029365	2.31e-06	22.3176
k_Bacteria_p_Proteobacteria_c_Betaproteobacteria_o_Burkholderiales_f_Burkholderiales_noname_	rs73653217	T	A	-0.174748	0.0351745	6.76e-07	24.6815
k_Bacteria_p_Proteobacteria_c_Betaproteobacteria_o_Burkholderiales_f_Burkholderiales_noname_	rs1533824	C	T	0.137173	0.0266356	2.61e-07	26.5224
k_Bacteria_p_Proteobacteria_c_Betaproteobacteria_o_Burkholderiales_f_Burkholderiales_noname_	rs1792325	T	C	-0.13059	0.0282128	3.68e-06	21.4255
k_Bacteria_p_Proteobacteria_c_Betaproteobacteria_o_Burkholderiales_f_Burkholderiales_noname_	rs10895784	G	A	0.120714	0.0257173	2.68e-06	22.0324
k_Bacteria_p_Proteobacteria_c_Betaproteobacteria_o_Burkholderiales_f_Burkholderiales_noname_	rs16923154	G	A	0.208221	0.0440879	2.33e-06	22.3054
k_Bacteria_p_Proteobacteria_c_Betaproteobacteria_o_Burkholderiales_f_Burkholderiales_noname_	rs10507465	C	T	-0.139037	0.0297642	2.99e-06	21.8208
k_Bacteria_p_Proteobacteria_c_Betaproteobacteria_o_Burkholderiales_f_Burkholderiales_noname_	rs12941005	C	T	-0.191247	0.0424092	6.5e-06	20.3362
k_Bacteria_p_Proteobacteria_c_Deltaproteobacteria_o_Desulfovibrionales_f_Desulfovibrionaceae_	rs2990682	G	C	0.0839517	0.0185872	6.28e-06	20.4
k_Bacteria_p_Proteobacteria_c_Deltaproteobacteria_o_Desulfovibrionales_f_Desulfovibrionaceae_	rs73966738	C	G	-0.127521	0.0287266	9.03e-06	19.7058
k_Bacteria_p_Proteobacteria_c_Deltaproteobacteria_o_Desulfovibrionales_f_Desulfovibrionaceae_	rs10087056	A	C	-0.0821171	0.0175092	2.73e-06	21.9955
k_Bacteria_p_Proteobacteria_c_Deltaproteobacteria_o_Desulfovibrionales_f_Desulfovibrionaceae_	rs11219805	C	T	0.0953695	0.0196637	1.23e-06	23.5228
k_Bacteria_p_Proteobacteria_c_Deltaproteobacteria_o_Desulfovibrionales_f_Desulfovibrionaceae_	rs237461	C	T	-0.0851866	0.018658	4.98e-06	20.8456
k_Bacteria_p_Firmicutes_c_Clostridia_o_Clostridiales_f_Eubacteriaceae_g_Eubacterium_s_Eubacterium_ventriosum_	rs12124525	T	C	-0.270616	0.0608933	8.83e-06	19.75
k_Bacteria_p_Firmicutes_c_Clostridia_o_Clostridiales_f_Eubacteriaceae_g_Eubacterium_s_Eubacterium_ventriosum_	rs3815679	T	C	0.213453	0.0476669	7.53e-06	20.0526
k_Bacteria_p_Firmicutes_c_Clostridia_o_Clostridiales_f_Eubacteriaceae_g_Eubacterium_s_Eubacterium_ventriosum_	rs1011345	C	T	-0.23966	0.052948	6e-06	20.4876
k_Bacteria_p_Firmicutes_c_Clostridia_o_Clostridiales_f_Eubacteriaceae_g_Eubacterium_s_Eubacterium_ventriosum_	rs73040331	C	T	0.264744	0.0550116	1.49e-06	23.1603
k_Bacteria_p_Firmicutes_c_Clostridia_o_Clostridiales_f_Eubacteriaceae_g_Eubacterium_s_Eubacterium_ventriosum_	rs79951774	T	G	-0.300379	0.0657398	4.9e-06	20.8777
k_Bacteria_p_Firmicutes_c_Clostridia_o_Clostridiales_f_Eubacteriaceae_g_Eubacterium_s_Eubacterium_ventriosum_	rs10502943	C	A	-0.267815	0.0511794	1.67e-07	27.3828
k_Bacteria_p_Bacteroidetes_c_Bacteroidia_o_Bacteroidales_f_Bacteroidaceae_g_Bacteroides_s_Bacteroides_fragilis_	rs12565327	A	G	-0.209365	0.046587	6.99e-06	20.1967
k_Bacteria_p_Bacteroidetes_c_Bacteroidia_o_Bacteroidales_f_Bacteroidaceae_g_Bacteroides_s_Bacteroides_fragilis_	rs1285852	T	A	0.120344	0.026745	6.81e-06	20.2471
k_Bacteria_p_Bacteroidetes_c_Bacteroidia_o_Bacteroidales_f_Bacteroidaceae_g_Bacteroides_s_Bacteroides_fragilis_	rs912	C	T	0.184344	0.0411452	7.45e-06	20.0732
k_Bacteria_p_Bacteroidetes_c_Bacteroidia_o_Bacteroidales_f_Bacteroidaceae_g_Bacteroides_s_Bacteroides_fragilis_	rs9818008	C	A	0.143936	0.032187	7.75e-06	19.9976
k_Bacteria_p_Bacteroidetes_c_Bacteroidia_o_Bacteroidales_f_Bacteroidaceae_g_Bacteroides_s_Bacteroides_fragilis_	rs3822491	T	C	-0.161285	0.0354143	5.26e-06	20.7409
k_Bacteria_p_Bacteroidetes_c_Bacteroidia_o_Bacteroidales_f_Bacteroidaceae_g_Bacteroides_s_Bacteroides_fragilis_	rs55835510	A	T	0.158132	0.0302849	1.77e-07	27.2639
k_Bacteria_p_Bacteroidetes_c_Bacteroidia_o_Bacteroidales_f_Bacteroidaceae_g_Bacteroides_s_Bacteroides_fragilis_	rs6458025	C	T	-0.206994	0.0452174	4.7e-06	20.9557
k_Bacteria_p_Bacteroidetes_c_Bacteroidia_o_Bacteroidales_f_Bacteroidaceae_g_Bacteroides_s_Bacteroides_fragilis_	rs6909908	G	T	-0.227896	0.0493096	3.81e-06	21.3604
k_Bacteria_p_Bacteroidetes_c_Bacteroidia_o_Bacteroidales_f_Bacteroidaceae_g_Bacteroides_s_Bacteroides_fragilis_	rs11770593	G	T	-0.127395	0.0266178	1.7e-06	22.9064
k_Bacteria_p_Bacteroidetes_c_Bacteroidia_o_Bacteroidales_f_Bacteroidaceae_g_Bacteroides_s_Bacteroides_fragilis_	rs77062729	G	A	-0.234443	0.0486633	1.45e-06	23.2098
k_Bacteria_p_Bacteroidetes_c_Bacteroidia_o_Bacteroidales_f_Bacteroidaceae_g_Bacteroides_s_Bacteroides_fragilis_	rs3885195	T	C	-0.150624	0.0300582	5.41e-07	25.111
k_Bacteria_p_Bacteroidetes_c_Bacteroidia_o_Bacteroidales_f_Bacteroidaceae_g_Bacteroides_s_Bacteroides_fragilis_	rs76722389	A	G	0.202999	0.0432973	2.75e-06	21.982
k_Bacteria_p_Bacteroidetes_c_Bacteroidia_o_Bacteroidales_f_Bacteroidaceae_g_Bacteroides_s_Bacteroides_fragilis_	rs4430574	A	G	0.195673	0.0429614	5.25e-06	20.7445
k_Bacteria_p_Bacteroidetes_c_Bacteroidia_o_Bacteroidales_f_Bacteroidaceae_g_Bacteroides_s_Bacteroides_fragilis_	rs4772337	G	A	0.119468	0.0269951	9.62e-06	19.5855
k_Bacteria_p_Bacteroidetes_c_Bacteroidia_o_Bacteroidales_f_Bacteroidaceae_g_Bacteroides_s_Bacteroides_fragilis_	rs10137996	C	T	-0.188352	0.03826	8.53e-07	24.2354
k_Bacteria_p_Bacteroidetes_c_Bacteroidia_o_Bacteroidales_f_Bacteroidaceae_g_Bacteroides_s_Bacteroides_fragilis_	rs4902984	C	T	-0.256543	0.0563626	5.32e-06	20.7176
k_Bacteria_p_Bacteroidetes_c_Bacteroidia_o_Bacteroidales_f_Bacteroidaceae_g_Bacteroides_s_Bacteroides_fragilis_	rs12900979	T	C	0.11446	0.0256081	7.83e-06	19.9781
k_Bacteria_p_Bacteroidetes_c_Bacteroidia_o_Bacteroidales_f_Bacteroidaceae_g_Bacteroides_s_Bacteroides_plebeius_	rs2432926	A	G	0.367179	0.0767104	1.7e-06	22.9111
k_Bacteria_p_Bacteroidetes_c_Bacteroidia_o_Bacteroidales_f_Bacteroidaceae_g_Bacteroides_s_Bacteroides_plebeius_	rs7070312	G	T	-0.208945	0.0458115	5.09e-06	20.8024
k_Bacteria_p_Bacteroidetes_c_Bacteroidia_o_Bacteroidales_f_Bacteroidaceae_g_Bacteroides_s_Bacteroides_plebeius_	rs12578852	T	C	-0.293991	0.0608828	1.37e-06	23.3174
k_Bacteria_p_Bacteroidetes_c_Bacteroidia_o_Bacteroidales_f_Bacteroidaceae_g_Bacteroides_s_Bacteroides_plebeius_	rs10145379	G	T	0.169767	0.0347573	1.04e-06	23.8569
k_Bacteria_p_Bacteroidetes_c_Bacteroidia_o_Bacteroidales_f_Bacteroidaceae_g_Bacteroides_s_Bacteroides_plebeius_	rs1828518	T	C	-0.202383	0.0449495	6.72e-06	20.2721
k_Bacteria_p_Bacteroidetes_c_Bacteroidia_o_Bacteroidales_f_Bacteroidaceae_g_Bacteroides_s_Bacteroides_plebeius_	rs34375501	C	T	-0.174622	0.0394652	9.66e-06	19.578
k_Bacteria_p_Bacteroidetes_c_Bacteroidia_o_Bacteroidales_f_Bacteroidaceae_g_Bacteroides_s_Bacteroides_plebeius_	rs28681338	A	G	-0.25565	0.0570272	7.36e-06	20.0969
k_Bacteria_p_Bacteroidetes_c_Bacteroidia_o_Bacteroidales_f_Bacteroidaceae_g_Bacteroides_s_Bacteroides_vulgatus_	rs6732796	T	A	-0.160154	0.036148	9.4e-06	19.6293
k_Bacteria_p_Bacteroidetes_c_Bacteroidia_o_Bacteroidales_f_Bacteroidaceae_g_Bacteroides_s_Bacteroides_vulgatus_	rs56282904	G	A	0.0886546	0.0189872	3.02e-06	21.8012
k_Bacteria_p_Bacteroidetes_c_Bacteroidia_o_Bacteroidales_f_Bacteroidaceae_g_Bacteroides_s_Bacteroides_vulgatus_	rs1498839	T	C	0.0871456	0.0189414	4.21e-06	21.1674
k_Bacteria_p_Bacteroidetes_c_Bacteroidia_o_Bacteroidales_f_Bacteroidaceae_g_Bacteroides_s_Bacteroides_vulgatus_	rs13193662	G	A	0.0948871	0.0213763	9.04e-06	19.7038
k_Bacteria_p_Bacteroidetes_c_Bacteroidia_o_Bacteroidales_f_Bacteroidaceae_g_Bacteroides_s_Bacteroides_vulgatus_	rs1514626	T	C	0.105021	0.0237637	9.9e-06	19.5309
k_Bacteria_p_Bacteroidetes_c_Bacteroidia_o_Bacteroidales_f_Bacteroidaceae_g_Bacteroides_s_Bacteroides_vulgatus_	rs142222485	A	G	0.149921	0.0322005	3.23e-06	21.6771
k_Bacteria_p_Bacteroidetes_c_Bacteroidia_o_Bacteroidales_f_Bacteroidaceae_g_Bacteroides_s_Bacteroides_vulgatus_	rs11646266	T	C	0.081255	0.0170316	1.83e-06	22.761
k_Bacteria_p_Bacteroidetes_c_Bacteroidia_o_Bacteroidales_f_Bacteroidaceae_g_Bacteroides_s_Bacteroides_vulgatus_	rs6044532	C	T	-0.073067	0.01654	9.98e-06	19.5152
k_Bacteria_p_Actinobacteria_c_Actinobacteria_o_Coriobacteriales_	rs77502228	T	A	-0.160699	0.0353101	5.34e-06	20.7123
k_Bacteria_p_Actinobacteria_c_Actinobacteria_o_Coriobacteriales_	rs6793441	A	C	0.0834256	0.0186693	7.87e-06	19.9683
k_Bacteria_p_Actinobacteria_c_Actinobacteria_o_Coriobacteriales_	rs28806584	C	G	-0.08201	0.017878	4.49e-06	21.0425
k_Bacteria_p_Actinobacteria_c_Actinobacteria_o_Coriobacteriales_	rs4234207	G	A	0.118166	0.0242532	1.1e-06	23.7383
k_Bacteria_p_Actinobacteria_c_Actinobacteria_o_Coriobacteriales_	rs2907732	A	C	0.0825064	0.0175735	2.67e-06	22.0425
k_Bacteria_p_Actinobacteria_c_Actinobacteria_o_Coriobacteriales_	rs78362376	G	C	0.123064	0.026639	3.84e-06	21.3416
k_Bacteria_p_Actinobacteria_c_Actinobacteria_o_Coriobacteriales_	rs7831606	A	T	-0.0995627	0.0221652	7.06e-06	20.1767
k_Bacteria_p_Actinobacteria_c_Actinobacteria_o_Coriobacteriales_	rs550057	T	C	0.110155	0.0185759	3.03e-09	35.1649
k_Bacteria_p_Actinobacteria_c_Actinobacteria_o_Coriobacteriales_	rs11652058	A	G	0.0912553	0.0199153	4.6e-06	20.9963
k_Bacteria_p_Actinobacteria_c_Actinobacteria_o_Coriobacteriales_	rs2849714	C	T	0.122786	0.0269752	5.32e-06	20.7189
k_Bacteria_p_Bacteroidetes_c_Bacteroidia_o_Bacteroidales_f_Porphyromonadaceae_g_Parabacteroides_s_Parabacteroides_merdae_	rs12116657	C	A	-0.111275	0.0241536	4.09e-06	21.2242
k_Bacteria_p_Bacteroidetes_c_Bacteroidia_o_Bacteroidales_f_Porphyromonadaceae_g_Parabacteroides_s_Parabacteroides_merdae_	rs7631540	T	C	0.0825402	0.0183823	7.12e-06	20.1618
k_Bacteria_p_Bacteroidetes_c_Bacteroidia_o_Bacteroidales_f_Porphyromonadaceae_g_Parabacteroides_s_Parabacteroides_merdae_	rs1508792	C	G	-0.0876039	0.0183017	1.7e-06	22.9119
k_Bacteria_p_Bacteroidetes_c_Bacteroidia_o_Bacteroidales_f_Porphyromonadaceae_g_Parabacteroides_s_Parabacteroides_merdae_	rs702101	A	G	0.089625	0.0198436	6.28e-06	20.3994
k_Bacteria_p_Bacteroidetes_c_Bacteroidia_o_Bacteroidales_f_Porphyromonadaceae_g_Parabacteroides_s_Parabacteroides_merdae_	rs66722558	T	G	0.199748	0.0409473	1.07e-06	23.7966
k_Bacteria_p_Bacteroidetes_c_Bacteroidia_o_Bacteroidales_f_Porphyromonadaceae_g_Parabacteroides_s_Parabacteroides_merdae_	rs4237122	A	G	0.141557	0.0307803	4.25e-06	21.1504
k_Bacteria_p_Bacteroidetes_c_Bacteroidia_o_Bacteroidales_f_Porphyromonadaceae_g_Parabacteroides_s_Parabacteroides_merdae_	rs10733815	A	G	0.109025	0.0228223	1.78e-06	22.8209
k_Bacteria_p_Bacteroidetes_c_Bacteroidia_o_Bacteroidales_f_Porphyromonadaceae_g_Parabacteroides_s_Parabacteroides_merdae_	rs2005874	T	C	0.171144	0.0335108	3.27e-07	26.0827
k_Bacteria_p_Bacteroidetes_c_Bacteroidia_o_Bacteroidales_f_Porphyromonadaceae_g_Parabacteroides_s_Parabacteroides_merdae_	rs148330790	A	G	0.218192	0.0457119	1.81e-06	22.7834
ctinobacteria_c_Actinobacteria_o_Bifidobacteriales_f_Bifidobacteriaceae_g_Bifidobacterium_s_Bifidobacterium_catenulatum_	rs35948646	A	G	0.220754	0.0469154	2.53e-06	22.1405
ctinobacteria_c_Actinobacteria_o_Bifidobacteriales_f_Bifidobacteriaceae_g_Bifidobacterium_s_Bifidobacterium_catenulatum_	rs79651411	C	T	-0.354719	0.0802928	9.97e-06	19.5171
ctinobacteria_c_Actinobacteria_o_Bifidobacteriales_f_Bifidobacteriaceae_g_Bifidobacterium_s_Bifidobacterium_catenulatum_	rs9451310	G	C	-0.199344	0.0449893	9.38e-06	19.6331
ctinobacteria_c_Actinobacteria_o_Bifidobacteriales_f_Bifidobacteriaceae_g_Bifidobacterium_s_Bifidobacterium_catenulatum_	rs6953241	G	A	-0.280431	0.0610176	4.31e-06	21.1223
ctinobacteria_c_Actinobacteria_o_Bifidobacteriales_f_Bifidobacteriaceae_g_Bifidobacterium_s_Bifidobacterium_catenulatum_	rs76993859	G	A	-0.379147	0.0842051	6.71e-06	20.274
ctinobacteria_c_Actinobacteria_o_Bifidobacteriales_f_Bifidobacteriaceae_g_Bifidobacterium_s_Bifidobacterium_catenulatum_	rs12580899	C	G	-0.252223	0.0546145	3.87e-06	21.3282
ctinobacteria_c_Actinobacteria_o_Bifidobacteriales_f_Bifidobacteriaceae_g_Bifidobacterium_s_Bifidobacterium_catenulatum_	rs80133499	A	C	0.388075	0.0868196	7.83e-06	19.98
k_Bacteria_p_Bacteroidetes_c_Bacteroidia_o_Bacteroidales_f_Porphyromonadaceae_g_Parabacteroides_s_Parabacteroides_goldsteinii_	rs10211532	A	G	-0.2545	0.0570862	8.27e-06	19.8752
k_Bacteria_p_Bacteroidetes_c_Bacteroidia_o_Bacteroidales_f_Porphyromonadaceae_g_Parabacteroides_s_Parabacteroides_goldsteinii_	rs1357368	T	C	0.219779	0.0430468	3.3e-07	26.0669
k_Bacteria_p_Bacteroidetes_c_Bacteroidia_o_Bacteroidales_f_Porphyromonadaceae_g_Parabacteroides_s_Parabacteroides_goldsteinii_	rs2898012	G	A	0.181674	0.0397493	4.87e-06	20.8893
k_Bacteria_p_Bacteroidetes_c_Bacteroidia_o_Bacteroidales_f_Porphyromonadaceae_g_Parabacteroides_s_Parabacteroides_goldsteinii_	rs3973922	C	A	0.174374	0.0387882	6.94e-06	20.2098
k_Bacteria_p_Bacteroidetes_c_Bacteroidia_o_Bacteroidales_f_Porphyromonadaceae_g_Parabacteroides_s_Parabacteroides_goldsteinii_	rs988862	A	T	0.175621	0.0380297	3.87e-06	21.3259
k_Bacteria_p_Bacteroidetes_c_Bacteroidia_o_Bacteroidales_f_Porphyromonadaceae_g_Parabacteroides_s_Parabacteroides_goldsteinii_	rs8006060	G	A	-0.242375	0.0533469	5.54e-06	20.6423
k_Bacteria_p_Bacteroidetes_c_Bacteroidia_o_Bacteroidales_f_Porphyromonadaceae_g_Parabacteroides_s_Parabacteroides_goldsteinii_	rs12879040	A	G	-0.175377	0.0389933	6.87e-06	20.2287
k_Bacteria_p_Bacteroidetes_c_Bacteroidia_o_Bacteroidales_f_Bacteroidales_noname_g_Bacteroidales_noname_	rs2465095	G	A	-0.081979	0.0166906	9.03e-07	24.1247
k_Bacteria_p_Bacteroidetes_c_Bacteroidia_o_Bacteroidales_f_Bacteroidales_noname_g_Bacteroidales_noname_	rs3106091	C	T	0.0829122	0.0180151	4.18e-06	21.1819
k_Bacteria_p_Bacteroidetes_c_Bacteroidia_o_Bacteroidales_f_Bacteroidales_noname_g_Bacteroidales_noname_	rs4294998	C	A	0.0742452	0.016781	9.67e-06	19.575
k_Bacteria_p_Bacteroidetes_c_Bacteroidia_o_Bacteroidales_f_Bacteroidales_noname_g_Bacteroidales_noname_	rs55712042	G	A	0.0749687	0.0168865	9.01e-06	19.7098
k_Bacteria_p_Bacteroidetes_c_Bacteroidia_o_Bacteroidales_f_Bacteroidales_noname_g_Bacteroidales_noname_	rs2700958	A	G	0.131146	0.0296124	9.48e-06	19.6138
k_Bacteria_p_Bacteroidetes_c_Bacteroidia_o_Bacteroidales_f_Bacteroidales_noname_g_Bacteroidales_noname_	rs12449080	G	C	0.0865938	0.0178388	1.21e-06	23.5636
k_Bacteria_p_Bacteroidetes_c_Bacteroidia_o_Bacteroidales_f_Bacteroidales_noname_g_Bacteroidales_noname_	rs2008778	A	C	-0.0979854	0.0215634	5.52e-06	20.6485
k_Bacteria_p_Bacteroidetes_c_Bacteroidia_o_Bacteroidales_f_Bacteroidales_noname_g_Bacteroidales_noname_	rs12602625	C	G	-0.165344	0.0370085	7.91e-06	19.9606
k_Bacteria_p_Bacteroidetes_c_Bacteroidia_o_Bacteroidales_f_Bacteroidales_noname_g_Bacteroidales_noname_	rs35445518	C	A	0.0910549	0.0204101	8.15e-06	19.9029
k_Bacteria_p_Firmicutes_c_Clostridia_o_Clostridiales_f_Clostridiales_noname_g_Pseudoflavonifractor_	rs6778836	A	T	-0.125347	0.0266924	2.65e-06	22.0523
k_Bacteria_p_Firmicutes_c_Clostridia_o_Clostridiales_f_Clostridiales_noname_g_Pseudoflavonifractor_	rs9290954	A	G	-0.121916	0.0273473	8.27e-06	19.8742
k_Bacteria_p_Firmicutes_c_Clostridia_o_Clostridiales_f_Clostridiales_noname_g_Pseudoflavonifractor_	rs75202637	G	A	0.261818	0.0579151	6.16e-06	20.4369
k_Bacteria_p_Firmicutes_c_Clostridia_o_Clostridiales_f_Clostridiales_noname_g_Pseudoflavonifractor_	rs1182140	G	A	-0.140384	0.0309599	5.78e-06	20.5607
k_Bacteria_p_Firmicutes_c_Clostridia_o_Clostridiales_f_Clostridiales_noname_g_Pseudoflavonifractor_	rs7790846	G	A	-0.120812	0.0266529	5.82e-06	20.5463
k_Bacteria_p_Firmicutes_c_Clostridia_o_Clostridiales_f_Clostridiales_noname_g_Pseudoflavonifractor_	rs10236678	A	G	0.132083	0.0280604	2.51e-06	22.1567
k_Bacteria_p_Firmicutes_c_Clostridia_o_Clostridiales_f_Clostridiales_noname_g_Pseudoflavonifractor_	rs4424244	C	T	0.121141	0.025352	1.77e-06	22.8328
k_Bacteria_p_Firmicutes_c_Clostridia_o_Clostridiales_f_Clostridiales_noname_g_Pseudoflavonifractor_	rs7990301	T	C	0.110457	0.0237395	3.27e-06	21.6494
k_Bacteria_p_Firmicutes_c_Clostridia_o_Clostridiales_f_Clostridiales_noname_g_Pseudoflavonifractor_	rs11074766	T	C	0.129592	0.0284218	5.12e-06	20.79
k_Bacteria_p_Firmicutes_c_Clostridia_o_Clostridiales_f_Lachnospiraceae_g_Dorea_s_Dorea_longicatena_	rs6729788	G	T	-0.0851147	0.0189199	6.84e-06	20.2381
k_Bacteria_p_Firmicutes_c_Clostridia_o_Clostridiales_f_Lachnospiraceae_g_Dorea_s_Dorea_longicatena_	rs17475926	C	T	0.0844803	0.0188358	7.29e-06	20.1161
k_Bacteria_p_Firmicutes_c_Clostridia_o_Clostridiales_f_Lachnospiraceae_g_Dorea_s_Dorea_longicatena_	rs13106159	T	G	0.192771	0.0410252	2.62e-06	22.0791
k_Bacteria_p_Firmicutes_c_Clostridia_o_Clostridiales_f_Lachnospiraceae_g_Dorea_s_Dorea_longicatena_	rs12499537	T	G	0.0907734	0.0200295	5.84e-06	20.539
k_Bacteria_p_Firmicutes_c_Clostridia_o_Clostridiales_f_Lachnospiraceae_g_Dorea_s_Dorea_longicatena_	rs2935621	T	C	-0.092281	0.0202945	5.44e-06	20.676
k_Bacteria_p_Firmicutes_c_Clostridia_o_Clostridiales_f_Lachnospiraceae_g_Dorea_s_Dorea_longicatena_	rs9292972	G	C	0.149319	0.0315947	2.29e-06	22.3358
k_Bacteria_p_Firmicutes_c_Clostridia_o_Clostridiales_f_Lachnospiraceae_g_Dorea_s_Dorea_longicatena_	rs11759411	T	C	-0.0854129	0.0189855	6.83e-06	20.2396
k_Bacteria_p_Firmicutes_c_Clostridia_o_Clostridiales_f_Lachnospiraceae_g_Dorea_s_Dorea_longicatena_	rs6957565	T	C	-0.0932585	0.0185033	4.65e-07	25.4025
k_Bacteria_p_Firmicutes_c_Clostridia_o_Clostridiales_f_Lachnospiraceae_g_Dorea_s_Dorea_longicatena_	rs11028061	C	T	-0.0907211	0.0198043	4.63e-06	20.9845
k_Bacteria_p_Firmicutes_c_Clostridia_o_Clostridiales_f_Lachnospiraceae_g_Dorea_s_Dorea_longicatena_	rs8032562	T	C	0.0864318	0.0194986	9.31e-06	19.649
k_Bacteria_p_Proteobacteria_c_Betaproteobacteria_o_Burkholderiales_f_Sutterellaceae_	rs2004833	T	G	0.0767079	0.0170252	6.62e-06	20.3
k_Bacteria_p_Proteobacteria_c_Betaproteobacteria_o_Burkholderiales_f_Sutterellaceae_	rs11113910	A	C	-0.111451	0.023851	2.97e-06	21.835
k_Bacteria_p_Proteobacteria_c_Betaproteobacteria_o_Burkholderiales_f_Sutterellaceae_	rs59033852	C	T	-0.159079	0.0340677	3.02e-06	21.8042
k_Bacteria_p_Proteobacteria_c_Betaproteobacteria_o_Burkholderiales_f_Sutterellaceae_	rs76883601	C	T	0.136403	0.0295783	4e-06	21.2667
k_Bacteria_p_Proteobacteria_c_Betaproteobacteria_o_Burkholderiales_f_Sutterellaceae_	rs1420536	G	A	0.0738342	0.0165908	8.57e-06	19.8053
k_Bacteria_p_Proteobacteria_c_Betaproteobacteria_o_Burkholderiales_f_Sutterellaceae_	rs9673456	G	T	-0.0822555	0.016948	1.21e-06	23.5556
k_Bacteria_p_Proteobacteria_c_Betaproteobacteria_o_Burkholderiales_f_Sutterellaceae_	rs74034215	C	T	0.130627	0.026673	9.71e-07	23.9839
k_Bacteria_p_Proteobacteria_c_Betaproteobacteria_o_Burkholderiales_f_Sutterellaceae_	rs28517505	A	G	0.0784057	0.0175998	8.39e-06	19.8463
k_Bacteria_p_Proteobacteria_c_Betaproteobacteria_o_Burkholderiales_f_Sutterellaceae_	rs2834333	A	C	-0.0822713	0.0162658	4.24e-07	25.5827
k_Bacteria_p_Proteobacteria_c_Gammaproteobacteria_o_Pasteurellales_f_Pasteurellaceae_	rs12254965	G	A	-0.194897	0.0437944	8.58e-06	19.805
k_Bacteria_p_Proteobacteria_c_Gammaproteobacteria_o_Pasteurellales_f_Pasteurellaceae_	rs7132825	A	G	0.22574	0.0503199	7.25e-06	20.125
k_Bacteria_p_Proteobacteria_c_Gammaproteobacteria_o_Pasteurellales_f_Pasteurellaceae_	rs56162052	C	T	-0.156607	0.033411	2.77e-06	21.9705
k_Bacteria_p_Proteobacteria_c_Betaproteobacteria_o_Burkholderiales_f_Oxalobacteraceae_g_Oxalobacter_s_Oxalobacter_formigenes_	rs12725104	G	A	0.154648	0.0346941	8.29e-06	19.869
k_Bacteria_p_Proteobacteria_c_Betaproteobacteria_o_Burkholderiales_f_Oxalobacteraceae_g_Oxalobacter_s_Oxalobacter_formigenes_	rs1861231	A	G	-0.153675	0.0307644	5.88e-07	24.9524
k_Bacteria_p_Proteobacteria_c_Betaproteobacteria_o_Burkholderiales_f_Oxalobacteraceae_g_Oxalobacter_s_Oxalobacter_formigenes_	rs10865362	T	C	-0.148284	0.0334266	9.16e-06	19.6789
k_Bacteria_p_Proteobacteria_c_Betaproteobacteria_o_Burkholderiales_f_Oxalobacteraceae_g_Oxalobacter_s_Oxalobacter_formigenes_	rs35921003	C	A	-0.221321	0.0498049	8.84e-06	19.7469
k_Bacteria_p_Proteobacteria_c_Betaproteobacteria_o_Burkholderiales_f_Oxalobacteraceae_g_Oxalobacter_s_Oxalobacter_formigenes_	rs11068499	A	G	-0.162446	0.0363579	7.9e-06	19.9626
k_Bacteria_p_Proteobacteria_c_Betaproteobacteria_o_Burkholderiales_f_Oxalobacteraceae_g_Oxalobacter_s_Oxalobacter_formigenes_	rs4889373	G	A	0.129894	0.0292585	9.02e-06	19.7094
k_Bacteria_p_Proteobacteria_c_Betaproteobacteria_o_Burkholderiales_f_Oxalobacteraceae_g_Oxalobacter_s_Oxalobacter_formigenes_	rs17562516	A	T	-0.138735	0.0292245	2.06e-06	22.5359
k_Bacteria_p_Proteobacteria_c_Betaproteobacteria_o_Burkholderiales_f_Oxalobacteraceae_g_Oxalobacter_s_Oxalobacter_formigenes_	rs3745098	T	G	0.128844	0.0273926	2.56e-06	22.1239
k_Bacteria_p_Proteobacteria_c_Betaproteobacteria_o_Burkholderiales_f_Oxalobacteraceae_g_Oxalobacter_s_Oxalobacter_formigenes_	rs73918563	C	T	-0.2743	0.0586406	2.9e-06	21.8803
k_Bacteria_p_Proteobacteria_c_Gammaproteobacteria_o_Enterobacteriales_	rs113117201	T	C	0.197277	0.0439409	7.14e-06	20.1565
k_Bacteria_p_Proteobacteria_c_Gammaproteobacteria_o_Enterobacteriales_	rs13138313	T	C	0.0851979	0.0189585	6.99e-06	20.1953
k_Bacteria_p_Proteobacteria_c_Gammaproteobacteria_o_Enterobacteriales_	rs13166339	G	A	-0.180471	0.0381965	2.3e-06	22.3238
k_Bacteria_p_Proteobacteria_c_Gammaproteobacteria_o_Enterobacteriales_	rs115534005	C	T	0.229237	0.0447551	3.02e-07	26.2353
k_Bacteria_p_Proteobacteria_c_Gammaproteobacteria_o_Enterobacteriales_	rs112572980	G	A	0.190137	0.0427409	8.64e-06	19.7899
k_Bacteria_p_Firmicutes_c_Clostridia_o_Clostridiales_	rs1023692	C	T	0.0996851	0.0197632	4.56e-07	25.4417
k_Bacteria_p_Firmicutes_c_Clostridia_o_Clostridiales_	rs7794348	A	G	0.161458	0.0354367	5.21e-06	20.7592
k_Bacteria_p_Firmicutes_c_Clostridia_o_Clostridiales_	rs674292	C	T	0.0734952	0.0165032	8.45e-06	19.8328
k_Bacteria_p_Firmicutes_c_Clostridia_o_Clostridiales_	rs12675379	C	T	0.0754182	0.0165522	5.2e-06	20.7607
k_Bacteria_p_Firmicutes_c_Clostridia_o_Clostridiales_	rs74949229	A	G	-0.140257	0.0282447	6.84e-07	24.659
k_Bacteria_p_Firmicutes_c_Clostridia_o_Clostridiales_	rs34566098	G	A	0.174315	0.0380417	4.6e-06	20.9967
k_Bacteria_p_Firmicutes_c_Clostridia_o_Clostridiales_	rs10766557	C	G	-0.076171	0.0169137	6.68e-06	20.2816
k_Bacteria_p_Actinobacteria_c_Actinobacteria_o_Bifidobacteriales_f_Bifidobacteriaceae_g_Bifidobacterium_	rs182549	T	C	-0.152231	0.0196209	8.59e-15	60.1959
k_Bacteria_p_Actinobacteria_c_Actinobacteria_o_Bifidobacteriales_f_Bifidobacteriaceae_g_Bifidobacterium_	rs74452406	T	C	-0.171486	0.0340129	4.61e-07	25.4196
k_Bacteria_p_Actinobacteria_c_Actinobacteria_o_Bifidobacteriales_f_Bifidobacteriaceae_g_Bifidobacterium_	rs11732081	T	C	0.0774997	0.0174123	8.55e-06	19.8102
k_Bacteria_p_Actinobacteria_c_Actinobacteria_o_Bifidobacteriales_f_Bifidobacteriaceae_g_Bifidobacterium_	rs4859454	T	C	0.120463	0.0262743	4.54e-06	21.0206
k_Bacteria_p_Actinobacteria_c_Actinobacteria_o_Bifidobacteriales_f_Bifidobacteriaceae_g_Bifidobacterium_	rs4472164	G	A	-0.125655	0.0275202	4.97e-06	20.8475
k_Bacteria_p_Actinobacteria_c_Actinobacteria_o_Bifidobacteriales_f_Bifidobacteriaceae_g_Bifidobacterium_	rs12657170	C	T	0.0770323	0.0167241	4.1e-06	21.2159
k_Bacteria_p_Actinobacteria_c_Actinobacteria_o_Bifidobacteriales_f_Bifidobacteriaceae_g_Bifidobacterium_	rs10455532	G	A	-0.0769908	0.0167217	4.14e-06	21.199
k_Bacteria_p_Actinobacteria_c_Actinobacteria_o_Bifidobacteriales_f_Bifidobacteriaceae_g_Bifidobacterium_	rs61939486	C	T	-0.108607	0.0243638	8.28e-06	19.8712
k_Bacteria_p_Actinobacteria_c_Actinobacteria_o_Bifidobacteriales_f_Bifidobacteriaceae_g_Bifidobacterium_	rs10873640	T	C	0.0909496	0.0200943	6.01e-06	20.486
k_Bacteria_p_Actinobacteria_c_Actinobacteria_o_Bifidobacteriales_f_Bifidobacteriaceae_g_Bifidobacterium_	rs72993945	A	G	-0.0818989	0.0181838	6.67e-06	20.2856
eroidia_o_Bacteroidales_f_Bacteroidales_noname_g_Bacteroidales_noname_s_Bacteroidales_bacterium_ph8_	rs2465095	G	A	-0.0817186	0.0166929	9.81e-07	23.9651
eroidia_o_Bacteroidales_f_Bacteroidales_noname_g_Bacteroidales_noname_s_Bacteroidales_bacterium_ph8_	rs203770	C	T	-0.0823321	0.0178522	3.99e-06	21.2694
eroidia_o_Bacteroidales_f_Bacteroidales_noname_g_Bacteroidales_noname_s_Bacteroidales_bacterium_ph8_	rs55712042	G	A	0.0752817	0.0168888	8.29e-06	19.8692
eroidia_o_Bacteroidales_f_Bacteroidales_noname_g_Bacteroidales_noname_s_Bacteroidales_bacterium_ph8_	rs2700958	A	G	0.131635	0.0296165	8.8e-06	19.7551
eroidia_o_Bacteroidales_f_Bacteroidales_noname_g_Bacteroidales_noname_s_Bacteroidales_bacterium_ph8_	rs12449080	G	C	0.086934	0.0178413	1.1e-06	23.7426
eroidia_o_Bacteroidales_f_Bacteroidales_noname_g_Bacteroidales_noname_s_Bacteroidales_bacterium_ph8_	rs2008778	A	C	-0.0981686	0.0215664	5.32e-06	20.7201
eroidia_o_Bacteroidales_f_Bacteroidales_noname_g_Bacteroidales_noname_s_Bacteroidales_bacterium_ph8_	rs12602625	C	G	-0.16527	0.0370136	8e-06	19.9373
eroidia_o_Bacteroidales_f_Bacteroidales_noname_g_Bacteroidales_noname_s_Bacteroidales_bacterium_ph8_	rs35445518	C	A	0.0910584	0.0204129	8.16e-06	19.8989
k_Bacteria_p_Bacteroidetes_c_Bacteroidia_o_Bacteroidales_f_Bacteroidales_noname_	rs2465095	G	A	-0.0819963	0.0166902	8.98e-07	24.1361
k_Bacteria_p_Bacteroidetes_c_Bacteroidia_o_Bacteroidales_f_Bacteroidales_noname_	rs3106091	C	T	0.0828995	0.0180146	4.19e-06	21.1765
k_Bacteria_p_Bacteroidetes_c_Bacteroidia_o_Bacteroidales_f_Bacteroidales_noname_	rs4294998	C	A	0.0741667	0.0167806	9.88e-06	19.5346
k_Bacteria_p_Bacteroidetes_c_Bacteroidia_o_Bacteroidales_f_Bacteroidales_noname_	rs55712042	G	A	0.0749093	0.0168861	9.16e-06	19.6795
k_Bacteria_p_Bacteroidetes_c_Bacteroidia_o_Bacteroidales_f_Bacteroidales_noname_	rs2700958	A	G	0.131086	0.0296117	9.56e-06	19.5968
k_Bacteria_p_Bacteroidetes_c_Bacteroidia_o_Bacteroidales_f_Bacteroidales_noname_	rs12449080	G	C	0.0866379	0.0178384	1.19e-06	23.5888
k_Bacteria_p_Bacteroidetes_c_Bacteroidia_o_Bacteroidales_f_Bacteroidales_noname_	rs2008778	A	C	-0.0979307	0.0215629	5.58e-06	20.6265
k_Bacteria_p_Bacteroidetes_c_Bacteroidia_o_Bacteroidales_f_Bacteroidales_noname_	rs12602625	C	G	-0.165436	0.0370076	7.81e-06	19.9839
k_Bacteria_p_Bacteroidetes_c_Bacteroidia_o_Bacteroidales_f_Bacteroidales_noname_	rs35445518	C	A	0.0909857	0.0204096	8.27e-06	19.8736
k_Bacteria_p_Bacteroidetes_c_Bacteroidia_o_Bacteroidales_f_Porphyromonadaceae_	rs41265179	T	G	-0.186507	0.0419988	8.96e-06	19.7204
k_Bacteria_p_Bacteroidetes_c_Bacteroidia_o_Bacteroidales_f_Porphyromonadaceae_	rs10166236	A	G	-0.118275	0.0260257	5.51e-06	20.6528
k_Bacteria_p_Bacteroidetes_c_Bacteroidia_o_Bacteroidales_f_Porphyromonadaceae_	rs1452703	A	G	0.0761138	0.0168897	6.59e-06	20.3088
k_Bacteria_p_Bacteroidetes_c_Bacteroidia_o_Bacteroidales_f_Porphyromonadaceae_	rs13070029	T	C	0.0869101	0.0192953	6.66e-06	20.288
k_Bacteria_p_Bacteroidetes_c_Bacteroidia_o_Bacteroidales_f_Porphyromonadaceae_	rs1363927	A	G	-0.119586	0.0259413	4.03e-06	21.2511
k_Bacteria_p_Bacteroidetes_c_Bacteroidia_o_Bacteroidales_f_Porphyromonadaceae_	rs12673975	A	G	-0.0775436	0.0170789	5.62e-06	20.6144
k_Bacteria_p_Bacteroidetes_c_Bacteroidia_o_Bacteroidales_f_Porphyromonadaceae_	rs11979513	A	G	0.0994314	0.0211827	2.68e-06	22.0335
k_Bacteria_p_Bacteroidetes_c_Bacteroidia_o_Bacteroidales_f_Porphyromonadaceae_	rs9694714	C	G	-0.0760192	0.0165391	4.3e-06	21.1262
k_Bacteria_p_Bacteroidetes_c_Bacteroidia_o_Bacteroidales_f_Porphyromonadaceae_	rs2236547	T	C	0.0949108	0.0213119	8.45e-06	19.8329
k_Bacteria_p_Bacteroidetes_c_Bacteroidia_o_Bacteroidales_f_Porphyromonadaceae_	rs366032	A	T	0.0761617	0.0165727	4.31e-06	21.1197
k_Bacteria_p_Bacteroidetes_c_Bacteroidia_o_Bacteroidales_f_Porphyromonadaceae_	rs56238206	A	G	0.108593	0.0235475	3.99e-06	21.2673
k_Bacteria_p_Bacteroidetes_c_Bacteroidia_o_Bacteroidales_f_Porphyromonadaceae_	rs2448269	T	C	0.0958694	0.0215746	8.85e-06	19.7458
k_Bacteria_p_Bacteroidetes_c_Bacteroidia_o_Bacteroidales_f_Porphyromonadaceae_	rs3863318	C	A	-0.0733528	0.0164864	8.62e-06	19.7961
k_Bacteria_p_Bacteroidetes_c_Bacteroidia_o_Bacteroidales_f_Porphyromonadaceae_	rs9542263	C	T	0.0747894	0.0165338	6.08e-06	20.4614
k_Bacteria_p_Bacteroidetes_c_Bacteroidia_o_Bacteroidales_f_Porphyromonadaceae_	rs12456364	A	G	-0.0726766	0.0164463	9.91e-06	19.5277
k_Bacteria_p_Bacteroidetes_c_Bacteroidia_o_Bacteroidales_f_Porphyromonadaceae_	rs1109499	G	C	-0.0885771	0.019507	5.6e-06	20.6187
k_Bacteria_p_Bacteroidetes_c_Bacteroidia_o_Bacteroidales_f_Porphyromonadaceae_	rs113710653	T	C	0.128026	0.0277397	3.93e-06	21.3005
k_Bacteria_p_Bacteroidetes_c_Bacteroidia_o_Bacteroidales_f_Porphyromonadaceae_	rs5767121	T	G	0.108883	0.0240491	5.97e-06	20.4987
k_Bacteria_p_Firmicutes_c_Bacilli_o_Lactobacillales_f_Streptococcaceae_g_Streptococcus_s_Streptococcus_salivarius_	rs1810052	A	G	-0.270338	0.0597894	6.14e-06	20.444
k_Bacteri_p_Actinobacteria_c_Actinobacteria_o_Coriobacteriales_f_Coriobacteriaceae_g_Adlercreutzia_s_Adlercreutzia_equolifaciens_	rs7532302	T	C	-0.122325	0.0253292	1.37e-06	23.3233
k_Bacteri_p_Actinobacteria_c_Actinobacteria_o_Coriobacteriales_f_Coriobacteriaceae_g_Adlercreutzia_s_Adlercreutzia_equolifaciens_	rs148883344	A	C	0.212645	0.0457604	3.37e-06	21.5939
k_Bacteri_p_Actinobacteria_c_Actinobacteria_o_Coriobacteriales_f_Coriobacteriaceae_g_Adlercreutzia_s_Adlercreutzia_equolifaciens_	rs72682613	T	C	-0.136352	0.0308172	9.67e-06	19.5765
k_Bacteri_p_Actinobacteria_c_Actinobacteria_o_Coriobacteriales_f_Coriobacteriaceae_g_Adlercreutzia_s_Adlercreutzia_equolifaciens_	rs9347737	G	A	-0.108442	0.0244839	9.46e-06	19.6169
k_Bacteri_p_Actinobacteria_c_Actinobacteria_o_Coriobacteriales_f_Coriobacteriaceae_g_Adlercreutzia_s_Adlercreutzia_equolifaciens_	rs62529678	A	G	0.118588	0.0267934	9.6e-06	19.5898
k_Bacteri_p_Actinobacteria_c_Actinobacteria_o_Coriobacteriales_f_Coriobacteriaceae_g_Adlercreutzia_s_Adlercreutzia_equolifaciens_	rs609909	C	G	-0.255589	0.0543213	2.54e-06	22.1383
k_Bacteri_p_Actinobacteria_c_Actinobacteria_o_Coriobacteriales_f_Coriobacteriaceae_g_Adlercreutzia_s_Adlercreutzia_equolifaciens_	rs73546364	T	C	-0.221358	0.0481341	4.25e-06	21.1488
k_Bacteria_p_Bacteroidetes_c_Bacteroidia_o_Bacteroidales_f_Porphyromonadaceae_g_Parabacteroides_s_Parabacteroides_johnsonii_	rs11806181	T	G	-0.304541	0.0665955	4.81e-06	20.9123
k_Bacteria_p_Bacteroidetes_c_Bacteroidia_o_Bacteroidales_f_Porphyromonadaceae_g_Parabacteroides_s_Parabacteroides_johnsonii_	rs62163269	T	C	-0.261356	0.050743	2.6e-07	26.5284
k_Bacteria_p_Bacteroidetes_c_Bacteroidia_o_Bacteroidales_f_Porphyromonadaceae_g_Parabacteroides_s_Parabacteroides_johnsonii_	rs11724182	T	C	0.297944	0.0639105	3.13e-06	21.7333
k_Bacteria_p_Bacteroidetes_c_Bacteroidia_o_Bacteroidales_f_Porphyromonadaceae_g_Parabacteroides_s_Parabacteroides_johnsonii_	rs17693136	T	C	0.211231	0.042932	8.65e-07	24.2075
k_Bacteria_p_Bacteroidetes_c_Bacteroidia_o_Bacteroidales_f_Porphyromonadaceae_g_Parabacteroides_s_Parabacteroides_johnsonii_	rs581569	T	G	-0.170235	0.0366008	3.3e-06	21.6331
k_Bacteria_p_Bacteroidetes_c_Bacteroidia_o_Bacteroidales_f_Porphyromonadaceae_g_Parabacteroides_s_Parabacteroides_johnsonii_	rs598632	T	C	-0.272144	0.0601463	6.05e-06	20.4729
k_Bacteria_p_Bacteroidetes_c_Bacteroidia_o_Bacteroidales_f_Porphyromonadaceae_g_Parabacteroides_s_Parabacteroides_johnsonii_	rs13265628	A	C	-0.272076	0.0607095	7.41e-06	20.0848
k_Bacteria_p_Bacteroidetes_c_Bacteroidia_o_Bacteroidales_f_Porphyromonadaceae_g_Parabacteroides_s_Parabacteroides_johnsonii_	rs114845775	T	C	-0.287556	0.0642764	7.69e-06	20.0144
k_Bacteria_p_Bacteroidetes_c_Bacteroidia_o_Bacteroidales_f_Porphyromonadaceae_g_Parabacteroides_s_Parabacteroides_johnsonii_	rs12101679	A	G	-0.203089	0.0459139	9.72e-06	19.5651
k_Bacteria_p_Bacteroidetes_c_Bacteroidia_o_Bacteroidales_f_Prevotellaceae_g_Paraprevotella_s_Paraprevotella_xylaniphila_	rs61801633	A	G	-0.175102	0.0365445	1.66e-06	22.9583
k_Bacteria_p_Bacteroidetes_c_Bacteroidia_o_Bacteroidales_f_Prevotellaceae_g_Paraprevotella_s_Paraprevotella_xylaniphila_	rs113640907	C	T	0.194644	0.0436384	8.18e-06	19.895
k_Bacteria_p_Bacteroidetes_c_Bacteroidia_o_Bacteroidales_f_Prevotellaceae_g_Paraprevotella_s_Paraprevotella_xylaniphila_	rs3919827	T	G	-0.138415	0.0313039	9.79e-06	19.5511
k_Bacteria_p_Bacteroidetes_c_Bacteroidia_o_Bacteroidales_f_Prevotellaceae_g_Paraprevotella_s_Paraprevotella_xylaniphila_	rs595638	T	C	-0.17446	0.0377058	3.71e-06	21.408
k_Bacteria_p_Bacteroidetes_c_Bacteroidia_o_Bacteroidales_f_Prevotellaceae_g_Paraprevotella_s_Paraprevotella_xylaniphila_	rs4709313	A	G	0.182133	0.0397743	4.67e-06	20.9687
k_Bacteria_p_Bacteroidetes_c_Bacteroidia_o_Bacteroidales_f_Prevotellaceae_g_Paraprevotella_s_Paraprevotella_xylaniphila_	rs6970331	T	C	0.127487	0.028503	7.72e-06	20.0057
k_Bacteria_p_Bacteroidetes_c_Bacteroidia_o_Bacteroidales_f_Prevotellaceae_g_Paraprevotella_s_Paraprevotella_xylaniphila_	rs9314321	C	T	-0.267528	0.0584491	4.71e-06	20.95
k_Bacteria_p_Bacteroidetes_c_Bacteroidia_o_Bacteroidales_f_Prevotellaceae_g_Paraprevotella_s_Paraprevotella_xylaniphila_	rs311865	A	G	-0.152845	0.0318161	1.56e-06	23.0785
k_Bacteria_p_Bacteroidetes_c_Bacteroidia_o_Bacteroidales_f_Prevotellaceae_g_Paraprevotella_s_Paraprevotella_xylaniphila_	rs2005815	A	C	-0.282918	0.0600299	2.44e-06	22.2119
k_Bacteria_p_Bacteroidetes_c_Bacteroidia_o_Bacteroidales_f_Prevotellaceae_g_Paraprevotella_s_Paraprevotella_xylaniphila_	rs6052686	T	C	0.162031	0.0354396	4.83e-06	20.9034
k_Bacteria_p_Bacteroidetes_c_Bacteroidia_o_Bacteroidales_f_Prevotellaceae_g_Paraprevotella_s_Paraprevotella_xylaniphila_	rs62240505	G	T	-0.211992	0.0473853	7.68e-06	20.0149
k_Bacteria_p_Firmicutes_c_Bacilli_o_Lactobacillales_f_Streptococcaceae_g_Streptococcus_s_Streptococcus_parasanguinis_	rs117329402	T	G	-0.354823	0.07614	3.16e-06	21.7169
k_Bacteria_p_Firmicutes_c_Bacilli_o_Lactobacillales_f_Streptococcaceae_g_Streptococcus_s_Streptococcus_parasanguinis_	rs6481791	C	T	-0.238809	0.0503807	2.14e-06	22.4685
k_Bacteria_p_Firmicutes_c_Bacilli_o_Lactobacillales_f_Streptococcaceae_g_Streptococcus_s_Streptococcus_parasanguinis_	rs1893286	G	T	-0.208354	0.0455351	4.75e-06	20.9368
k_Bacteria_p_Firmicutes_c_Clostridia_o_Clostridiales_f_Lachnospiraceae_g_Roseburia_s_Roseburia_intestinalis_	rs2087796	C	T	0.109263	0.0234779	3.26e-06	21.6585
k_Bacteria_p_Firmicutes_c_Clostridia_o_Clostridiales_f_Lachnospiraceae_g_Roseburia_s_Roseburia_intestinalis_	rs72697383	A	C	0.13667	0.0279205	9.83e-07	23.9607
k_Bacteria_p_Firmicutes_c_Clostridia_o_Clostridiales_f_Lachnospiraceae_g_Roseburia_s_Roseburia_intestinalis_	rs778342	A	G	0.170187	0.036489	3.1e-06	21.7535
k_Bacteria_p_Firmicutes_c_Clostridia_o_Clostridiales_f_Lachnospiraceae_g_Roseburia_s_Roseburia_intestinalis_	rs4834490	C	T	-0.102556	0.0228527	7.2e-06	20.1393
k_Bacteria_p_Firmicutes_c_Clostridia_o_Clostridiales_f_Lachnospiraceae_g_Roseburia_s_Roseburia_intestinalis_	rs76557325	G	A	-0.166509	0.0373612	8.32e-06	19.8624
k_Bacteria_p_Firmicutes_c_Clostridia_o_Clostridiales_f_Lachnospiraceae_g_Roseburia_s_Roseburia_intestinalis_	rs6871001	C	T	0.0891786	0.0195236	4.93e-06	20.8642
k_Bacteria_p_Firmicutes_c_Clostridia_o_Clostridiales_f_Lachnospiraceae_g_Roseburia_s_Roseburia_intestinalis_	rs7112918	C	T	0.0890031	0.0198129	7.05e-06	20.1796
k_Bacteria_p_Firmicutes_c_Clostridia_o_Clostridiales_f_Lachnospiraceae_g_Roseburia_s_Roseburia_intestinalis_	rs8006559	G	A	-0.206063	0.0445341	3.71e-06	21.4098
k_Bacteria_p_Firmicutes_c_Clostridia_o_Clostridiales_f_Lachnospiraceae_g_Roseburia_s_Roseburia_intestinalis_	rs12592099	C	G	-0.0967904	0.0208836	3.57e-06	21.481
k_Bacteria_p_Firmicutes_c_Clostridia_o_Clostridiales_f_Lachnospiraceae_g_Roseburia_s_Roseburia_unclassified_	rs76776955	C	G	-0.207417	0.0451065	4.26e-06	21.1452
k_Bacteria_p_Firmicutes_c_Clostridia_o_Clostridiales_f_Lachnospiraceae_g_Roseburia_s_Roseburia_unclassified_	rs2121787	G	A	0.228807	0.0510771	7.48e-06	20.0672
k_Bacteria_p_Firmicutes_c_Clostridia_o_Clostridiales_f_Lachnospiraceae_g_Roseburia_s_Roseburia_unclassified_	rs17665612	G	C	0.17422	0.0379599	4.44e-06	21.0642
k_Bacteria_p_Firmicutes_c_Clostridia_o_Clostridiales_f_Lachnospiraceae_g_Roseburia_s_Roseburia_unclassified_	rs57978465	A	G	0.223943	0.0505637	9.47e-06	19.6155
k_Bacteria_p_Firmicutes_c_Clostridia_o_Clostridiales_f_Lachnospiraceae_g_Roseburia_s_Roseburia_unclassified_	rs13127387	A	G	0.129909	0.0283014	4.43e-06	21.07
k_Bacteria_p_Firmicutes_c_Clostridia_o_Clostridiales_f_Lachnospiraceae_g_Roseburia_s_Roseburia_unclassified_	rs7720468	A	G	-0.165604	0.0374082	9.56e-06	19.5978
k_Bacteria_p_Firmicutes_c_Clostridia_o_Clostridiales_f_Lachnospiraceae_g_Roseburia_s_Roseburia_unclassified_	rs2568643	A	G	0.131633	0.0289862	5.59e-06	20.6229
k_Bacteria_p_Firmicutes_c_Clostridia_o_Clostridiales_f_Lachnospiraceae_g_Roseburia_s_Roseburia_unclassified_	rs894795	T	C	0.118869	0.0265788	7.74e-06	20.0016
k_Bacteria_p_Firmicutes_c_Clostridia_o_Clostridiales_f_Lachnospiraceae_g_Roseburia_s_Roseburia_unclassified_	rs4883997	G	C	0.203883	0.0459584	9.15e-06	19.6804
k_Bacteria_p_Firmicutes_c_Clostridia_o_Clostridiales_f_Lachnospiraceae_g_Roseburia_s_Roseburia_unclassified_	rs8013597	G	A	0.152996	0.030965	7.78e-07	24.4127
k_Bacteria_p_Firmicutes_c_Clostridia_o_Clostridiales_f_Lachnospiraceae_g_Roseburia_s_Roseburia_unclassified_	rs856250	G	A	0.177245	0.0399176	8.98e-06	19.7161
k_Bacteria_p_Firmicutes_c_Clostridia_o_Clostridiales_f_Lachnospiraceae_g_Roseburia_s_Roseburia_unclassified_	rs62006238	T	C	0.274038	0.0534904	3.01e-07	26.2463
k_Bacteria_p_Firmicutes_c_Clostridia_o_Clostridiales_f_Lachnospiraceae_g_Roseburia_s_Roseburia_unclassified_	rs7217715	A	G	-0.138197	0.0309403	7.95e-06	19.9503
k_Bacteria_p_Firmicutes_c_Clostridia_o_Clostridiales_f_Lachnospiraceae_g_Roseburia_s_Roseburia_unclassified_	rs7289868	T	G	0.123249	0.0263401	2.88e-06	21.8944
k_Bacteria_p_Firmicutes_c_Clostridia_o_Clostridiales_f_Ruminococcaceae_g_Faecalibacterium_	rs840787	G	C	-0.076066	0.0167144	5.34e-06	20.7108
k_Bacteria_p_Firmicutes_c_Clostridia_o_Clostridiales_f_Ruminococcaceae_g_Faecalibacterium_	rs61798216	G	A	-0.127347	0.0264628	1.49e-06	23.1583
k_Bacteria_p_Firmicutes_c_Clostridia_o_Clostridiales_f_Ruminococcaceae_g_Faecalibacterium_	rs12197028	G	A	0.145198	0.032165	6.36e-06	20.3776
k_Bacteria_p_Firmicutes_c_Clostridia_o_Clostridiales_f_Ruminococcaceae_g_Faecalibacterium_	rs74949229	A	G	-0.137861	0.0283694	1.18e-06	23.6147
k_Bacteria_p_Firmicutes_c_Clostridia_o_Clostridiales_f_Ruminococcaceae_g_Faecalibacterium_	rs12415307	G	A	-0.0858008	0.0183852	3.06e-06	21.7793
k_Bacteria_p_Firmicutes_c_Clostridia_o_Clostridiales_f_Ruminococcaceae_g_Faecalibacterium_	rs2107539	T	C	-0.0985761	0.021844	6.4e-06	20.3647
k_Bacteria_p_Firmicutes_c_Clostridia_o_Clostridiales_f_Ruminococcaceae_g_Faecalibacterium_	rs3785822	A	G	0.099713	0.0211127	2.33e-06	22.3057
k_Bacteria_p_Firmicutes_c_Clostridia_o_Clostridiales_f_Ruminococcaceae_g_Faecalibacterium_	rs36720	C	T	-0.0785738	0.0176922	8.95e-06	19.7239
k_Bacteria_p_Verrucomicrobia_c_Verrucomicrobiae_o_Verrucomicrobiales_	rs12710731	T	C	0.0909006	0.0199385	5.14e-06	20.785
k_Bacteria_p_Verrucomicrobia_c_Verrucomicrobiae_o_Verrucomicrobiales_	rs4670221	G	C	-0.0901992	0.0201434	7.54e-06	20.0512
k_Bacteria_p_Verrucomicrobia_c_Verrucomicrobiae_o_Verrucomicrobiales_	rs6823767	C	T	0.0928213	0.02072	7.47e-06	20.0686
k_Bacteria_p_Verrucomicrobia_c_Verrucomicrobiae_o_Verrucomicrobiales_	rs68058313	T	C	0.190993	0.039289	1.17e-06	23.6315
k_Bacteria_p_Verrucomicrobia_c_Verrucomicrobiae_o_Verrucomicrobiales_	rs1298928	G	T	0.106828	0.0236374	6.2e-06	20.4254
k_Bacteria_p_Verrucomicrobia_c_Verrucomicrobiae_o_Verrucomicrobiales_	rs9368149	G	A	-0.124432	0.0259939	1.69e-06	22.9152
k_Bacteria_p_Verrucomicrobia_c_Verrucomicrobiae_o_Verrucomicrobiales_	rs36119306	T	A	0.10891	0.0234524	3.42e-06	21.5654
k_Bacteria_p_Verrucomicrobia_c_Verrucomicrobiae_o_Verrucomicrobiales_	rs7912369	G	A	0.088363	0.0199345	9.31e-06	19.6486
k_Bacteria_p_Verrucomicrobia_c_Verrucomicrobiae_o_Verrucomicrobiales_	rs4075877	T	C	-0.0852342	0.0189657	6.99e-06	20.1971
k_Bacteria_p_Verrucomicrobia_c_Verrucomicrobiae_o_Verrucomicrobiales_	rs166570	G	C	-0.0894474	0.0190782	2.75e-06	21.9816
k_Bacteria_p_Verrucomicrobia_c_Verrucomicrobiae_o_Verrucomicrobiales_	rs55926131	T	C	-0.105929	0.0202559	1.7e-07	27.3481
k_Bacteria_p_Verrucomicrobia_c_Verrucomicrobiae_o_Verrucomicrobiales_	rs35895642	T	C	0.109955	0.0229035	1.58e-06	23.0475
k_Bacteria_p_Verrucomicrobia_c_Verrucomicrobiae_o_Verrucomicrobiales_	rs1532932	G	A	-0.099981	0.0223102	7.42e-06	20.0831
k_Bacteria_p_Verrucomicrobia_c_Verrucomicrobiae_o_Verrucomicrobiales_	rs79041579	A	G	0.127237	0.0244437	1.94e-07	27.0951
k_Bacteria_p_Verrucomicrobia_c_Verrucomicrobiae_o_Verrucomicrobiales_	rs2523176	T	C	0.10957	0.0241816	5.87e-06	20.5313
k_Bacteria_p_Actinobacteria_c_Actinobacteria_o_Coriobacteriales_f_Coriobacteriaceae_g_Collinsella_	rs10070311	T	C	0.0770744	0.0171681	7.14e-06	20.1546
k_Bacteria_p_Actinobacteria_c_Actinobacteria_o_Coriobacteriales_f_Coriobacteriaceae_g_Collinsella_	rs11782083	G	C	-0.0977091	0.0213124	4.55e-06	21.0187
k_Bacteria_p_Actinobacteria_c_Actinobacteria_o_Coriobacteriales_f_Coriobacteriaceae_g_Collinsella_	rs7831606	A	T	-0.1068	0.0229995	3.42e-06	21.5629
k_Bacteria_p_Actinobacteria_c_Actinobacteria_o_Coriobacteriales_f_Coriobacteriaceae_g_Collinsella_	rs550057	T	C	0.124063	0.0191538	9.34e-11	41.9543
k_Bacteria_p_Actinobacteria_c_Actinobacteria_o_Coriobacteriales_f_Coriobacteriaceae_g_Collinsella_	rs4933278	T	C	-0.0835501	0.0186185	7.21e-06	20.1375
k_Bacteria_p_Actinobacteria_c_Actinobacteria_o_Coriobacteriales_f_Coriobacteriaceae_g_Collinsella_	rs7147611	A	G	-0.0806524	0.0178533	6.26e-06	20.4079
k_Bacteria_p_Actinobacteria_c_Actinobacteria_o_Coriobacteriales_f_Coriobacteriaceae_g_Collinsella_	rs4075691	A	G	-0.100005	0.0224933	8.75e-06	19.767
k_Bacteria_p_Actinobacteria_c_Actinobacteria_o_Coriobacteriales_f_Coriobacteriaceae_g_Collinsella_	rs6099022	T	C	-0.104291	0.02185	1.81e-06	22.782
k_Bacteria_p_Actinobacteria_c_Actinobacteria_o_Coriobacteriales_f_Coriobacteriaceae_g_Eggerthella_	rs141306664	G	A	-0.345674	0.0727756	2.04e-06	22.5612
k_Bacteria_p_Actinobacteria_c_Actinobacteria_o_Coriobacteriales_f_Coriobacteriaceae_g_Eggerthella_	rs231723	G	A	-0.146563	0.0325733	6.81e-06	20.2455
k_Bacteria_p_Actinobacteria_c_Actinobacteria_o_Coriobacteriales_f_Coriobacteriaceae_g_Eggerthella_	rs62358729	C	T	-0.181357	0.0403199	6.86e-06	20.2316
k_Bacteria_p_Actinobacteria_c_Actinobacteria_o_Coriobacteriales_f_Coriobacteriaceae_g_Eggerthella_	rs35501864	G	A	-0.149949	0.0321853	3.18e-06	21.7055
k_Bacteria_p_Actinobacteria_c_Actinobacteria_o_Coriobacteriales_f_Coriobacteriaceae_g_Eggerthella_	rs111842857	G	C	0.167244	0.0372849	7.27e-06	20.1202
k_Bacteria_p_Actinobacteria_c_Actinobacteria_o_Coriobacteriales_f_Coriobacteriaceae_g_Eggerthella_	rs77214081	G	A	-0.340309	0.0747294	5.27e-06	20.7378
k_Bacter_p_Verrucomicrobia_c_Verrucomicrobiae_o_Verrucomicrobiales_f_Verrucomicrobiaceae_g_Akkermansia_s_Akkermansia_muciniphila_	rs12710731	T	C	0.0907615	0.0199387	5.31e-06	20.721
k_Bacter_p_Verrucomicrobia_c_Verrucomicrobiae_o_Verrucomicrobiales_f_Verrucomicrobiaceae_g_Akkermansia_s_Akkermansia_muciniphila_	rs4670221	G	C	-0.0903199	0.0201436	7.33e-06	20.1045
k_Bacter_p_Verrucomicrobia_c_Verrucomicrobiae_o_Verrucomicrobiales_f_Verrucomicrobiaceae_g_Akkermansia_s_Akkermansia_muciniphila_	rs68058313	T	C	0.191654	0.0392894	1.07e-06	23.795
k_Bacter_p_Verrucomicrobia_c_Verrucomicrobiae_o_Verrucomicrobiales_f_Verrucomicrobiaceae_g_Akkermansia_s_Akkermansia_muciniphila_	rs1298928	G	T	0.107047	0.0236376	5.94e-06	20.5087
k_Bacter_p_Verrucomicrobia_c_Verrucomicrobiae_o_Verrucomicrobiales_f_Verrucomicrobiaceae_g_Akkermansia_s_Akkermansia_muciniphila_	rs9368149	G	A	-0.124355	0.0259942	1.72e-06	22.8864
k_Bacter_p_Verrucomicrobia_c_Verrucomicrobiae_o_Verrucomicrobiales_f_Verrucomicrobiaceae_g_Akkermansia_s_Akkermansia_muciniphila_	rs36119306	T	A	0.10858	0.0234526	3.66e-06	21.4346
k_Bacter_p_Verrucomicrobia_c_Verrucomicrobiae_o_Verrucomicrobiales_f_Verrucomicrobiaceae_g_Akkermansia_s_Akkermansia_muciniphila_	rs7912369	G	A	0.0885333	0.0199347	8.95e-06	19.724
k_Bacter_p_Verrucomicrobia_c_Verrucomicrobiae_o_Verrucomicrobiales_f_Verrucomicrobiaceae_g_Akkermansia_s_Akkermansia_muciniphila_	rs4075877	T	C	-0.0845547	0.0189659	8.26e-06	19.8759
k_Bacter_p_Verrucomicrobia_c_Verrucomicrobiae_o_Verrucomicrobiales_f_Verrucomicrobiaceae_g_Akkermansia_s_Akkermansia_muciniphila_	rs166570	G	C	-0.0890822	0.0190784	3.02e-06	21.802
k_Bacter_p_Verrucomicrobia_c_Verrucomicrobiae_o_Verrucomicrobiales_f_Verrucomicrobiaceae_g_Akkermansia_s_Akkermansia_muciniphila_	rs55926131	T	C	-0.106116	0.0202561	1.62e-07	27.4438
k_Bacter_p_Verrucomicrobia_c_Verrucomicrobiae_o_Verrucomicrobiales_f_Verrucomicrobiaceae_g_Akkermansia_s_Akkermansia_muciniphila_	rs35895642	T	C	0.109958	0.0229038	1.58e-06	23.0482
k_Bacter_p_Verrucomicrobia_c_Verrucomicrobiae_o_Verrucomicrobiales_f_Verrucomicrobiaceae_g_Akkermansia_s_Akkermansia_muciniphila_	rs1532932	G	A	-0.0995889	0.0223104	8.05e-06	19.9255
k_Bacter_p_Verrucomicrobia_c_Verrucomicrobiae_o_Verrucomicrobiales_f_Verrucomicrobiaceae_g_Akkermansia_s_Akkermansia_muciniphila_	rs79041579	A	G	0.127401	0.024444	1.87e-07	27.1646
k_Bacter_p_Verrucomicrobia_c_Verrucomicrobiae_o_Verrucomicrobiales_f_Verrucomicrobiaceae_g_Akkermansia_s_Akkermansia_muciniphila_	rs2523176	T	C	0.110284	0.0241818	5.1e-06	20.7994
k_Bacteria_p_Verrucomicrobia_c_Verrucomicrobiae_o_Verrucomicrobiales_f_Verrucomicrobiaceae_	rs12710731	T	C	0.0909052	0.0199384	5.13e-06	20.7872
k_Bacteria_p_Verrucomicrobia_c_Verrucomicrobiae_o_Verrucomicrobiales_f_Verrucomicrobiaceae_	rs4670221	G	C	-0.0902038	0.0201434	7.53e-06	20.0533
k_Bacteria_p_Verrucomicrobia_c_Verrucomicrobiae_o_Verrucomicrobiales_f_Verrucomicrobiaceae_	rs6823767	C	T	0.0928291	0.02072	7.46e-06	20.072
k_Bacteria_p_Verrucomicrobia_c_Verrucomicrobiae_o_Verrucomicrobiales_f_Verrucomicrobiaceae_	rs68058313	T	C	0.191014	0.039289	1.16e-06	23.6368
k_Bacteria_p_Verrucomicrobia_c_Verrucomicrobiae_o_Verrucomicrobiales_f_Verrucomicrobiaceae_	rs1298928	G	T	0.106836	0.0236374	6.19e-06	20.4285
k_Bacteria_p_Verrucomicrobia_c_Verrucomicrobiae_o_Verrucomicrobiales_f_Verrucomicrobiaceae_	rs9368149	G	A	-0.124435	0.0259939	1.69e-06	22.9164
k_Bacteria_p_Verrucomicrobia_c_Verrucomicrobiae_o_Verrucomicrobiales_f_Verrucomicrobiaceae_	rs36119306	T	A	0.108913	0.0234524	3.42e-06	21.5668
k_Bacteria_p_Verrucomicrobia_c_Verrucomicrobiae_o_Verrucomicrobiales_f_Verrucomicrobiaceae_	rs7912369	G	A	0.088377	0.0199345	9.28e-06	19.6548
k_Bacteria_p_Verrucomicrobia_c_Verrucomicrobiae_o_Verrucomicrobiales_f_Verrucomicrobiaceae_	rs4075877	T	C	-0.0852424	0.0189657	6.97e-06	20.201
k_Bacteria_p_Verrucomicrobia_c_Verrucomicrobiae_o_Verrucomicrobiales_f_Verrucomicrobiaceae_	rs166570	G	C	-0.0894416	0.0190782	2.76e-06	21.9788
k_Bacteria_p_Verrucomicrobia_c_Verrucomicrobiae_o_Verrucomicrobiales_f_Verrucomicrobiaceae_	rs55926131	T	C	-0.105931	0.0202559	1.7e-07	27.3493
k_Bacteria_p_Verrucomicrobia_c_Verrucomicrobiae_o_Verrucomicrobiales_f_Verrucomicrobiaceae_	rs35895642	T	C	0.109943	0.0229035	1.58e-06	23.0426
k_Bacteria_p_Verrucomicrobia_c_Verrucomicrobiae_o_Verrucomicrobiales_f_Verrucomicrobiaceae_	rs1532932	G	A	-0.0999736	0.0223101	7.43e-06	20.0801
k_Bacteria_p_Verrucomicrobia_c_Verrucomicrobiae_o_Verrucomicrobiales_f_Verrucomicrobiaceae_	rs79041579	A	G	0.127241	0.0244437	1.93e-07	27.0971
k_Bacteria_p_Verrucomicrobia_c_Verrucomicrobiae_o_Verrucomicrobiales_f_Verrucomicrobiaceae_	rs2523176	T	C	0.109575	0.0241815	5.86e-06	20.5331
k_Bacteria_p_Actinobacteria_c_Actinobacteria_o_Actinomycetales_f_Micrococcaceae_g_Rothia_	rs769155	C	G	-0.147631	0.0331519	8.46e-06	19.8306
k_Bacteria_p_Actinobacteria_c_Actinobacteria_o_Actinomycetales_f_Micrococcaceae_g_Rothia_	rs616801	A	G	0.247295	0.0525607	2.54e-06	22.1364
k_Bacteria_p_Actinobacteria_c_Actinobacteria_o_Actinomycetales_f_Micrococcaceae_g_Rothia_	rs17049177	A	G	-0.258588	0.0535065	1.35e-06	23.3563
k_Bacteria_p_Actinobacteria_c_Actinobacteria_o_Actinomycetales_f_Micrococcaceae_g_Rothia_	rs709159	A	C	-0.173838	0.0373515	3.25e-06	21.6607
k_Bacteria_p_Actinobacteria_c_Actinobacteria_o_Actinomycetales_f_Micrococcaceae_g_Rothia_	rs10513070	T	A	-0.146609	0.0327864	7.76e-06	19.9955
k_Bacteria_p_Actinobacteria_c_Actinobacteria_o_Actinomycetales_f_Micrococcaceae_g_Rothia_	rs9268614	G	T	-0.185915	0.0401205	3.59e-06	21.4732
k_Bacteria_p_Actinobacteria_c_Actinobacteria_o_Actinomycetales_f_Micrococcaceae_g_Rothia_	rs80010435	A	G	-0.324347	0.0726073	7.93e-06	19.9553
k_Bacteria_p_Actinobacteria_c_Actinobacteria_o_Actinomycetales_f_Micrococcaceae_g_Rothia_	rs888195	C	G	0.165638	0.0337323	9.09e-07	24.1117
k_Bacteria_p_Actinobacteria_c_Actinobacteria_o_Coriobacteriales_f_Coriobacteriaceae_g_Collinsella_s_Collinsella_aerofac	rs11736801	T	C	-0.183639	0.0411616	8.14e-06	19.9042
k_Bacteria_p_Actinobacteria_c_Actinobacteria_o_Coriobacteriales_f_Coriobacteriaceae_g_Collinsella_s_Collinsella_aerofac	rs17553786	T	C	0.165776	0.0366453	6.07e-06	20.4647
k_Bacteria_p_Actinobacteria_c_Actinobacteria_o_Coriobacteriales_f_Coriobacteriaceae_g_Collinsella_s_Collinsella_aerofac	rs7831606	A	T	-0.103329	0.0233385	9.54e-06	19.6021
k_Bacteria_p_Actinobacteria_c_Actinobacteria_o_Coriobacteriales_f_Coriobacteriaceae_g_Collinsella_s_Collinsella_aerofac	rs550057	T	C	0.108642	0.0193746	2.05e-08	31.4436
k_Bacteria_p_Actinobacteria_c_Actinobacteria_o_Coriobacteriales_f_Coriobacteriaceae_g_Collinsella_s_Collinsella_aerofac	rs72774015	A	G	0.177381	0.0392824	6.32e-06	20.39
k_Bacteria_p_Actinobacteria_c_Actinobacteria_o_Coriobacteriales_f_Coriobacteriaceae_g_Collinsella_s_Collinsella_aerofac	rs61877169	G	A	0.104615	0.0229385	5.1e-06	20.7998
k_Bacteria_p_Actinobacteria_c_Actinobacteria_o_Coriobacteriales_f_Coriobacteriaceae_g_Collinsella_s_Collinsella_aerofac	rs61940669	A	G	0.146989	0.0326009	6.52e-06	20.3286
k_Bacteria_p_Actinobacteria_c_Actinobacteria_o_Coriobacteriales_f_Coriobacteriaceae_g_Collinsella_s_Collinsella_aerofac	rs7147611	A	G	-0.0805696	0.0180507	8.06e-06	19.923
k_Bacteria_p_Actinobacteria_c_Actinobacteria_o_Coriobacteriales_f_Coriobacteriaceae_g_Collinsella_s_Collinsella_aerofac	rs72845940	T	G	0.124891	0.0259236	1.45e-06	23.2098
k_Bacteria_p_Actinobacteria_c_Actinobacteria_o_Coriobacteriales_f_Coriobacteriaceae_g_Collinsella_s_Collinsella_aerofac	rs386274	A	C	0.0990318	0.0203866	1.19e-06	23.5971
k_Bacteria_p_Actinobacteria_c_Actinobacteria_o_Coriobacteriales_f_Coriobacteriaceae_g_Collinsella_s_Collinsella_aerofaciens_	rs11736801	T	C	-0.183639	0.0411616	8.14e-06	19.9042
k_Bacteria_p_Actinobacteria_c_Actinobacteria_o_Coriobacteriales_f_Coriobacteriaceae_g_Collinsella_s_Collinsella_aerofaciens_	rs17553786	T	C	0.165776	0.0366453	6.07e-06	20.4647
k_Bacteria_p_Actinobacteria_c_Actinobacteria_o_Coriobacteriales_f_Coriobacteriaceae_g_Collinsella_s_Collinsella_aerofaciens_	rs7831606	A	T	-0.103329	0.0233385	9.54e-06	19.6021
k_Bacteria_p_Actinobacteria_c_Actinobacteria_o_Coriobacteriales_f_Coriobacteriaceae_g_Collinsella_s_Collinsella_aerofaciens_	rs550057	T	C	0.108642	0.0193746	2.05e-08	31.4436
k_Bacteria_p_Actinobacteria_c_Actinobacteria_o_Coriobacteriales_f_Coriobacteriaceae_g_Collinsella_s_Collinsella_aerofaciens_	rs72774015	A	G	0.177381	0.0392824	6.32e-06	20.39
k_Bacteria_p_Actinobacteria_c_Actinobacteria_o_Coriobacteriales_f_Coriobacteriaceae_g_Collinsella_s_Collinsella_aerofaciens_	rs61877169	G	A	0.104615	0.0229385	5.1e-06	20.7998
k_Bacteria_p_Actinobacteria_c_Actinobacteria_o_Coriobacteriales_f_Coriobacteriaceae_g_Collinsella_s_Collinsella_aerofaciens_	rs61940669	A	G	0.146989	0.0326009	6.52e-06	20.3286
k_Bacteria_p_Actinobacteria_c_Actinobacteria_o_Coriobacteriales_f_Coriobacteriaceae_g_Collinsella_s_Collinsella_aerofaciens_	rs7147611	A	G	-0.0805696	0.0180507	8.06e-06	19.923
k_Bacteria_p_Actinobacteria_c_Actinobacteria_o_Coriobacteriales_f_Coriobacteriaceae_g_Collinsella_s_Collinsella_aerofaciens_	rs72845940	T	G	0.124891	0.0259236	1.45e-06	23.2098
k_Bacteria_p_Actinobacteria_c_Actinobacteria_o_Coriobacteriales_f_Coriobacteriaceae_g_Collinsella_s_Collinsella_aerofaciens_	rs386274	A	C	0.0990318	0.0203866	1.19e-06	23.5971
k_Bacteria_p_Actinobacteria_c_Actinobacteria_o_Coriobacteriales_f_Coriobacteriaceae_g_Eggerthella_s_Eggerthella_unclass	rs141306664	G	A	-0.345992	0.0762136	5.63e-06	20.6094
k_Bacteria_p_Actinobacteria_c_Actinobacteria_o_Coriobacteriales_f_Coriobacteriaceae_g_Eggerthella_s_Eggerthella_unclass	rs35315167	T	C	-0.341169	0.0757681	6.71e-06	20.2753
k_Bacteria_p_Actinobacteria_c_Actinobacteria_o_Coriobacteriales_f_Coriobacteriaceae_g_Eggerthella_s_Eggerthella_unclass	rs1245457	T	G	-0.284764	0.0633653	6.99e-06	20.1961
k_Bacteria_p_Bacteroidetes_c_Bacteroidia_o_Bacteroidales_f_Bacteroidaceae_g_Bacteroides_s_Bacteroides_coprocola_	rs274124	G	A	0.265189	0.0591116	7.25e-06	20.1264
k_Bacteria_p_Bacteroidetes_c_Bacteroidia_o_Bacteroidales_f_Bacteroidaceae_g_Bacteroides_s_Bacteroides_coprocola_	rs12078845	C	A	-0.203872	0.0450655	6.07e-06	20.4657
k_Bacteria_p_Bacteroidetes_c_Bacteroidia_o_Bacteroidales_f_Bacteroidaceae_g_Bacteroides_s_Bacteroides_coprocola_	rs17141635	A	G	-0.408239	0.0847866	1.47e-06	23.1832
k_Bacteria_p_Bacteroidetes_c_Bacteroidia_o_Bacteroidales_f_Bacteroidaceae_g_Bacteroides_s_Bacteroides_coprocola_	rs116667913	T	C	-0.392908	0.0843559	3.2e-06	21.6946
k_Bacteria_p_Bacteroidetes_c_Bacteroidia_o_Bacteroidales_f_Bacteroidaceae_g_Bacteroides_s_Bacteroides_eggerthii_	rs1861386	T	C	-0.122318	0.0275056	8.71e-06	19.776
k_Bacteria_p_Bacteroidetes_c_Bacteroidia_o_Bacteroidales_f_Bacteroidaceae_g_Bacteroides_s_Bacteroides_eggerthii_	rs286623	A	G	0.125867	0.0283189	8.8e-06	19.7547
k_Bacteria_p_Bacteroidetes_c_Bacteroidia_o_Bacteroidales_f_Bacteroidaceae_g_Bacteroides_s_Bacteroides_eggerthii_	rs114970711	T	G	-0.252648	0.0541406	3.06e-06	21.7764
k_Bacteria_p_Bacteroidetes_c_Bacteroidia_o_Bacteroidales_f_Bacteroidaceae_g_Bacteroides_s_Bacteroides_eggerthii_	rs13312424	T	C	-0.124602	0.0274661	5.72e-06	20.5804
k_Bacteria_p_Bacteroidetes_c_Bacteroidia_o_Bacteroidales_f_Bacteroidaceae_g_Bacteroides_s_Bacteroides_eggerthii_	rs7791761	T	C	-0.258265	0.0563192	4.52e-06	21.0291
k_Bacteria_p_Bacteroidetes_c_Bacteroidia_o_Bacteroidales_f_Bacteroidaceae_g_Bacteroides_s_Bacteroides_eggerthii_	rs4767925	G	A	-0.234803	0.0487333	1.45e-06	23.2144
k_Bacteria_p_Bacteroidetes_c_Bacteroidia_o_Bacteroidales_f_Bacteroidaceae_g_Bacteroides_s_Bacteroides_eggerthii_	rs9536634	T	A	-0.132267	0.0283925	3.19e-06	21.7017
k_Bacteria_p_Bacteroidetes_c_Bacteroidia_o_Bacteroidales_f_Bacteroidaceae_g_Bacteroides_s_Bacteroides_eggerthii_	rs2487307	A	G	-0.153012	0.0331316	3.87e-06	21.3287
k_Bacteria_p_Bacteroidetes_c_Bacteroidia_o_Bacteroidales_f_Bacteroidaceae_g_Bacteroides_s_Bacteroides_stercoris_	rs11125607	A	T	0.0919616	0.0200997	4.76e-06	20.9331
k_Bacteria_p_Bacteroidetes_c_Bacteroidia_o_Bacteroidales_f_Bacteroidaceae_g_Bacteroides_s_Bacteroides_stercoris_	rs9809140	G	A	-0.0966639	0.0217291	8.64e-06	19.79
k_Bacteria_p_Bacteroidetes_c_Bacteroidia_o_Bacteroidales_f_Bacteroidaceae_g_Bacteroides_s_Bacteroides_stercoris_	rs78677736	C	T	-0.127232	0.0282087	6.47e-06	20.3435
k_Bacteria_p_Bacteroidetes_c_Bacteroidia_o_Bacteroidales_f_Bacteroidaceae_g_Bacteroides_s_Bacteroides_stercoris_	rs73812271	T	C	0.119733	0.0253437	2.31e-06	22.3198
k_Bacteria_p_Bacteroidetes_c_Bacteroidia_o_Bacteroidales_f_Bacteroidaceae_g_Bacteroides_s_Bacteroides_stercoris_	rs1549206	A	G	-0.099745	0.019963	5.84e-07	24.965
k_Bacteria_p_Bacteroidetes_c_Bacteroidia_o_Bacteroidales_f_Bacteroidaceae_g_Bacteroides_s_Bacteroides_stercoris_	rs12110522	T	A	0.0916145	0.0206942	9.55e-06	19.599
k_Bacteria_p_Bacteroidetes_c_Bacteroidia_o_Bacteroidales_f_Bacteroidaceae_g_Bacteroides_s_Bacteroides_stercoris_	rs10101109	T	C	-0.0984235	0.0218861	6.89e-06	20.2237
k_Bacteria_p_Bacteroidetes_c_Bacteroidia_o_Bacteroidales_f_Bacteroidaceae_g_Bacteroides_s_Bacteroides_stercoris_	rs3003597	G	C	-0.100342	0.0210076	1.78e-06	22.8145
k_Bacteria_p_Bacteroidetes_c_Bacteroidia_o_Bacteroidales_f_Bacteroidaceae_g_Bacteroides_s_Bacteroides_uniformis_	rs6694880	G	C	0.0794256	0.0179132	9.25e-06	19.6596
k_Bacteria_p_Bacteroidetes_c_Bacteroidia_o_Bacteroidales_f_Bacteroidaceae_g_Bacteroides_s_Bacteroides_uniformis_	rs12209689	T	C	-0.117475	0.0251846	3.09e-06	21.758
k_Bacteria_p_Bacteroidetes_c_Bacteroidia_o_Bacteroidales_f_Bacteroidaceae_g_Bacteroides_s_Bacteroides_uniformis_	rs78786599	T	C	-0.144601	0.0327133	9.86e-06	19.5386
k_Bacteria_p_Bacteroidetes_c_Bacteroidia_o_Bacteroidales_f_Bacteroidaceae_g_Bacteroides_s_Bacteroides_uniformis_	rs140675300	G	C	0.156692	0.0341991	4.61e-06	20.9926
k_Bacteria_p_Bacteroidetes_c_Bacteroidia_o_Bacteroidales_f_Bacteroidaceae_g_Bacteroides_s_Bacteroides_uniformis_	rs1865283	G	A	0.0798486	0.0174522	4.76e-06	20.9332
k_Bacteria_p_Bacteroidetes_c_Bacteroidia_o_Bacteroidales_f_Bacteroidaceae_g_Bacteroides_s_Bacteroides_uniformis_	rs140914801	A	G	0.11295	0.0255679	9.98e-06	19.5156
k_Bacteria_p_Bacteroidetes_c_Bacteroidia_o_Bacteroidales_f_Bacteroidaceae_g_Bacteroides_s_Bacteroides_uniformis_	rs11170859	C	T	-0.106241	0.0233689	5.46e-06	20.6684
k_Bacteria_p_Bacteroidetes_c_Bacteroidia_o_Bacteroidales_f_Bacteroidaceae_g_Bacteroides_s_Bacteroides_uniformis_	rs61960721	T	G	0.0811147	0.0177843	5.09e-06	20.803
k_Bacteria_p_Bacteroidetes_c_Bacteroidia_o_Bacteroidales_f_Porphyromonadaceae_g_Parabacteroides_	rs16848174	G	C	0.148535	0.0333148	8.25e-06	19.8786
k_Bacteria_p_Bacteroidetes_c_Bacteroidia_o_Bacteroidales_f_Porphyromonadaceae_g_Parabacteroides_	rs113638576	T	C	-0.115999	0.0257425	6.6e-06	20.305
k_Bacteria_p_Bacteroidetes_c_Bacteroidia_o_Bacteroidales_f_Porphyromonadaceae_g_Parabacteroides_	rs6910508	A	G	0.0819775	0.0178218	4.23e-06	21.1586
k_Bacteria_p_Bacteroidetes_c_Bacteroidia_o_Bacteroidales_f_Porphyromonadaceae_g_Parabacteroides_	rs17706792	G	A	0.0880518	0.0190049	3.6e-06	21.4658
k_Bacteria_p_Bacteroidetes_c_Bacteroidia_o_Bacteroidales_f_Porphyromonadaceae_g_Parabacteroides_	rs9409512	A	G	0.0776497	0.0170857	5.5e-06	20.6544
k_Bacteria_p_Bacteroidetes_c_Bacteroidia_o_Bacteroidales_f_Porphyromonadaceae_g_Parabacteroides_	rs9663125	T	G	0.0764387	0.0168408	5.65e-06	20.6017
k_Bacteria_p_Bacteroidetes_c_Bacteroidia_o_Bacteroidales_f_Porphyromonadaceae_g_Parabacteroides_	rs315588	T	C	0.0972865	0.0218412	8.42e-06	19.8405
k_Bacteria_p_Bacteroidetes_c_Bacteroidia_o_Bacteroidales_f_Porphyromonadaceae_g_Parabacteroides_	rs56238206	A	G	0.113252	0.0240443	2.48e-06	22.1856
k_Bacteria_p_Bacteroidetes_c_Bacteroidia_o_Bacteroidales_f_Porphyromonadaceae_g_Parabacteroides_	rs541877	G	A	0.0928494	0.0205642	6.33e-06	20.3861
k_Bacteria_p_Bacteroidetes_c_Bacteroidia_o_Bacteroidales_f_Porphyromonadaceae_g_Parabacteroides_	rs11603389	G	C	0.128011	0.0284243	6.68e-06	20.2822
k_Bacteria_p_Bacteroidetes_c_Bacteroidia_o_Bacteroidales_f_Porphyromonadaceae_g_Parabacteroides_	rs17639446	C	A	-0.128672	0.0281575	4.88e-06	20.8823
k_Bacteria_p_Bacteroidetes_c_Bacteroidia_o_Bacteroidales_f_Porphyromonadaceae_g_Parabacteroides_	rs11083824	G	C	0.0813916	0.0179671	5.9e-06	20.5212
k_Bacteria_p_Bacteroidetes_c_Bacteroidia_o_Bacteroidales_f_Porphyromonadaceae_g_Parabacteroides_	rs10854303	G	A	-0.101857	0.0217912	2.95e-06	21.8485
k_Bacteria_p_Actinobacteria_c_Actinobacteria_o_Bifidobacteriales_	rs1546579	T	C	-0.0772113	0.0172048	7.2e-06	20.1401
k_Bacteria_p_Actinobacteria_c_Actinobacteria_o_Bifidobacteriales_	rs182549	T	C	-0.153278	0.0196365	5.91e-15	60.9301
k_Bacteria_p_Actinobacteria_c_Actinobacteria_o_Bifidobacteriales_	rs74452406	T	C	-0.175989	0.0339529	2.18e-07	26.867
k_Bacteria_p_Actinobacteria_c_Actinobacteria_o_Bifidobacteriales_	rs11732081	T	C	0.0783349	0.0174252	6.94e-06	20.2095
k_Bacteria_p_Actinobacteria_c_Actinobacteria_o_Bifidobacteriales_	rs4859454	T	C	0.122763	0.0263015	3.05e-06	21.7859
k_Bacteria_p_Actinobacteria_c_Actinobacteria_o_Bifidobacteriales_	rs4472164	G	A	-0.125369	0.0275371	5.29e-06	20.7275
k_Bacteria_p_Actinobacteria_c_Actinobacteria_o_Bifidobacteriales_	rs12657170	C	T	0.0785189	0.0167389	2.72e-06	22.0035
k_Bacteria_p_Actinobacteria_c_Actinobacteria_o_Bifidobacteriales_	rs10455532	G	A	-0.0769356	0.0167272	4.24e-06	21.1547
k_Bacteria_p_Actinobacteria_c_Actinobacteria_o_Bifidobacteriales_	rs77432108	T	A	0.0957298	0.0215477	8.88e-06	19.7376
k_Bacteria_p_Actinobacteria_c_Actinobacteria_o_Bifidobacteriales_	rs61939486	C	T	-0.110897	0.0243794	5.39e-06	20.6918
k_Bacteria_p_Actinobacteria_c_Actinobacteria_o_Bifidobacteriales_	rs10873640	T	C	0.0909807	0.0201028	6.02e-06	20.4827
k_Bacteria_p_Actinobacteria_c_Actinobacteria_o_Bifidobacteriales_	rs34823013	G	T	-0.0869105	0.0194389	7.79e-06	19.9894
es_c_Negativicutes_o_Selenomonadales_f_Acidaminococcaceae_g_Phascolarctobacterium_s_Phascolarctobacterium_succinatutens_	rs67541505	G	A	0.177406	0.0398749	8.62e-06	19.7942
es_c_Negativicutes_o_Selenomonadales_f_Acidaminococcaceae_g_Phascolarctobacterium_s_Phascolarctobacterium_succinatutens_	rs74338790	G	A	0.252493	0.0552387	4.86e-06	20.8935
es_c_Negativicutes_o_Selenomonadales_f_Acidaminococcaceae_g_Phascolarctobacterium_s_Phascolarctobacterium_succinatutens_	rs116643293	G	A	-0.329891	0.068787	1.62e-06	23
es_c_Negativicutes_o_Selenomonadales_f_Acidaminococcaceae_g_Phascolarctobacterium_s_Phascolarctobacterium_succinatutens_	rs2395296	G	A	0.143303	0.0321743	8.43e-06	19.8379
es_c_Negativicutes_o_Selenomonadales_f_Acidaminococcaceae_g_Phascolarctobacterium_s_Phascolarctobacterium_succinatutens_	rs3798491	A	T	-0.145465	0.0313046	3.37e-06	21.5924
es_c_Negativicutes_o_Selenomonadales_f_Acidaminococcaceae_g_Phascolarctobacterium_s_Phascolarctobacterium_succinatutens_	rs9389726	C	T	-0.149627	0.0335651	8.28e-06	19.8722
es_c_Negativicutes_o_Selenomonadales_f_Acidaminococcaceae_g_Phascolarctobacterium_s_Phascolarctobacterium_succinatutens_	rs79825773	T	G	0.307706	0.0692042	8.73e-06	19.7701
es_c_Negativicutes_o_Selenomonadales_f_Acidaminococcaceae_g_Phascolarctobacterium_s_Phascolarctobacterium_succinatutens_	rs12592302	T	A	0.225138	0.0467972	1.5e-06	23.1451
es_c_Negativicutes_o_Selenomonadales_f_Acidaminococcaceae_g_Phascolarctobacterium_s_Phascolarctobacterium_succinatutens_	rs1355585	C	T	-0.141485	0.0302699	2.95e-06	21.8472
es_c_Negativicutes_o_Selenomonadales_f_Acidaminococcaceae_g_Phascolarctobacterium_s_Phascolarctobacterium_succinatutens_	rs173961	A	G	-0.204526	0.0415104	8.35e-07	24.2764
k_Bacteria_p_Firmicutes_c_Negativicutes_o_Selenomonadales_f_Acidaminococcaceae_g_Phascolarctobacterium_	rs67541505	G	A	0.176456	0.0398671	9.59e-06	19.5905
k_Bacteria_p_Firmicutes_c_Negativicutes_o_Selenomonadales_f_Acidaminococcaceae_g_Phascolarctobacterium_	rs74338790	G	A	0.254628	0.0552278	4.02e-06	21.2568
k_Bacteria_p_Firmicutes_c_Negativicutes_o_Selenomonadales_f_Acidaminococcaceae_g_Phascolarctobacterium_	rs116643293	G	A	-0.327499	0.0687734	1.92e-06	22.6766
k_Bacteria_p_Firmicutes_c_Negativicutes_o_Selenomonadales_f_Acidaminococcaceae_g_Phascolarctobacterium_	rs2395296	G	A	0.142807	0.0321679	9.02e-06	19.7084
k_Bacteria_p_Firmicutes_c_Negativicutes_o_Selenomonadales_f_Acidaminococcaceae_g_Phascolarctobacterium_	rs3798491	A	T	-0.144514	0.0312984	3.89e-06	21.3194
k_Bacteria_p_Firmicutes_c_Negativicutes_o_Selenomonadales_f_Acidaminococcaceae_g_Phascolarctobacterium_	rs9389726	C	T	-0.148739	0.0335585	9.33e-06	19.6447
k_Bacteria_p_Firmicutes_c_Negativicutes_o_Selenomonadales_f_Acidaminococcaceae_g_Phascolarctobacterium_	rs79825773	T	G	0.309465	0.0691906	7.73e-06	20.0045
k_Bacteria_p_Firmicutes_c_Negativicutes_o_Selenomonadales_f_Acidaminococcaceae_g_Phascolarctobacterium_	rs12592302	T	A	0.223318	0.046788	1.82e-06	22.7813
k_Bacteria_p_Firmicutes_c_Negativicutes_o_Selenomonadales_f_Acidaminococcaceae_g_Phascolarctobacterium_	rs1355585	C	T	-0.142	0.030264	2.7e-06	22.0154
k_Bacteria_p_Firmicutes_c_Negativicutes_o_Selenomonadales_f_Acidaminococcaceae_g_Phascolarctobacterium_	rs173961	A	G	-0.204293	0.0415022	8.55e-07	24.2305
taproteobacteria_o_Burkholderiales_f_Burkholderiales_noname_g_Burkholderiales_noname_s_Burkholderiales_bacterium_1_1_47_	rs6664382	C	G	0.2324	0.0507459	4.66e-06	20.9735
taproteobacteria_o_Burkholderiales_f_Burkholderiales_noname_g_Burkholderiales_noname_s_Burkholderiales_bacterium_1_1_47_	rs9872584	A	C	-0.248139	0.0559535	9.22e-06	19.6669
taproteobacteria_o_Burkholderiales_f_Burkholderiales_noname_g_Burkholderiales_noname_s_Burkholderiales_bacterium_1_1_47_	rs1860691	G	A	0.144092	0.032234	7.82e-06	19.9825
taproteobacteria_o_Burkholderiales_f_Burkholderiales_noname_g_Burkholderiales_noname_s_Burkholderiales_bacterium_1_1_47_	rs4717625	G	A	0.173023	0.035912	1.45e-06	23.2127
taproteobacteria_o_Burkholderiales_f_Burkholderiales_noname_g_Burkholderiales_noname_s_Burkholderiales_bacterium_1_1_47_	rs13257050	A	C	0.130267	0.0287767	5.99e-06	20.4922
taproteobacteria_o_Burkholderiales_f_Burkholderiales_noname_g_Burkholderiales_noname_s_Burkholderiales_bacterium_1_1_47_	rs11144350	G	A	-0.139074	0.0293731	2.19e-06	22.4178
taproteobacteria_o_Burkholderiales_f_Burkholderiales_noname_g_Burkholderiales_noname_s_Burkholderiales_bacterium_1_1_47_	rs73653217	T	A	-0.17487	0.0351913	6.73e-07	24.6922
taproteobacteria_o_Burkholderiales_f_Burkholderiales_noname_g_Burkholderiales_noname_s_Burkholderiales_bacterium_1_1_47_	rs1533824	C	T	0.137332	0.0266458	2.55e-07	26.5635
taproteobacteria_o_Burkholderiales_f_Burkholderiales_noname_g_Burkholderiales_noname_s_Burkholderiales_bacterium_1_1_47_	rs1792325	T	C	-0.130563	0.0282354	3.76e-06	21.3822
taproteobacteria_o_Burkholderiales_f_Burkholderiales_noname_g_Burkholderiales_noname_s_Burkholderiales_bacterium_1_1_47_	rs10895784	G	A	0.120402	0.0257318	2.88e-06	21.8942
taproteobacteria_o_Burkholderiales_f_Burkholderiales_noname_g_Burkholderiales_noname_s_Burkholderiales_bacterium_1_1_47_	rs16923154	G	A	0.208534	0.0440945	2.25e-06	22.3659
taproteobacteria_o_Burkholderiales_f_Burkholderiales_noname_g_Burkholderiales_noname_s_Burkholderiales_bacterium_1_1_47_	rs10507465	C	T	-0.139392	0.0297758	2.85e-06	21.9153
taproteobacteria_o_Burkholderiales_f_Burkholderiales_noname_g_Burkholderiales_noname_s_Burkholderiales_bacterium_1_1_47_	rs12941005	C	T	-0.19123	0.0424371	6.6e-06	20.3059
k_Bacteria_p_Bacteroidetes_c_Bacteroidia_o_Bacteroidales_f_Bacteroidaceae_g_Bacteroides_	rs2774282	C	T	0.085111	0.0190867	8.23e-06	19.8842
k_Bacteria_p_Bacteroidetes_c_Bacteroidia_o_Bacteroidales_f_Bacteroidaceae_g_Bacteroides_	rs742682	C	A	-0.110503	0.0242162	5.04e-06	20.8225
k_Bacteria_p_Bacteroidetes_c_Bacteroidia_o_Bacteroidales_f_Bacteroidaceae_g_Bacteroides_	rs28414316	C	T	0.11471	0.0238939	1.58e-06	23.0476
k_Bacteria_p_Bacteroidetes_c_Bacteroidia_o_Bacteroidales_f_Bacteroidaceae_g_Bacteroides_	rs62365577	C	G	-0.117269	0.0257621	5.31e-06	20.7206
k_Bacteria_p_Bacteroidetes_c_Bacteroidia_o_Bacteroidales_f_Bacteroidaceae_g_Bacteroides_	rs73046099	A	G	-0.126414	0.0269081	2.63e-06	22.0711
k_Bacteria_p_Bacteroidetes_c_Bacteroidia_o_Bacteroidales_f_Bacteroidaceae_g_Bacteroides_	rs56178001	C	G	-0.0830545	0.0181165	4.55e-06	21.0173
k_Bacteria_p_Bacteroidetes_c_Bacteroidia_o_Bacteroidales_f_Bacteroidaceae_g_Bacteroides_	rs80306758	C	A	0.165091	0.0366619	6.7e-06	20.2777
k_Bacteria_p_Bacteroidetes_c_Bacteroidia_o_Bacteroidales_f_Bacteroidaceae_g_Bacteroides_	rs4278144	C	A	0.0771407	0.0172751	7.99e-06	19.94
k_Bacteria_p_Bacteroidetes_c_Bacteroidia_o_Bacteroidales_f_Bacteroidaceae_g_Bacteroides_	rs680138	T	C	-0.0806974	0.0171227	2.44e-06	22.2114
k_Bacteria_p_Bacteroidetes_c_Bacteroidia_o_Bacteroidales_f_Bacteroidaceae_g_Bacteroides_	rs2571	T	G	-0.114098	0.0253383	6.7e-06	20.2768
k_Bacteria_p_Bacteroidetes_c_Bacteroidia_o_Bacteroidales_f_Bacteroidaceae_g_Bacteroides_	rs505128	C	T	-0.0790377	0.0170436	3.53e-06	21.5052
k_Bacteria_p_Bacteroidetes_c_Bacteroidia_o_Bacteroidales_f_Bacteroidaceae_g_Bacteroides_	rs71446723	A	G	0.11298	0.0249481	5.94e-06	20.5083
k_Bacteria_p_Bacteroidetes_c_Bacteroidia_o_Bacteroidales_f_Bacteroidaceae_g_Bacteroides_	rs61510729	A	G	-0.100363	0.021973	4.93e-06	20.8626
k_Bacteria_p_Bacteroidetes_c_Bacteroidia_o_Bacteroidales_f_Bacteroidaceae_g_Bacteroides_	rs9564193	G	A	-0.174504	0.0390242	7.76e-06	19.9961
k_Bacteria_p_Bacteroidetes_c_Bacteroidia_o_Bacteroidales_f_Bacteroidaceae_g_Bacteroides_	rs13045121	T	C	0.135832	0.0306208	9.17e-06	19.6774
k_Bacteria_p_Firmicutes_c_Clostridia_o_Clostridiales_f_Clostridiaceae_g_Clostridium_	rs1572504	T	C	0.137725	0.0287283	1.63e-06	22.983
k_Bacteria_p_Firmicutes_c_Clostridia_o_Clostridiales_f_Clostridiaceae_g_Clostridium_	rs28577018	G	A	0.248981	0.0508779	9.9e-07	23.9483
k_Bacteria_p_Firmicutes_c_Clostridia_o_Clostridiales_f_Clostridiaceae_g_Clostridium_	rs11969660	T	C	0.169314	0.0369647	4.64e-06	20.9803
k_Bacteria_p_Firmicutes_c_Clostridia_o_Clostridiales_f_Clostridiaceae_g_Clostridium_	rs10106275	A	G	-0.10823	0.0233126	3.44e-06	21.5533
k_Bacteria_p_Firmicutes_c_Clostridia_o_Clostridiales_f_Clostridiaceae_g_Clostridium_	rs55834012	C	A	-0.11279	0.0242025	3.16e-06	21.718
k_Bacteria_p_Firmicutes_c_Clostridia_o_Clostridiales_f_Clostridiaceae_g_Clostridium_	rs111604729	T	C	-0.19557	0.0430737	5.62e-06	20.6148
k_Bacteria_p_Firmicutes_c_Clostridia_o_Clostridiales_f_Clostridiaceae_g_Clostridium_	rs12913822	A	T	0.133192	0.0296207	6.9e-06	20.2194
k_Bacteria_p_Firmicutes_c_Clostridia_o_Clostridiales_f_Clostridiaceae_g_Clostridium_	rs12932210	T	G	0.149553	0.0294764	3.9e-07	25.7418
k_Bacteria_p_Firmicutes_c_Clostridia_o_Clostridiales_f_Clostridiaceae_g_Clostridium_	rs7214893	A	G	0.120874	0.0271018	8.2e-06	19.8917
k_Bacteria_p_Firmicutes_c_Clostridia_o_Clostridiales_f_Eubacteriaceae_g_Eubacterium_	rs1942648	T	C	0.154234	0.0343015	6.91e-06	20.2178
k_Bacteria_p_Firmicutes_c_Clostridia_o_Clostridiales_f_Eubacteriaceae_g_Eubacterium_	rs17218256	G	C	-0.084435	0.0164184	2.71e-07	26.4475
k_Bacteria_p_Firmicutes_c_Clostridia_o_Clostridiales_f_Eubacteriaceae_g_Eubacterium_	rs3898456	T	C	-0.0824794	0.0182774	6.4e-06	20.3639
k_Bacteria_p_Firmicutes_c_Clostridia_o_Clostridiales_f_Eubacteriaceae_g_Eubacterium_	rs4113953	C	G	0.0757262	0.0169828	8.23e-06	19.8826
k_Bacteria_p_Firmicutes_c_Clostridia_o_Clostridiales_f_Eubacteriaceae_g_Eubacterium_	rs9600403	C	A	0.0770856	0.0164382	2.74e-06	21.9906
k_Bacteria_p_Firmicutes_c_Clostridia_o_Clostridiales_f_Eubacteriaceae_g_Eubacterium_	rs2252668	A	G	0.104747	0.0229062	4.81e-06	20.9111
k_Bacteria_p_Firmicutes_c_Clostridia_o_Clostridiales_f_Eubacteriaceae_g_Eubacterium_	rs6021384	C	T	-0.0842745	0.0180328	2.96e-06	21.8407
Firmicutes_c_Clostridia_o_Clostridiales_f_Clostridiales_noname_g_Pseudoflavonifractor_s_Pseudoflavonifractor_capillosus_	rs4352232	G	C	-0.128058	0.0266047	1.48e-06	23.1686
Firmicutes_c_Clostridia_o_Clostridiales_f_Clostridiales_noname_g_Pseudoflavonifractor_s_Pseudoflavonifractor_capillosus_	rs6761789	G	T	0.2182	0.0489312	8.22e-06	19.8855
Firmicutes_c_Clostridia_o_Clostridiales_f_Clostridiales_noname_g_Pseudoflavonifractor_s_Pseudoflavonifractor_capillosus_	rs74412941	C	A	-0.225163	0.0506251	8.68e-06	19.7816
Firmicutes_c_Clostridia_o_Clostridiales_f_Clostridiales_noname_g_Pseudoflavonifractor_s_Pseudoflavonifractor_capillosus_	rs6778836	A	T	-0.126056	0.0266972	2.34e-06	22.2943
Firmicutes_c_Clostridia_o_Clostridiales_f_Clostridiales_noname_g_Pseudoflavonifractor_s_Pseudoflavonifractor_capillosus_	rs75202637	G	A	0.263588	0.0579255	5.35e-06	20.7067
Firmicutes_c_Clostridia_o_Clostridiales_f_Clostridiales_noname_g_Pseudoflavonifractor_s_Pseudoflavonifractor_capillosus_	rs1182140	G	A	-0.140145	0.0309654	6.01e-06	20.4834
Firmicutes_c_Clostridia_o_Clostridiales_f_Clostridiales_noname_g_Pseudoflavonifractor_s_Pseudoflavonifractor_capillosus_	rs7790846	G	A	-0.121291	0.0266576	5.37e-06	20.7021
Firmicutes_c_Clostridia_o_Clostridiales_f_Clostridiales_noname_g_Pseudoflavonifractor_s_Pseudoflavonifractor_capillosus_	rs10236678	A	G	0.134283	0.0280654	1.71e-06	22.8929
Firmicutes_c_Clostridia_o_Clostridiales_f_Clostridiales_noname_g_Pseudoflavonifractor_s_Pseudoflavonifractor_capillosus_	rs4424244	C	T	0.121481	0.0253566	1.66e-06	22.9528
Firmicutes_c_Clostridia_o_Clostridiales_f_Clostridiales_noname_g_Pseudoflavonifractor_s_Pseudoflavonifractor_capillosus_	rs7990301	T	C	0.110327	0.0237438	3.38e-06	21.5905
Firmicutes_c_Clostridia_o_Clostridiales_f_Clostridiales_noname_g_Pseudoflavonifractor_s_Pseudoflavonifractor_capillosus_	rs11074766	T	C	0.130159	0.0284269	4.68e-06	20.9648
tinobacteria_c_Actinobacteria_o_Bifidobacteriales_f_Bifidobacteriaceae_g_Bifidobacterium_s_Bifidobacterium_adolescentis_	rs4850073	C	A	0.0822314	0.018284	6.88e-06	20.2271
tinobacteria_c_Actinobacteria_o_Bifidobacteriales_f_Bifidobacteriaceae_g_Bifidobacterium_s_Bifidobacterium_adolescentis_	rs6754311	C	T	0.155851	0.020817	7.06e-14	56.0507
tinobacteria_c_Actinobacteria_o_Bifidobacteriales_f_Bifidobacteriaceae_g_Bifidobacterium_s_Bifidobacterium_adolescentis_	rs4351047	G	A	0.0971883	0.0186404	1.85e-07	27.1844
tinobacteria_c_Actinobacteria_o_Bifidobacteriales_f_Bifidobacteriaceae_g_Bifidobacterium_s_Bifidobacterium_adolescentis_	rs10063054	G	C	0.0791831	0.0178997	9.7e-06	19.5693
tinobacteria_c_Actinobacteria_o_Bifidobacteriales_f_Bifidobacteriaceae_g_Bifidobacterium_s_Bifidobacterium_adolescentis_	rs4256405	C	T	-0.082761	0.0179317	3.92e-06	21.3015
tinobacteria_c_Actinobacteria_o_Bifidobacteriales_f_Bifidobacteriaceae_g_Bifidobacterium_s_Bifidobacterium_adolescentis_	rs6455422	G	A	0.111628	0.0246764	6.08e-06	20.4636
tinobacteria_c_Actinobacteria_o_Bifidobacteriales_f_Bifidobacteriaceae_g_Bifidobacterium_s_Bifidobacterium_adolescentis_	rs11986537	T	C	0.0995351	0.0214947	3.64e-06	21.4433
tinobacteria_c_Actinobacteria_o_Bifidobacteriales_f_Bifidobacteriaceae_g_Bifidobacterium_s_Bifidobacterium_adolescentis_	rs144770262	A	G	0.165532	0.0363538	5.28e-06	20.7332
tinobacteria_c_Actinobacteria_o_Bifidobacteriales_f_Bifidobacteriaceae_g_Bifidobacterium_s_Bifidobacterium_adolescentis_	rs4110696	G	A	0.0844345	0.0184397	4.67e-06	20.9668
tinobacteria_c_Actinobacteria_o_Bifidobacteriales_f_Bifidobacteriaceae_g_Bifidobacterium_s_Bifidobacterium_adolescentis_	rs4646215	G	A	0.14565	0.0317535	4.5e-06	21.0395
tinobacteria_c_Actinobacteria_o_Bifidobacteriales_f_Bifidobacteriaceae_g_Bifidobacterium_s_Bifidobacterium_adolescentis_	rs74394156	T	C	0.184682	0.0400043	3.9e-06	21.3127
tinobacteria_c_Actinobacteria_o_Bifidobacteriales_f_Bifidobacteriaceae_g_Bifidobacterium_s_Bifidobacterium_adolescentis_	rs8045380	T	C	0.103317	0.0224329	4.11e-06	21.2114
k_Bacteria_p_Bacteroidetes_c_Bacteroidia_o_Bacteroidales_f_Porphyromonadaceae_g_Parabacteroides_s_Parabacteroides_unclassified_	rs10911039	G	A	0.145854	0.0316024	3.93e-06	21.3008
k_Bacteria_p_Bacteroidetes_c_Bacteroidia_o_Bacteroidales_f_Porphyromonadaceae_g_Parabacteroides_s_Parabacteroides_unclassified_	rs1580572	T	A	0.12447	0.0268435	3.54e-06	21.5008
k_Bacteria_p_Bacteroidetes_c_Bacteroidia_o_Bacteroidales_f_Porphyromonadaceae_g_Parabacteroides_s_Parabacteroides_unclassified_	rs12697058	C	T	-0.111505	0.0249869	8.1e-06	19.9142
k_Bacteria_p_Bacteroidetes_c_Bacteroidia_o_Bacteroidales_f_Porphyromonadaceae_g_Parabacteroides_s_Parabacteroides_unclassified_	rs10281779	G	A	0.108871	0.0231235	2.5e-06	22.1677
k_Bacteria_p_Bacteroidetes_c_Bacteroidia_o_Bacteroidales_f_Porphyromonadaceae_g_Parabacteroides_s_Parabacteroides_unclassified_	rs2449506	C	T	-0.150144	0.0318987	2.51e-06	22.1551
k_Bacteria_p_Bacteroidetes_c_Bacteroidia_o_Bacteroidales_f_Porphyromonadaceae_g_Parabacteroides_s_Parabacteroides_unclassified_	rs303729	G	C	0.141678	0.0318804	8.83e-06	19.7496
k_Bacteria_p_Bacteroidetes_c_Bacteroidia_o_Bacteroidales_f_Porphyromonadaceae_g_Parabacteroides_s_Parabacteroides_unclassified_	rs12809872	T	C	-0.166807	0.0317329	1.47e-07	27.6317
k_Bacteria_p_Bacteroidetes_c_Bacteroidia_o_Bacteroidales_f_Porphyromonadaceae_g_Parabacteroides_s_Parabacteroides_unclassified_	rs4943000	C	T	0.108843	0.0235487	3.8e-06	21.363
k_Bacteria_p_Firmicutes_c_Clostridia_o_Clostridiales_f_Ruminococcaceae_g_Subdoligranulum_s_Subdoligranulum_unclassified_	rs12622085	G	A	0.0817846	0.0184818	9.64e-06	19.5819
k_Bacteria_p_Firmicutes_c_Clostridia_o_Clostridiales_f_Ruminococcaceae_g_Subdoligranulum_s_Subdoligranulum_unclassified_	rs1850270	T	C	-0.0957917	0.0213093	6.95e-06	20.2077
k_Bacteria_p_Firmicutes_c_Clostridia_o_Clostridiales_f_Ruminococcaceae_g_Subdoligranulum_s_Subdoligranulum_unclassified_	rs123043	A	C	-0.0768331	0.0173477	9.47e-06	19.6162
k_Bacteria_p_Firmicutes_c_Clostridia_o_Clostridiales_f_Ruminococcaceae_g_Subdoligranulum_s_Subdoligranulum_unclassified_	rs6830068	T	G	0.0894719	0.0199309	7.15e-06	20.1521
k_Bacteria_p_Firmicutes_c_Clostridia_o_Clostridiales_f_Ruminococcaceae_g_Subdoligranulum_s_Subdoligranulum_unclassified_	rs11726764	A	C	0.148769	0.0330195	6.62e-06	20.2995
k_Bacteria_p_Firmicutes_c_Clostridia_o_Clostridiales_f_Ruminococcaceae_g_Subdoligranulum_s_Subdoligranulum_unclassified_	rs4721723	G	C	0.143047	0.030629	3.01e-06	21.8117
k_Bacteria_p_Firmicutes_c_Clostridia_o_Clostridiales_f_Ruminococcaceae_g_Subdoligranulum_s_Subdoligranulum_unclassified_	rs7000832	A	C	0.0840306	0.0173243	1.23e-06	23.5267
k_Bacteria_p_Firmicutes_c_Clostridia_o_Clostridiales_f_Ruminococcaceae_g_Subdoligranulum_s_Subdoligranulum_unclassified_	rs7104786	T	C	0.0940162	0.0186676	4.75e-07	25.3647
k_Bacteria_p_Firmicutes_c_Clostridia_o_Clostridiales_f_Ruminococcaceae_g_Subdoligranulum_s_Subdoligranulum_unclassified_	rs10836532	T	G	-0.0808891	0.0174398	3.51e-06	21.5129
k_Bacteria_p_Firmicutes_c_Clostridia_o_Clostridiales_f_Ruminococcaceae_g_Subdoligranulum_s_Subdoligranulum_unclassified_	rs2105601	C	T	0.158954	0.0350541	5.77e-06	20.5621
k_Bacteria_p_Firmicutes_c_Clostridia_o_Clostridiales_f_Ruminococcaceae_g_Subdoligranulum_s_Subdoligranulum_unclassified_	rs73044678	A	G	-0.170185	0.0370502	4.36e-06	21.0989
k_Bacteria_p_Firmicutes_c_Clostridia_o_Clostridiales_f_Ruminococcaceae_g_Subdoligranulum_s_Subdoligranulum_unclassified_	rs2317917	G	T	0.08051	0.0172368	3e-06	21.8166
k_Bacteria_p_Firmicutes_c_Clostridia_o_Clostridiales_f_Ruminococcaceae_g_Subdoligranulum_s_Subdoligranulum_unclassified_	rs225280	T	C	-0.0972736	0.0208953	3.24e-06	21.6717
k_Bacteria_p_Firmicutes_c_Clostridia_o_Clostridiales_f_Ruminococcaceae_g_Subdoligranulum_s_Subdoligranulum_unclassified_	rs4816989	G	A	-0.0789203	0.0171547	4.21e-06	21.1646
k_Bacteria_p_Bacteroidetes_c_Bacteroidia_o_Bacteroidales_f_Porphyromonadaceae_g_Parabacteroides_s_Parabacteroides_distasonis_	rs6688656	G	T	-0.0827272	0.0185553	8.26e-06	19.8775
k_Bacteria_p_Bacteroidetes_c_Bacteroidia_o_Bacteroidales_f_Porphyromonadaceae_g_Parabacteroides_s_Parabacteroides_distasonis_	rs62227335	T	C	-0.216031	0.0401629	7.49e-08	28.9324
k_Bacteria_p_Bacteroidetes_c_Bacteroidia_o_Bacteroidales_f_Porphyromonadaceae_g_Parabacteroides_s_Parabacteroides_distasonis_	rs56384338	C	G	0.0862656	0.0183788	2.68e-06	22.0314
k_Bacteria_p_Bacteroidetes_c_Bacteroidia_o_Bacteroidales_f_Porphyromonadaceae_g_Parabacteroides_s_Parabacteroides_distasonis_	rs3735683	T	C	0.10494	0.0220496	1.94e-06	22.6506
k_Bacteria_p_Bacteroidetes_c_Bacteroidia_o_Bacteroidales_f_Porphyromonadaceae_g_Parabacteroides_s_Parabacteroides_distasonis_	rs3814989	C	T	0.09487	0.0208954	5.62e-06	20.6138
k_Bacteria_p_Bacteroidetes_c_Bacteroidia_o_Bacteroidales_f_Porphyromonadaceae_g_Parabacteroides_s_Parabacteroides_distasonis_	rs6970565	C	T	-0.0869376	0.0192049	5.99e-06	20.4923
k_Bacteria_p_Bacteroidetes_c_Bacteroidia_o_Bacteroidales_f_Porphyromonadaceae_g_Parabacteroides_s_Parabacteroides_distasonis_	rs7853135	C	T	-0.0868403	0.0191875	6.01e-06	20.4835
k_Bacteria_p_Bacteroidetes_c_Bacteroidia_o_Bacteroidales_f_Porphyromonadaceae_g_Parabacteroides_s_Parabacteroides_distasonis_	rs60248492	G	C	-0.187154	0.0388118	1.42e-06	23.2526
k_Bacteria_p_Bacteroidetes_c_Bacteroidia_o_Bacteroidales_f_Porphyromonadaceae_g_Parabacteroides_s_Parabacteroides_distasonis_	rs6603134	G	A	-0.0823059	0.0183647	7.4e-06	20.086
k_Bacteria_p_Bacteroidetes_c_Bacteroidia_o_Bacteroidales_f_Prevotellaceae_g_Paraprevotella_s_Paraprevotella_unclassified_	rs891501	T	G	-0.156632	0.0329211	1.96e-06	22.6366
k_Bacteria_p_Bacteroidetes_c_Bacteroidia_o_Bacteroidales_f_Prevotellaceae_g_Paraprevotella_s_Paraprevotella_unclassified_	rs72810711	C	G	0.114394	0.0255503	7.56e-06	20.0453
k_Bacteria_p_Bacteroidetes_c_Bacteroidia_o_Bacteroidales_f_Prevotellaceae_g_Paraprevotella_s_Paraprevotella_unclassified_	rs11938983	T	C	0.108741	0.0246128	9.96e-06	19.5192
k_Bacteria_p_Bacteroidetes_c_Bacteroidia_o_Bacteroidales_f_Prevotellaceae_g_Paraprevotella_s_Paraprevotella_unclassified_	rs246783	G	A	0.109297	0.0241709	6.13e-06	20.4473
k_Bacteria_p_Bacteroidetes_c_Bacteroidia_o_Bacteroidales_f_Prevotellaceae_g_Paraprevotella_s_Paraprevotella_unclassified_	rs6465823	T	G	0.120795	0.0260739	3.61e-06	21.4628
k_Bacteria_p_Bacteroidetes_c_Bacteroidia_o_Bacteroidales_f_Prevotellaceae_g_Paraprevotella_s_Paraprevotella_unclassified_	rs7015972	A	G	0.106861	0.0234094	5e-06	20.8383
k_Bacteria_p_Bacteroidetes_c_Bacteroidia_o_Bacteroidales_f_Prevotellaceae_g_Paraprevotella_s_Paraprevotella_unclassified_	rs10760885	A	T	0.112149	0.0222536	4.67e-07	25.3973
k_Bacteria_p_Bacteroidetes_c_Bacteroidia_o_Bacteroidales_f_Prevotellaceae_g_Paraprevotella_s_Paraprevotella_unclassified_	rs1969724	A	T	0.140115	0.0307585	5.23e-06	20.751
k_Bacteria_p_Bacteroidetes_c_Bacteroidia_o_Bacteroidales_f_Prevotellaceae_g_Paraprevotella_s_Paraprevotella_unclassified_	rs4767918	C	T	0.109243	0.0235722	3.58e-06	21.4777
k_Bacteria_p_Bacteroidetes_c_Bacteroidia_o_Bacteroidales_f_Prevotellaceae_g_Paraprevotella_s_Paraprevotella_unclassified_	rs12895134	A	G	0.0995816	0.0224842	9.47e-06	19.6156
k_Bacteria_p_Firmicutes_c_Erysipelotrichia_o_Erysipelotrichales_f_Erysipelotrichaceae_g_Holdemania_s_Holdemania_filiformis_	rs72661091	A	G	0.288519	0.0588297	9.38e-07	24.0522
k_Bacteria_p_Firmicutes_c_Erysipelotrichia_o_Erysipelotrichales_f_Erysipelotrichaceae_g_Holdemania_s_Holdemania_filiformis_	rs77053869	G	A	-0.273887	0.0617996	9.34e-06	19.6413
k_Bacteria_p_Firmicutes_c_Erysipelotrichia_o_Erysipelotrichales_f_Erysipelotrichaceae_g_Holdemania_s_Holdemania_filiformis_	rs113638576	T	C	-0.215824	0.0477445	6.17e-06	20.4341
k_Bacteria_p_Bacteroidetes_c_Bacteroidia_o_Bacteroidales_	rs2807619	T	C	0.12989	0.0288403	6.68e-06	20.2841
k_Bacteria_p_Bacteroidetes_c_Bacteroidia_o_Bacteroidales_	rs10158939	A	G	0.0808508	0.0174673	3.68e-06	21.4248
k_Bacteria_p_Bacteroidetes_c_Bacteroidia_o_Bacteroidales_	rs1023692	C	T	-0.0987338	0.0198976	6.97e-07	24.6223
k_Bacteria_p_Bacteroidetes_c_Bacteroidia_o_Bacteroidales_	rs9843097	T	C	0.0867558	0.0190768	5.42e-06	20.6816
k_Bacteria_p_Bacteroidetes_c_Bacteroidia_o_Bacteroidales_	rs2603095	T	G	-0.0852399	0.0186016	4.6e-06	20.9984
k_Bacteria_p_Bacteroidetes_c_Bacteroidia_o_Bacteroidales_	rs73098732	A	G	0.0995352	0.0218816	5.4e-06	20.6916
k_Bacteria_p_Bacteroidetes_c_Bacteroidia_o_Bacteroidales_	rs13283363	G	A	0.164549	0.0311082	1.23e-07	27.9794
k_Bacteria_p_Bacteroidetes_c_Bacteroidia_o_Bacteroidales_	rs74949229	A	G	0.147441	0.0284367	2.16e-07	26.883
k_Bacteria_p_Bacteroidetes_c_Bacteroidia_o_Bacteroidales_	rs10836532	T	G	0.0839359	0.0175508	1.73e-06	22.8718
k_Bacteria_p_Bacteroidetes_c_Bacteroidia_o_Bacteroidales_	rs28538857	T	C	0.176927	0.0392322	6.49e-06	20.3377
k_Bacteria_p_Bacteroidetes_c_Bacteroidia_o_Bacteroidales_	rs11657406	T	G	-0.101785	0.0218457	3.17e-06	21.7087
k_Bacteria_p_Bacteroidetes_c_Bacteroidia_o_Bacteroidales_	rs783253	C	T	-0.0833995	0.0188585	9.76e-06	19.5574
k_Bacteria_p_Bacteroidetes_c_Bacteroidia_o_Bacteroidales_	rs2698177	G	A	-0.171814	0.0364749	2.47e-06	22.1886
k_Bacteria_p_Actinobacteria_c_Actinobacteria_o_Coriobacteriales_f_Coriobacteriaceae_g_Gordonibacter_s_Gordonibacter_pamelaeae_	rs7553861	G	T	-0.205731	0.0450735	5.01e-06	20.8333
k_Bacteria_p_Actinobacteria_c_Actinobacteria_o_Coriobacteriales_f_Coriobacteriaceae_g_Gordonibacter_s_Gordonibacter_pamelaeae_	rs12637754	G	A	-0.295809	0.0665444	8.78e-06	19.7607
k_Bacteria_p_Actinobacteria_c_Actinobacteria_o_Coriobacteriales_f_Coriobacteriaceae_g_Gordonibacter_s_Gordonibacter_pamelaeae_	rs2966752	G	A	0.209792	0.044229	2.1e-06	22.499
k_Bacteria_p_Actinobacteria_c_Actinobacteria_o_Coriobacteriales_f_Coriobacteriaceae_g_Gordonibacter_s_Gordonibacter_pamelaeae_	rs62481637	C	T	0.310466	0.0668346	3.4e-06	21.5787
k_Bacteria_p_Firmicutes_c_Clostridia_o_Clostridiales_f_Oscillospiraceae_	rs56001939	C	T	-0.0795853	0.0170427	3.02e-06	21.8066
k_Bacteria_p_Firmicutes_c_Clostridia_o_Clostridiales_f_Oscillospiraceae_	rs13119423	C	A	-0.110371	0.0239806	4.17e-06	21.1831
k_Bacteria_p_Firmicutes_c_Clostridia_o_Clostridiales_f_Oscillospiraceae_	rs55682375	A	G	-0.158559	0.0351998	6.65e-06	20.291
k_Bacteria_p_Firmicutes_c_Clostridia_o_Clostridiales_f_Oscillospiraceae_	rs10769221	A	G	0.141694	0.027228	1.95e-07	27.0813
k_Bacteria_p_Firmicutes_c_Clostridia_o_Clostridiales_f_Oscillospiraceae_	rs12446334	G	A	0.0938369	0.0200605	2.9e-06	21.8808
k_Bacteria_p_Firmicutes_c_Clostridia_o_Clostridiales_f_Oscillospiraceae_	rs7255582	T	C	-0.0800168	0.0169181	2.25e-06	22.3697
k_Bacteria_p_Firmicutes_c_Clostridia_o_Clostridiales_f_Oscillospiraceae_	rs34865636	T	A	-0.0828569	0.0176735	2.76e-06	21.9792
k_Bacteria_p_Firmicutes_c_Clostridia_o_Clostridiales_f_Oscillospiraceae_	rs11087270	T	A	0.0873817	0.0185193	2.38e-06	22.2635
k_Bacteria_p_Actinobacteria_c_Actinobacteria_o_Actinomycetales_f_Micrococcaceae_g_Rothia_s_Rothia_mucilaginosa_	rs616801	A	G	0.239717	0.0533128	6.91e-06	20.2178
k_Bacteria_p_Actinobacteria_c_Actinobacteria_o_Actinomycetales_f_Micrococcaceae_g_Rothia_s_Rothia_mucilaginosa_	rs1576176	C	A	-0.168022	0.0380378	1e-05	19.512
k_Bacteria_p_Actinobacteria_c_Actinobacteria_o_Actinomycetales_f_Micrococcaceae_g_Rothia_s_Rothia_mucilaginosa_	rs17049177	A	G	-0.266492	0.0540994	8.39e-07	24.2652
k_Bacteria_p_Actinobacteria_c_Actinobacteria_o_Actinomycetales_f_Micrococcaceae_g_Rothia_s_Rothia_mucilaginosa_	rs888195	C	G	0.161843	0.034311	2.39e-06	22.2496
k_Bacteria_p_Bacteroidetes_c_Bacteroidia_o_Bacteroidales_f_Rikenellaceae_g_Alistipes_s_Alistipes_sp_AP11_	rs2293915	T	A	0.13124	0.0291578	6.76e-06	20.2594
k_Bacteria_p_Bacteroidetes_c_Bacteroidia_o_Bacteroidales_f_Rikenellaceae_g_Alistipes_s_Alistipes_sp_AP11_	rs12022867	T	C	-0.189732	0.0412005	4.12e-06	21.2068
k_Bacteria_p_Bacteroidetes_c_Bacteroidia_o_Bacteroidales_f_Rikenellaceae_g_Alistipes_s_Alistipes_sp_AP11_	rs55790429	G	C	0.124676	0.0280645	8.89e-06	19.7357
k_Bacteria_p_Bacteroidetes_c_Bacteroidia_o_Bacteroidales_f_Rikenellaceae_g_Alistipes_s_Alistipes_sp_AP11_	rs28450200	T	C	0.193309	0.0340527	1.37e-08	32.2256
k_Bacteria_p_Bacteroidetes_c_Bacteroidia_o_Bacteroidales_f_Rikenellaceae_g_Alistipes_s_Alistipes_sp_AP11_	rs34886974	T	C	-0.187095	0.0422432	9.47e-06	19.6161
k_Bacteria_p_Bacteroidetes_c_Bacteroidia_o_Bacteroidales_f_Rikenellaceae_g_Alistipes_s_Alistipes_sp_AP11_	rs13333427	G	A	-0.279033	0.0598337	3.11e-06	21.748
k_Bacteria_p_Bacteroidetes_c_Bacteroidia_o_Bacteroidales_f_Rikenellaceae_g_Alistipes_s_Alistipes_sp_AP11_	rs1553042	A	G	0.139351	0.0287564	1.26e-06	23.4829
k_Bacteria_p_Bacteroidetes_c_Bacteroidia_o_Bacteroidales_f_Rikenellaceae_g_Alistipes_s_Alistipes_sp_AP11_	rs71385354	C	G	0.241135	0.0538235	7.46e-06	20.0713
k_Bacteria_p_Bacteroidetes_c_Bacteroidia_o_Bacteroidales_f_Rikenellaceae_g_Alistipes_s_Alistipes_sp_AP11_	rs9958338	T	C	0.119481	0.0262257	5.22e-06	20.7562
k_Bacteria_p_Bacteroidetes_c_Bacteroidia_o_Bacteroidales_f_Rikenellaceae_g_Alistipes_s_Alistipes_sp_AP11_	rs11664566	T	C	0.161176	0.0361661	8.33e-06	19.8607
k_Bacteria_p_Bacteroidetes_c_Bacteroidia_o_Bacteroidales_f_Rikenellaceae_g_Alistipes_s_Alistipes_sp_AP11_	rs363031	A	C	0.3004	0.0677435	9.23e-06	19.6637
k_Bacteria_p_Bacteroidetes_c_Bacteroidia_o_Bacteroidales_f_Rikenellaceae_g_Alistipes_s_Alistipes_sp_AP11_	rs73147950	A	C	-0.146211	0.0323458	6.18e-06	20.4328
k_Bacteria_p_Firmicutes_c_Negativicutes_o_Selenomonadales_f_Veillonellaceae_g_Dialister_	rs4832418	A	G	-0.136148	0.0306632	8.99e-06	19.7147
k_Bacteria_p_Firmicutes_c_Negativicutes_o_Selenomonadales_f_Veillonellaceae_g_Dialister_	rs35335925	C	G	-0.132772	0.0294942	6.74e-06	20.2648
k_Bacteria_p_Firmicutes_c_Negativicutes_o_Selenomonadales_f_Veillonellaceae_g_Dialister_	rs7761067	C	T	0.132943	0.0300149	9.46e-06	19.6182
k_Bacteria_p_Firmicutes_c_Negativicutes_o_Selenomonadales_f_Veillonellaceae_g_Dialister_	rs73519430	C	T	-0.208614	0.045703	5.01e-06	20.8351
k_Bacteria_p_Firmicutes_c_Negativicutes_o_Selenomonadales_f_Veillonellaceae_g_Dialister_	rs2499076	A	G	-0.187924	0.0405854	3.65e-06	21.44
k_Bacteria_p_Firmicutes_c_Negativicutes_o_Selenomonadales_f_Veillonellaceae_g_Dialister_	rs2967172	A	G	-0.143636	0.0274092	1.6e-07	27.4619
k_Bacteria_p_Bacteroidetes_c_Bacteroidia_o_Bacteroidales_f_Rikenellaceae_	rs4949447	G	A	-0.0771561	0.017272	7.93e-06	19.9552
k_Bacteria_p_Bacteroidetes_c_Bacteroidia_o_Bacteroidales_f_Rikenellaceae_	rs11211406	A	C	0.0919539	0.0196408	2.84e-06	21.919
k_Bacteria_p_Bacteroidetes_c_Bacteroidia_o_Bacteroidales_f_Rikenellaceae_	rs952822	A	G	0.0752055	0.016669	6.43e-06	20.3553
k_Bacteria_p_Bacteroidetes_c_Bacteroidia_o_Bacteroidales_f_Rikenellaceae_	rs73344869	T	C	0.172423	0.0307724	2.1e-08	31.3955
k_Bacteria_p_Bacteroidetes_c_Bacteroidia_o_Bacteroidales_f_Rikenellaceae_	rs2465506	T	C	-0.145905	0.0315429	3.74e-06	21.3963
k_Bacteria_p_Bacteroidetes_c_Bacteroidia_o_Bacteroidales_f_Rikenellaceae_	rs61881300	T	C	-0.100451	0.022395	7.28e-06	20.1191
k_Bacteria_p_Bacteroidetes_c_Bacteroidia_o_Bacteroidales_f_Rikenellaceae_	rs74459573	C	T	0.088645	0.0200009	9.33e-06	19.6431
k_Bacteria_p_Bacteroidetes_c_Bacteroidia_o_Bacteroidales_f_Rikenellaceae_	rs77318370	G	A	0.172751	0.0388572	8.76e-06	19.7651
k_Bacteria_p_Bacteroidetes_c_Bacteroidia_o_Bacteroidales_f_Rikenellaceae_	rs9511112	G	A	0.0896655	0.0199605	7.05e-06	20.1794
k_Bacteria_p_Bacteroidetes_c_Bacteroidia_o_Bacteroidales_f_Rikenellaceae_	rs6131687	A	G	-0.0715726	0.0160778	8.52e-06	19.8171
k_Bacteria_p_Firmicutes_c_Clostridia_o_Clostridiales_f_Eubacteriaceae_g_Eubacterium_s_Eubacterium_eligens_	rs10927575	C	G	0.120728	0.0267334	6.3e-06	20.3941
k_Bacteria_p_Firmicutes_c_Clostridia_o_Clostridiales_f_Eubacteriaceae_g_Eubacterium_s_Eubacterium_eligens_	rs11678514	C	T	-0.101888	0.0212403	1.61e-06	23.0105
k_Bacteria_p_Firmicutes_c_Clostridia_o_Clostridiales_f_Eubacteriaceae_g_Eubacterium_s_Eubacterium_eligens_	rs56105508	C	G	0.120423	0.0269748	8.03e-06	19.9299
k_Bacteria_p_Firmicutes_c_Clostridia_o_Clostridiales_f_Eubacteriaceae_g_Eubacterium_s_Eubacterium_eligens_	rs13060820	T	C	-0.165915	0.0361856	4.54e-06	21.0232
k_Bacteria_p_Firmicutes_c_Clostridia_o_Clostridiales_f_Eubacteriaceae_g_Eubacterium_s_Eubacterium_eligens_	rs77362317	G	T	0.162865	0.0337338	1.38e-06	23.309
k_Bacteria_p_Firmicutes_c_Clostridia_o_Clostridiales_f_Eubacteriaceae_g_Eubacterium_s_Eubacterium_eligens_	rs11933020	C	T	0.103443	0.0203323	3.63e-07	25.884
k_Bacteria_p_Firmicutes_c_Clostridia_o_Clostridiales_f_Eubacteriaceae_g_Eubacterium_s_Eubacterium_eligens_	rs79969063	C	A	-0.160806	0.0359854	7.87e-06	19.9688
k_Bacteria_p_Firmicutes_c_Clostridia_o_Clostridiales_f_Eubacteriaceae_g_Eubacterium_s_Eubacterium_eligens_	rs6922056	G	T	0.112878	0.0222686	4e-07	25.694
k_Bacteria_p_Firmicutes_c_Clostridia_o_Clostridiales_f_Eubacteriaceae_g_Eubacterium_s_Eubacterium_eligens_	rs396720	T	C	0.0884819	0.0197847	7.74e-06	20.001
k_Bacteria_p_Firmicutes_c_Clostridia_o_Clostridiales_f_Eubacteriaceae_g_Eubacterium_s_Eubacterium_eligens_	rs4268153	A	G	-0.132382	0.029659	8.06e-06	19.9226
k_Bacteria_p_Firmicutes_c_Clostridia_o_Clostridiales_f_Eubacteriaceae_g_Eubacterium_s_Eubacterium_eligens_	rs2184120	C	T	0.159484	0.0354557	6.86e-06	20.2331
k_Bacteria_p_Firmicutes_c_Clostridia_o_Clostridiales_f_Eubacteriaceae_g_Eubacterium_s_Eubacterium_eligens_	rs4775557	C	T	-0.18014	0.0387317	3.3e-06	21.6315
k_Bacteria_p_Firmicutes_c_Clostridia_o_Clostridiales_f_Eubacteriaceae_g_Eubacterium_s_Eubacterium_eligens_	rs2426807	C	T	-0.113657	0.0255081	8.36e-06	19.8535
k_Bacteria_p_Firmicutes_c_Clostridia_o_Clostridiales_f_Eubacteriaceae_g_Eubacterium_s_Eubacterium_ramulus_	rs9804152	C	T	-0.134336	0.0275221	1.06e-06	23.8244
k_Bacteria_p_Firmicutes_c_Clostridia_o_Clostridiales_f_Eubacteriaceae_g_Eubacterium_s_Eubacterium_ramulus_	rs12474753	T	C	0.243283	0.0527119	3.92e-06	21.3013
k_Bacteria_p_Firmicutes_c_Clostridia_o_Clostridiales_f_Eubacteriaceae_g_Eubacterium_s_Eubacterium_ramulus_	rs6731499	G	A	-0.114822	0.0256509	7.59e-06	20.0376
k_Bacteria_p_Firmicutes_c_Clostridia_o_Clostridiales_f_Eubacteriaceae_g_Eubacterium_s_Eubacterium_ramulus_	rs113157937	T	C	0.213265	0.0456803	3.03e-06	21.7963
k_Bacteria_p_Firmicutes_c_Clostridia_o_Clostridiales_f_Eubacteriaceae_g_Eubacterium_s_Eubacterium_ramulus_	rs2368038	T	A	0.13135	0.0293294	7.52e-06	20.0564
k_Bacteria_p_Firmicutes_c_Clostridia_o_Clostridiales_f_Eubacteriaceae_g_Eubacterium_s_Eubacterium_ramulus_	rs75578397	A	T	0.177351	0.0398192	8.43e-06	19.8372
k_Bacteria_p_Firmicutes_c_Clostridia_o_Clostridiales_f_Eubacteriaceae_g_Eubacterium_s_Eubacterium_ramulus_	rs10961097	T	C	-0.149816	0.0337994	9.31e-06	19.647
k_Bacteria_p_Firmicutes_c_Clostridia_o_Clostridiales_f_Eubacteriaceae_g_Eubacterium_s_Eubacterium_ramulus_	rs6590368	T	C	0.12484	0.0277199	6.68e-06	20.2825
k_Bacteria_p_Firmicutes_c_Clostridia_o_Clostridiales_f_Eubacteriaceae_g_Eubacterium_s_Eubacterium_ramulus_	rs10848471	A	C	0.144177	0.0306873	2.62e-06	22.0737
k_Bacteria_p_Firmicutes_c_Clostridia_o_Clostridiales_f_Eubacteriaceae_g_Eubacterium_s_Eubacterium_ramulus_	rs12935244	C	A	-0.124334	0.0241866	2.74e-07	26.4257
k_Bacteria_p_Firmicutes_c_Clostridia_o_Clostridiales_f_Eubacteriaceae_g_Eubacterium_s_Eubacterium_rectale_	rs6695790	G	T	-0.080517	0.0165939	1.22e-06	23.544
k_Bacteria_p_Firmicutes_c_Clostridia_o_Clostridiales_f_Eubacteriaceae_g_Eubacterium_s_Eubacterium_rectale_	rs36042240	C	G	0.125081	0.0279507	7.64e-06	20.026
k_Bacteria_p_Firmicutes_c_Clostridia_o_Clostridiales_f_Eubacteriaceae_g_Eubacterium_s_Eubacterium_rectale_	rs72645666	A	G	0.079789	0.0177283	6.77e-06	20.2558
k_Bacteria_p_Firmicutes_c_Clostridia_o_Clostridiales_f_Eubacteriaceae_g_Eubacterium_s_Eubacterium_rectale_	rs2449527	A	G	0.0850013	0.0189826	7.54e-06	20.0511
k_Bacteria_p_Firmicutes_c_Clostridia_o_Clostridiales_f_Eubacteriaceae_g_Eubacterium_s_Eubacterium_rectale_	rs1890115	T	G	0.11834	0.0258878	4.85e-06	20.8963
k_Bacteria_p_Firmicutes_c_Clostridia_o_Clostridiales_f_Eubacteriaceae_g_Eubacterium_s_Eubacterium_rectale_	rs4333970	A	G	0.0872277	0.018424	2.2e-06	22.415
k_Bacteria_p_Firmicutes_c_Clostridia_o_Clostridiales_f_Eubacteriaceae_g_Eubacterium_s_Eubacterium_rectale_	rs1939678	G	A	0.0722317	0.0163446	9.9e-06	19.5302
k_Bacteria_p_Firmicutes_c_Clostridia_o_Clostridiales_f_Eubacteriaceae_g_Eubacterium_s_Eubacterium_rectale_	rs12807499	A	G	0.129032	0.0283876	5.48e-06	20.6604
k_Bacteria_p_Firmicutes_c_Clostridia_o_Clostridiales_f_Eubacteriaceae_g_Eubacterium_s_Eubacterium_rectale_	rs1452438	G	A	-0.0811965	0.0179508	6.09e-06	20.4601
k_Bacteria_p_Firmicutes_c_Clostridia_o_Clostridiales_f_Eubacteriaceae_g_Eubacterium_s_Eubacterium_rectale_	rs1867204	G	C	0.0755096	0.0166075	5.45e-06	20.6725
k_Bacteria_p_Firmicutes_c_Clostridia_o_Clostridiales_f_Eubacteriaceae_g_Eubacterium_s_Eubacterium_rectale_	rs6021385	C	G	-0.0816426	0.0180696	6.24e-06	20.4143
k_Bacteria_p_Firmicutes_c_Clostridia_o_Clostridiales_f_Eubacteriaceae_g_Eubacterium_s_Eubacterium_siraeum_	rs1358421	A	G	0.0902218	0.0197074	4.69e-06	20.9586
k_Bacteria_p_Firmicutes_c_Clostridia_o_Clostridiales_f_Eubacteriaceae_g_Eubacterium_s_Eubacterium_siraeum_	rs35239958	C	T	0.0892958	0.0199528	7.63e-06	20.0288
k_Bacteria_p_Firmicutes_c_Clostridia_o_Clostridiales_f_Eubacteriaceae_g_Eubacterium_s_Eubacterium_siraeum_	rs66806908	G	C	0.136893	0.03086	9.17e-06	19.6775
k_Bacteria_p_Firmicutes_c_Clostridia_o_Clostridiales_f_Eubacteriaceae_g_Eubacterium_s_Eubacterium_siraeum_	rs7665837	C	G	-0.0864051	0.0194917	9.3e-06	19.6507
k_Bacteria_p_Firmicutes_c_Clostridia_o_Clostridiales_f_Eubacteriaceae_g_Eubacterium_s_Eubacterium_siraeum_	rs28706788	A	G	0.0829043	0.0185813	8.13e-06	19.9067
k_Bacteria_p_Firmicutes_c_Clostridia_o_Clostridiales_f_Eubacteriaceae_g_Eubacterium_s_Eubacterium_siraeum_	rs2717881	A	T	0.165026	0.0370288	8.32e-06	19.8621
k_Bacteria_p_Firmicutes_c_Clostridia_o_Clostridiales_f_Eubacteriaceae_g_Eubacterium_s_Eubacterium_siraeum_	rs2906787	C	T	0.172041	0.0385918	8.27e-06	19.8735
k_Bacteria_p_Firmicutes_c_Clostridia_o_Clostridiales_f_Eubacteriaceae_g_Eubacterium_s_Eubacterium_siraeum_	rs11002091	C	T	0.0879087	0.0195012	6.55e-06	20.3207
k_Bacteria_p_Firmicutes_c_Clostridia_o_Clostridiales_f_Eubacteriaceae_g_Eubacterium_s_Eubacterium_siraeum_	rs9805811	G	A	-0.0971784	0.0208476	3.14e-06	21.7283
k_Bacteria_p_Firmicutes_c_Clostridia_o_Clostridiales_f_Eubacteriaceae_g_Eubacterium_s_Eubacterium_siraeum_	rs117632297	A	G	-0.172677	0.0388452	8.78e-06	19.7603
k_Bacteria_p_Firmicutes_c_Clostridia_o_Clostridiales_f_Eubacteriaceae_g_Eubacterium_s_Eubacterium_siraeum_	rs8050653	G	A	-0.085848	0.0193864	9.5e-06	19.6096
k_Bacteria_p_Firmicutes_c_Clostridia_o_Clostridiales_f_Eubacteriaceae_g_Eubacterium_s_Eubacterium_siraeum_	rs74413687	A	G	0.162183	0.0360487	6.83e-06	20.241
k_Bacteria_p_Firmicutes_c_Clostridia_o_Clostridiales_f_Eubacteriaceae_g_Eubacterium_s_Eubacterium_siraeum_	rs2660277	G	T	-0.0930074	0.0188939	8.54e-07	24.2322
k_Bacteria_p_Firmicutes_c_Clostridia_o_Clostridiales_f_Eubacteriaceae_g_Eubacterium_s_Eubacterium_siraeum_	rs544964	G	A	-0.0849199	0.0189097	7.1e-06	20.1673
k_Bacteria_p_Firmicutes_c_Clostridia_o_Clostridiales_f_Eubacteriaceae_g_Eubacterium_s_Eubacterium_siraeum_	rs13040204	G	A	0.117823	0.0255187	3.89e-06	21.3179
k_Bacteria_p_Bacteroidetes_c_Bacteroidia_o_Bacteroidales_f_Bacteroidaceae_g_Bacteroides_s_Bacteroides_dorei_	rs11708946	A	C	-0.0909564	0.0204953	9.08e-06	19.695
k_Bacteria_p_Bacteroidetes_c_Bacteroidia_o_Bacteroidales_f_Bacteroidaceae_g_Bacteroides_s_Bacteroides_dorei_	rs795988	C	T	0.0819852	0.0184011	8.37e-06	19.8509
k_Bacteria_p_Bacteroidetes_c_Bacteroidia_o_Bacteroidales_f_Bacteroidaceae_g_Bacteroides_s_Bacteroides_dorei_	rs9313811	T	G	-0.118995	0.0227144	1.62e-07	27.4445
k_Bacteria_p_Bacteroidetes_c_Bacteroidia_o_Bacteroidales_f_Bacteroidaceae_g_Bacteroides_s_Bacteroides_dorei_	rs72819063	A	G	-0.157902	0.0319381	7.65e-07	24.4433
k_Bacteria_p_Bacteroidetes_c_Bacteroidia_o_Bacteroidales_f_Bacteroidaceae_g_Bacteroides_s_Bacteroides_dorei_	rs62523331	G	A	0.124893	0.0270739	3.97e-06	21.2802
k_Bacteria_p_Bacteroidetes_c_Bacteroidia_o_Bacteroidales_f_Bacteroidaceae_g_Bacteroides_s_Bacteroides_dorei_	rs2721884	A	G	0.0940826	0.018166	2.23e-07	26.8225
k_Bacteria_p_Bacteroidetes_c_Bacteroidia_o_Bacteroidales_f_Bacteroidaceae_g_Bacteroides_s_Bacteroides_dorei_	rs2291958	C	T	0.098199	0.0221222	9.04e-06	19.7041
k_Bacteria_p_Bacteroidetes_c_Bacteroidia_o_Bacteroidales_f_Bacteroidaceae_g_Bacteroides_s_Bacteroides_dorei_	rs10119693	A	G	-0.081408	0.0172789	2.46e-06	22.1973
k_Bacteria_p_Bacteroidetes_c_Bacteroidia_o_Bacteroidales_f_Bacteroidaceae_g_Bacteroides_s_Bacteroides_dorei_	rs6585011	A	G	0.0869271	0.01948	8.11e-06	19.9128
k_Bacteria_p_Bacteroidetes_c_Bacteroidia_o_Bacteroidales_f_Bacteroidaceae_g_Bacteroides_s_Bacteroides_dorei_	rs11037453	C	T	0.149524	0.0317478	2.48e-06	22.1817
k_Bacteria_p_Bacteroidetes_c_Bacteroidia_o_Bacteroidales_f_Bacteroidaceae_g_Bacteroides_s_Bacteroides_dorei_	rs7998315	A	G	-0.0861361	0.0193946	8.94e-06	19.7247
k_Bacteria_p_Bacteroidetes_c_Bacteroidia_o_Bacteroidales_f_Bacteroidaceae_g_Bacteroides_s_Bacteroides_dorei_	rs9518837	T	C	-0.086536	0.0190852	5.78e-06	20.559
k_Bacteria_p_Bacteroidetes_c_Bacteroidia_o_Bacteroidales_f_Bacteroidaceae_g_Bacteroides_s_Bacteroides_dorei_	rs227442	T	C	0.108916	0.0225637	1.39e-06	23.3003
k_Bacteria_p_Bacteroidetes_c_Bacteroidia_o_Bacteroidales_f_Bacteroidaceae_g_Bacteroides_s_Bacteroides_dorei_	rs387171	A	G	-0.0772341	0.0173479	8.5e-06	19.8209
k_Bacteria_p_Bacteroidetes_c_Bacteroidia_o_Bacteroidales_f_Bacteroidaceae_g_Bacteroides_s_Bacteroides_dorei_	rs838134	C	A	-0.0969861	0.019652	8.01e-07	24.3561
k_Bacteria_p_Firmicutes_c_Erysipelotrichia_o_Erysipelotrichales_f_Erysipelotrichaceae_g_Erysipelotrichaceae_noname_	rs10915295	G	T	0.134028	0.0294005	5.15e-06	20.7818
k_Bacteria_p_Firmicutes_c_Erysipelotrichia_o_Erysipelotrichales_f_Erysipelotrichaceae_g_Erysipelotrichaceae_noname_	rs71510947	G	A	-0.177112	0.0387512	4.87e-06	20.8894
k_Bacteria_p_Firmicutes_c_Erysipelotrichia_o_Erysipelotrichales_f_Erysipelotrichaceae_g_Erysipelotrichaceae_noname_	rs7671513	C	T	-0.127518	0.0263971	1.36e-06	23.3361
k_Bacteria_p_Firmicutes_c_Erysipelotrichia_o_Erysipelotrichales_f_Erysipelotrichaceae_g_Erysipelotrichaceae_noname_	rs2926850	C	A	-0.137501	0.027646	6.57e-07	24.7369
k_Bacteria_p_Firmicutes_c_Erysipelotrichia_o_Erysipelotrichales_f_Erysipelotrichaceae_g_Erysipelotrichaceae_noname_	rs13238712	G	T	0.242955	0.0539809	6.77e-06	20.2567
k_Bacteria_p_Firmicutes_c_Erysipelotrichia_o_Erysipelotrichales_f_Erysipelotrichaceae_g_Erysipelotrichaceae_noname_	rs6557756	A	C	0.126101	0.0284315	9.2e-06	19.6714
k_Bacteria_p_Firmicutes_c_Erysipelotrichia_o_Erysipelotrichales_f_Erysipelotrichaceae_g_Erysipelotrichaceae_noname_	rs76706020	C	T	0.169223	0.0375402	6.55e-06	20.3202
k_Bacteria_p_Firmicutes_c_Erysipelotrichia_o_Erysipelotrichales_f_Erysipelotrichaceae_g_Erysipelotrichaceae_noname_	rs9316496	A	G	0.159552	0.035188	5.78e-06	20.5597
k_Bacteria_p_Firmicutes_c_Erysipelotrichia_o_Erysipelotrichales_f_Erysipelotrichaceae_g_Erysipelotrichaceae_noname_	rs61956724	T	C	-0.309637	0.0604889	3.07e-07	26.2031
k_Bacteria_p_Firmicutes_c_Erysipelotrichia_o_Erysipelotrichales_f_Erysipelotrichaceae_g_Erysipelotrichaceae_noname_	rs444953	C	T	0.140718	0.0288332	1.06e-06	23.8185
k_Bacteria_p_Firmicutes_c_Erysipelotrichia_o_Erysipelotrichales_f_Erysipelotrichaceae_g_Erysipelotrichaceae_noname_	rs4338887	A	G	-0.139221	0.0289889	1.57e-06	23.0645
k_Bacteria_p_Firmicutes_c_Erysipelotrichia_o_Erysipelotrichales_f_Erysipelotrichaceae_g_Erysipelotrichaceae_noname_	rs139790375	T	C	-0.190115	0.0423962	7.32e-06	20.1085
k_Bacteria_p_Firmicutes_c_Clostridia_o_Clostridiales_f_Lachnospiraceae_g_Blautia_s_Ruminococcus_torques_	rs11161562	G	C	-0.113617	0.0243498	3.07e-06	21.7721
k_Bacteria_p_Firmicutes_c_Clostridia_o_Clostridiales_f_Lachnospiraceae_g_Blautia_s_Ruminococcus_torques_	rs13109150	T	C	0.103254	0.0228214	6.06e-06	20.4706
k_Bacteria_p_Firmicutes_c_Clostridia_o_Clostridiales_f_Lachnospiraceae_g_Blautia_s_Ruminococcus_torques_	rs4457100	G	A	0.124402	0.0268351	3.56e-06	21.4905
k_Bacteria_p_Firmicutes_c_Clostridia_o_Clostridiales_f_Lachnospiraceae_g_Blautia_s_Ruminococcus_torques_	rs61213519	T	A	-0.189805	0.0411906	4.07e-06	21.2333
k_Bacteria_p_Firmicutes_c_Clostridia_o_Clostridiales_f_Lachnospiraceae_g_Blautia_s_Ruminococcus_torques_	rs17696544	G	A	-0.161229	0.0334158	1.4e-06	23.2799
k_Bacteria_p_Firmicutes_c_Clostridia_o_Clostridiales_f_Lachnospiraceae_g_Blautia_s_Ruminococcus_torques_	rs2229594	T	C	0.124754	0.0277787	7.09e-06	20.1689
k_Bacteria_p_Firmicutes_c_Clostridia_o_Clostridiales_f_Lachnospiraceae_g_Blautia_s_Ruminococcus_torques_	rs10832975	G	C	-0.112605	0.0220272	3.19e-07	26.1333
k_Bacteria_p_Firmicutes_c_Clostridia_o_Clostridiales_f_Lachnospiraceae_g_Blautia_s_Ruminococcus_torques_	rs775133	G	C	-0.100685	0.0219054	4.3e-06	21.1267
k_Bacteria_p_Bacteroidetes_c_Bacteroidia_o_Bacteroidales_f_Rikenellaceae_g_Alistipes_s_Alistipes_finegoldii_	rs12028677	T	C	-0.108937	0.0236079	3.94e-06	21.2931
k_Bacteria_p_Bacteroidetes_c_Bacteroidia_o_Bacteroidales_f_Rikenellaceae_g_Alistipes_s_Alistipes_finegoldii_	rs57119184	T	C	0.0878396	0.0197668	8.84e-06	19.7473
k_Bacteria_p_Bacteroidetes_c_Bacteroidia_o_Bacteroidales_f_Rikenellaceae_g_Alistipes_s_Alistipes_finegoldii_	rs12192901	A	G	0.112476	0.0238178	2.33e-06	22.3006
k_Bacteria_p_Bacteroidetes_c_Bacteroidia_o_Bacteroidales_f_Rikenellaceae_g_Alistipes_s_Alistipes_finegoldii_	rs60475061	A	G	-0.117157	0.026068	6.98e-06	20.1985
k_Bacteria_p_Bacteroidetes_c_Bacteroidia_o_Bacteroidales_f_Rikenellaceae_g_Alistipes_s_Alistipes_finegoldii_	rs67032605	G	A	0.119297	0.0262192	5.36e-06	20.7025
k_Bacteria_p_Bacteroidetes_c_Bacteroidia_o_Bacteroidales_f_Rikenellaceae_g_Alistipes_s_Alistipes_finegoldii_	rs10829629	T	C	0.0813715	0.0171055	1.96e-06	22.6294
k_Bacteria_p_Bacteroidetes_c_Bacteroidia_o_Bacteroidales_f_Rikenellaceae_g_Alistipes_s_Alistipes_finegoldii_	rs7962165	G	T	-0.0956743	0.0206046	3.43e-06	21.5607
k_Bacteria_p_Bacteroidetes_c_Bacteroidia_o_Bacteroidales_f_Rikenellaceae_g_Alistipes_s_Alistipes_finegoldii_	rs13381124	G	A	0.14335	0.0323427	9.33e-06	19.6446
k_Bacteria_p_Bacteroidetes_c_Bacteroidia_o_Bacteroidales_f_Rikenellaceae_g_Alistipes_s_Alistipes_finegoldii_	rs10407049	C	G	0.088168	0.0178406	7.73e-07	24.4232
k_Bacteria_p_Bacteroidetes_c_Bacteroidia_o_Bacteroidales_f_Rikenellaceae_g_Alistipes_s_Alistipes_finegoldii_	rs111585182	T	G	-0.159958	0.0356824	7.37e-06	20.0958
k_Bacteria_p_Bacteroidetes_c_Bacteroidia_o_Bacteroidales_f_Rikenellaceae_g_Alistipes_s_Alistipes_putredinis_	rs143528380	T	C	-0.166716	0.0370242	6.7e-06	20.276
k_Bacteria_p_Bacteroidetes_c_Bacteroidia_o_Bacteroidales_f_Rikenellaceae_g_Alistipes_s_Alistipes_putredinis_	rs6459977	G	A	-0.0834013	0.0188709	9.89e-06	19.5327
k_Bacteria_p_Bacteroidetes_c_Bacteroidia_o_Bacteroidales_f_Rikenellaceae_g_Alistipes_s_Alistipes_putredinis_	rs3118528	G	A	-0.0933371	0.0210221	9e-06	19.7132
k_Bacteria_p_Bacteroidetes_c_Bacteroidia_o_Bacteroidales_f_Rikenellaceae_g_Alistipes_s_Alistipes_putredinis_	rs874372	G	C	0.112555	0.0250319	6.91e-06	20.2182
k_Bacteria_p_Bacteroidetes_c_Bacteroidia_o_Bacteroidales_f_Rikenellaceae_g_Alistipes_s_Alistipes_putredinis_	rs2241820	T	C	-0.077173	0.0163185	2.25e-06	22.3652
k_Bacteria_p_Bacteroidetes_c_Bacteroidia_o_Bacteroidales_f_Rikenellaceae_g_Alistipes_s_Alistipes_putredinis_	rs6489044	C	T	-0.077538	0.0171743	6.34e-06	20.3832
k_Bacteria_p_Bacteroidetes_c_Bacteroidia_o_Bacteroidales_f_Rikenellaceae_g_Alistipes_s_Alistipes_putredinis_	rs77715803	A	G	-0.102709	0.0228548	6.99e-06	20.1961
k_Bacteria_p_Firmicutes_c_Erysipelotrichia_o_Erysipelotrichales_	rs78685125	T	C	-0.174418	0.0392434	8.81e-06	19.7538
k_Bacteria_p_Firmicutes_c_Erysipelotrichia_o_Erysipelotrichales_	rs4975752	G	T	-0.101685	0.0230142	9.95e-06	19.5219
k_Bacteria_p_Firmicutes_c_Erysipelotrichia_o_Erysipelotrichales_	rs733330	G	A	0.10053	0.0213377	2.46e-06	22.1968
k_Bacteria_p_Firmicutes_c_Erysipelotrichia_o_Erysipelotrichales_	rs75298326	T	A	-0.18366	0.041519	9.71e-06	19.5674
k_Bacteria_p_Firmicutes_c_Erysipelotrichia_o_Erysipelotrichales_	rs11652559	C	T	0.115997	0.025306	4.57e-06	21.0109
k_Bacteria_p_Firmicutes_c_Erysipelotrichia_o_Erysipelotrichales_	rs62131327	C	T	0.146411	0.0330701	9.54e-06	19.601
k_Bacteria_p_Firmicutes_c_Erysipelotrichia_o_Erysipelotrichales_	rs73037929	T	G	-0.210453	0.0439456	1.68e-06	22.9339
k_Bacteria_p_Firmicutes_c_Erysipelotrichia_o_Erysipelotrichales_	rs73114746	T	C	0.153275	0.0332862	4.13e-06	21.2039
k_Bacteria_p_Proteobacteria_c_Deltaproteobacteria_o_Desulfovibrionales_f_Desulfovibrionaceae_g_Bilophila_s_Bilophila_wadsworthia_	rs12724599	T	C	0.092649	0.0205377	6.45e-06	20.3507
k_Bacteria_p_Proteobacteria_c_Deltaproteobacteria_o_Desulfovibrionales_f_Desulfovibrionaceae_g_Bilophila_s_Bilophila_wadsworthia_	rs6852392	T	C	0.0834404	0.0187833	8.9e-06	19.7337
k_Bacteria_p_Proteobacteria_c_Deltaproteobacteria_o_Desulfovibrionales_f_Desulfovibrionaceae_g_Bilophila_s_Bilophila_wadsworthia_	rs11768363	C	T	-0.0938038	0.02019	3.38e-06	21.5858
k_Bacteria_p_Proteobacteria_c_Deltaproteobacteria_o_Desulfovibrionales_f_Desulfovibrionaceae_g_Bilophila_s_Bilophila_wadsworthia_	rs10276776	A	G	0.207054	0.0413744	5.6e-07	25.044
k_Bacteria_p_Proteobacteria_c_Deltaproteobacteria_o_Desulfovibrionales_f_Desulfovibrionaceae_g_Bilophila_s_Bilophila_wadsworthia_	rs34196897	A	G	0.192718	0.042692	6.36e-06	20.3776
k_Bacteria_p_Proteobacteria_c_Deltaproteobacteria_o_Desulfovibrionales_f_Desulfovibrionaceae_g_Bilophila_s_Bilophila_wadsworthia_	rs1688043	T	C	0.158759	0.0358258	9.36e-06	19.6375
k_Bacteria_p_Proteobacteria_c_Deltaproteobacteria_o_Desulfovibrionales_f_Desulfovibrionaceae_g_Bilophila_s_Bilophila_wadsworthia_	rs35334318	C	G	0.14498	0.0320708	6.17e-06	20.4359
icutes_c_Erysipelotrichia_o_Erysipelotrichales_f_Erysipelotrichaceae_g_Erysipelotrichaceae_noname_s_Eubacterium_biforme_	rs2293361	C	T	0.322296	0.0669307	1.47e-06	23.1879
icutes_c_Erysipelotrichia_o_Erysipelotrichales_f_Erysipelotrichaceae_g_Erysipelotrichaceae_noname_s_Eubacterium_biforme_	rs1978600	C	T	-0.32675	0.0734597	8.67e-06	19.7848
icutes_c_Erysipelotrichia_o_Erysipelotrichales_f_Erysipelotrichaceae_g_Erysipelotrichaceae_noname_s_Eubacterium_biforme_	rs72891473	A	T	0.301887	0.0679083	8.77e-06	19.7626
icutes_c_Erysipelotrichia_o_Erysipelotrichales_f_Erysipelotrichaceae_g_Erysipelotrichaceae_noname_s_Eubacterium_biforme_	rs720784	T	A	0.160764	0.0359436	7.73e-06	20.0047
icutes_c_Erysipelotrichia_o_Erysipelotrichales_f_Erysipelotrichaceae_g_Erysipelotrichaceae_noname_s_Eubacterium_biforme_	rs11044047	C	A	-0.33248	0.0715079	3.33e-06	21.6184
icutes_c_Erysipelotrichia_o_Erysipelotrichales_f_Erysipelotrichaceae_g_Erysipelotrichaceae_noname_s_Eubacterium_biforme_	rs9972236	T	C	0.204346	0.0435143	2.65e-06	22.053
icutes_c_Erysipelotrichia_o_Erysipelotrichales_f_Erysipelotrichaceae_g_Erysipelotrichaceae_noname_s_Eubacterium_biforme_	rs56702013	A	G	0.143437	0.0310823	3.94e-06	21.2961
icutes_c_Erysipelotrichia_o_Erysipelotrichales_f_Erysipelotrichaceae_g_Erysipelotrichaceae_noname_s_Eubacterium_biforme_	rs79529135	G	T	0.186537	0.0418162	8.16e-06	19.8996
k_Bacteria_p_Firmicutes_c_Negativicutes_o_Selenomonadales_f_Acidaminococcaceae_	rs76411331	T	C	-0.19787	0.0443618	8.18e-06	19.8948
k_Bacteria_p_Firmicutes_c_Negativicutes_o_Selenomonadales_f_Acidaminococcaceae_	rs7797421	T	C	0.16619	0.0354633	2.78e-06	21.961
k_Bacteria_p_Firmicutes_c_Negativicutes_o_Selenomonadales_f_Acidaminococcaceae_	rs7787688	T	C	-0.130716	0.0274759	1.96e-06	22.6336
k_Bacteria_p_Firmicutes_c_Negativicutes_o_Selenomonadales_f_Acidaminococcaceae_	rs55751855	G	A	0.134359	0.0290493	3.74e-06	21.3926
k_Bacteria_p_Firmicutes_c_Negativicutes_o_Selenomonadales_f_Acidaminococcaceae_	rs2303658	A	G	-0.127219	0.0283984	7.47e-06	20.0686
k_Bacteria_p_Firmicutes_c_Negativicutes_o_Selenomonadales_f_Acidaminococcaceae_	rs11850002	C	A	-0.130019	0.028663	5.73e-06	20.5765
k_Bacteria_p_Firmicutes_c_Negativicutes_o_Selenomonadales_f_Acidaminococcaceae_	rs67391746	C	T	-0.162536	0.0362279	7.24e-06	20.1287
k_Bacteria_p_Firmicutes_c_Clostridia_o_Clostridiales_f_Lachnospiraceae_g_Roseburia_s_Roseburia_inulinivorans_	rs7630416	A	C	0.0958709	0.0197414	1.2e-06	23.5842
k_Bacteria_p_Firmicutes_c_Clostridia_o_Clostridiales_f_Lachnospiraceae_g_Roseburia_s_Roseburia_inulinivorans_	rs2273934	G	A	-0.167222	0.0367504	5.36e-06	20.7044
k_Bacteria_p_Firmicutes_c_Clostridia_o_Clostridiales_f_Lachnospiraceae_g_Roseburia_s_Roseburia_inulinivorans_	rs12418335	C	G	-0.0832976	0.0183744	5.81e-06	20.5513
k_Bacteria_p_Firmicutes_c_Clostridia_o_Clostridiales_f_Lachnospiraceae_g_Roseburia_s_Roseburia_inulinivorans_	rs77776469	A	T	-0.193856	0.038383	4.41e-07	25.5081
k_Bacteria_p_Proteobacteria_c_Betaproteobacteria_o_Burkholderiales_f_Sutterellaceae_g_Sutterella_	rs61790480	T	G	0.164248	0.0361573	5.56e-06	20.6353
k_Bacteria_p_Proteobacteria_c_Betaproteobacteria_o_Burkholderiales_f_Sutterellaceae_g_Sutterella_	rs6478652	T	G	-0.104323	0.0228817	5.13e-06	20.7867
k_Bacteria_p_Proteobacteria_c_Betaproteobacteria_o_Burkholderiales_f_Sutterellaceae_g_Sutterella_	rs1421280	T	C	-0.104294	0.0234077	8.37e-06	19.8518
k_Bacteria_p_Proteobacteria_c_Betaproteobacteria_o_Burkholderiales_f_Sutterellaceae_g_Sutterella_	rs7179502	A	G	0.102337	0.0218584	2.84e-06	21.9192
k_Bacteria_p_Firmicutes_c_Clostridia_o_Clostridiales_f_Lachnospiraceae_g_Coprococcus_	rs17639938	C	G	-0.104084	0.021161	8.71e-07	24.1932
k_Bacteria_p_Firmicutes_c_Clostridia_o_Clostridiales_f_Lachnospiraceae_g_Coprococcus_	rs10460443	A	G	0.117109	0.024666	2.06e-06	22.5417
k_Bacteria_p_Firmicutes_c_Clostridia_o_Clostridiales_f_Lachnospiraceae_g_Coprococcus_	rs6772892	G	T	-0.0877806	0.0188284	3.13e-06	21.7356
k_Bacteria_p_Firmicutes_c_Clostridia_o_Clostridiales_f_Lachnospiraceae_g_Coprococcus_	rs4861985	T	A	-0.129376	0.0292805	9.94e-06	19.5233
k_Bacteria_p_Firmicutes_c_Clostridia_o_Clostridiales_f_Lachnospiraceae_g_Coprococcus_	rs386190	G	A	0.085617	0.0192843	9.01e-06	19.7112
k_Bacteria_p_Firmicutes_c_Clostridia_o_Clostridiales_f_Lachnospiraceae_g_Coprococcus_	rs10234541	T	C	0.119186	0.0266965	8.03e-06	19.9318
k_Bacteria_p_Firmicutes_c_Clostridia_o_Clostridiales_f_Lachnospiraceae_g_Coprococcus_	rs12577679	C	T	0.0926297	0.0205514	6.57e-06	20.315
k_Bacteria_p_Firmicutes_c_Clostridia_o_Clostridiales_f_Lachnospiraceae_g_Coprococcus_	rs1844921	C	T	0.0850511	0.0180266	2.38e-06	22.2604
k_Bacteria_p_Firmicutes_c_Clostridia_o_Clostridiales_f_Lachnospiraceae_g_Coprococcus_	rs7964677	G	A	-0.162048	0.0366847	9.99e-06	19.5126
k_Bacteria_p_Firmicutes_c_Clostridia_o_Clostridiales_f_Lachnospiraceae_g_Coprococcus_	rs17276797	T	A	-0.0993935	0.0212968	3.06e-06	21.7814
k_Bacteria_p_Firmicutes_c_Clostridia_o_Clostridiales_f_Lachnospiraceae_g_Coprococcus_	rs117817822	G	A	-0.14128	0.0319375	9.7e-06	19.5687
k_Bacteri_p_Actinobacteria_c_Actinobacteria_o_Bifidobacteriales_f_Bifidobacteriaceae_g_Bifidobacterium_s_Bifidobacterium_bifidum_	rs722497	T	C	-0.152155	0.0316192	1.49e-06	23.1563
k_Bacteri_p_Actinobacteria_c_Actinobacteria_o_Bifidobacteriales_f_Bifidobacteriaceae_g_Bifidobacterium_s_Bifidobacterium_bifidum_	rs17453521	A	G	-0.249613	0.0536054	3.22e-06	21.6829
k_Bacteri_p_Actinobacteria_c_Actinobacteria_o_Bifidobacteriales_f_Bifidobacteriaceae_g_Bifidobacterium_s_Bifidobacterium_bifidum_	rs57711736	A	G	-0.154629	0.0348695	9.23e-06	19.6648
k_Bacteri_p_Actinobacteria_c_Actinobacteria_o_Bifidobacteriales_f_Bifidobacteriaceae_g_Bifidobacterium_s_Bifidobacterium_bifidum_	rs849116	C	T	-0.169775	0.0354719	1.7e-06	22.9074
k_Bacteri_p_Actinobacteria_c_Actinobacteria_o_Bifidobacteriales_f_Bifidobacteriaceae_g_Bifidobacterium_s_Bifidobacterium_bifidum_	rs9848175	G	A	0.315157	0.068015	3.59e-06	21.4707
k_Bacteri_p_Actinobacteria_c_Actinobacteria_o_Bifidobacteriales_f_Bifidobacteriaceae_g_Bifidobacterium_s_Bifidobacterium_bifidum_	rs76631862	T	G	-0.303243	0.0683874	9.24e-06	19.6621
k_Bacteri_p_Actinobacteria_c_Actinobacteria_o_Bifidobacteriales_f_Bifidobacteriaceae_g_Bifidobacterium_s_Bifidobacterium_bifidum_	rs12512757	A	T	-0.149671	0.0334506	7.66e-06	20.02
k_Bacteri_p_Actinobacteria_c_Actinobacteria_o_Bifidobacteriales_f_Bifidobacteriaceae_g_Bifidobacterium_s_Bifidobacterium_bifidum_	rs4861647	C	T	0.208894	0.044876	3.24e-06	21.6682
k_Bacteri_p_Actinobacteria_c_Actinobacteria_o_Bifidobacteriales_f_Bifidobacteriaceae_g_Bifidobacterium_s_Bifidobacterium_bifidum_	rs62555927	G	A	-0.340244	0.0714205	1.9e-06	22.6953
k_Bacteri_p_Actinobacteria_c_Actinobacteria_o_Bifidobacteriales_f_Bifidobacteriaceae_g_Bifidobacterium_s_Bifidobacterium_bifidum_	rs8176645	A	T	-0.253949	0.0337764	5.54e-14	56.528
k_Bacteri_p_Actinobacteria_c_Actinobacteria_o_Bifidobacteriales_f_Bifidobacteriaceae_g_Bifidobacterium_s_Bifidobacterium_bifidum_	rs10506461	A	G	-0.155664	0.0346141	6.89e-06	20.2241
k_Bacteri_p_Actinobacteria_c_Actinobacteria_o_Bifidobacteriales_f_Bifidobacteriaceae_g_Bifidobacterium_s_Bifidobacterium_bifidum_	rs7334864	A	G	0.159013	0.0346593	4.48e-06	21.0487
k_Bacteri_p_Actinobacteria_c_Actinobacteria_o_Bifidobacteriales_f_Bifidobacteriaceae_g_Bifidobacterium_s_Bifidobacterium_bifidum_	rs9525230	G	A	-0.153082	0.0335192	4.95e-06	20.8573
k_Bacteri_p_Actinobacteria_c_Actinobacteria_o_Bifidobacteriales_f_Bifidobacteriaceae_g_Bifidobacterium_s_Bifidobacterium_bifidum_	rs11630244	G	A	0.245762	0.0532982	4.01e-06	21.262
k_Bacteri_p_Actinobacteria_c_Actinobacteria_o_Bifidobacteriales_f_Bifidobacteriaceae_g_Bifidobacterium_s_Bifidobacterium_bifidum_	rs56249713	C	T	0.143906	0.0323284	8.53e-06	19.8148
k_Bacteri_p_Actinobacteria_c_Actinobacteria_o_Bifidobacteriales_f_Bifidobacteriaceae_g_Bifidobacterium_s_Bifidobacterium_bifidum_	rs59340188	T	C	0.321324	0.0616893	1.9e-07	27.131
k_Bacteria_p_Bacteroidetes_c_Bacteroidia_o_Bacteroidales_f_Prevotellaceae_g_Prevotella_	rs6745806	G	A	-0.166005	0.0372502	8.33e-06	19.8604
k_Bacteria_p_Bacteroidetes_c_Bacteroidia_o_Bacteroidales_f_Prevotellaceae_g_Prevotella_	rs79216963	A	T	-0.154653	0.0337699	4.66e-06	20.9728
k_Bacteria_p_Bacteroidetes_c_Bacteroidia_o_Bacteroidales_f_Prevotellaceae_g_Prevotella_	rs4503137	T	G	0.0928319	0.0204764	5.8e-06	20.5537
k_Bacteria_p_Bacteroidetes_c_Bacteroidia_o_Bacteroidales_f_Prevotellaceae_g_Prevotella_	rs139901450	T	C	0.182533	0.0405495	6.75e-06	20.2633
k_Bacteria_p_Bacteroidetes_c_Bacteroidia_o_Bacteroidales_f_Prevotellaceae_g_Prevotella_	rs73654027	C	G	0.132515	0.0291489	5.46e-06	20.6673
k_Bacteria_p_Bacteroidetes_c_Bacteroidia_o_Bacteroidales_f_Prevotellaceae_g_Prevotella_	rs9517773	G	A	-0.110907	0.0249114	8.5e-06	19.8209
k_Bacteria_p_Bacteroidetes_c_Bacteroidia_o_Bacteroidales_f_Prevotellaceae_g_Prevotella_	rs2330438	A	T	0.0978385	0.0198521	8.29e-07	24.2887
k_Bacteria_p_Bacteroidetes_c_Bacteroidia_o_Bacteroidales_f_Prevotellaceae_g_Prevotella_	rs6005414	A	G	0.087569	0.0183949	1.93e-06	22.6624
k_Bacteria_p_Firmicutes_c_Clostridia_o_Clostridiales_f_Lachnospiraceae_g_Roseburia_	rs13019272	A	G	0.0744021	0.0161086	3.86e-06	21.3331
k_Bacteria_p_Firmicutes_c_Clostridia_o_Clostridiales_f_Lachnospiraceae_g_Roseburia_	rs73106151	G	A	-0.152218	0.0335422	5.68e-06	20.5945
k_Bacteria_p_Firmicutes_c_Clostridia_o_Clostridiales_f_Lachnospiraceae_g_Roseburia_	rs61217796	G	A	-0.114005	0.0253115	6.67e-06	20.2867
k_Bacteria_p_Firmicutes_c_Clostridia_o_Clostridiales_f_Lachnospiraceae_g_Roseburia_	rs12653554	A	T	0.141552	0.031837	8.74e-06	19.7682
k_Bacteria_p_Firmicutes_c_Clostridia_o_Clostridiales_f_Lachnospiraceae_g_Roseburia_	rs11748902	G	C	0.166533	0.0370843	7.1e-06	20.166
k_Bacteria_p_Firmicutes_c_Clostridia_o_Clostridiales_f_Lachnospiraceae_g_Roseburia_	rs7819696	T	C	0.109169	0.0222639	9.42e-07	24.0434
k_Bacteria_p_Firmicutes_c_Clostridia_o_Clostridiales_f_Lachnospiraceae_g_Roseburia_	rs11789010	C	T	-0.0991024	0.0190993	2.12e-07	26.9235
k_Bacteria_p_Firmicutes_c_Clostridia_o_Clostridiales_f_Lachnospiraceae_g_Roseburia_	rs1258842	T	A	-0.0766574	0.0167781	4.9e-06	20.8749
k_Bacteria_p_Firmicutes_c_Clostridia_o_Clostridiales_f_Lachnospiraceae_g_Roseburia_	rs57070158	C	A	-0.112351	0.0249714	6.82e-06	20.2425
k_Bacteria_p_Firmicutes_c_Clostridia_o_Clostridiales_f_Lachnospiraceae_g_Roseburia_	rs7985034	C	T	-0.0954725	0.0198699	1.55e-06	23.0868
k_Bacteria_p_Firmicutes_c_Clostridia_o_Clostridiales_f_Lachnospiraceae_g_Roseburia_	rs2210174	T	C	-0.0783426	0.0170577	4.37e-06	21.0938
k_Bacteria_p_Firmicutes_c_Clostridia_o_Clostridiales_f_Lachnospiraceae_g_Roseburia_	rs66973779	A	G	0.083771	0.0184652	5.71e-06	20.5816
k_Bacteria_p_Firmicutes_c_Clostridia_o_Clostridiales_f_Lachnospiraceae_g_Roseburia_	rs7404803	C	T	-0.128686	0.0258429	6.37e-07	24.796
k_Bacteria_p_Firmicutes_c_Clostridia_o_Clostridiales_f_Lachnospiraceae_g_Roseburia_	rs72963797	A	G	-0.11612	0.0257345	6.41e-06	20.3604
k_Bacteria_p_Firmicutes_c_Clostridia_o_Clostridiales_f_Clostridiaceae_g_Clostridium_s_Clostridium_asparagiforme_	rs35665752	G	T	-0.283199	0.0621573	5.21e-06	20.7586
k_Bacteria_p_Firmicutes_c_Clostridia_o_Clostridiales_f_Clostridiaceae_g_Clostridium_s_Clostridium_asparagiforme_	rs1463878	G	T	0.208321	0.0453591	4.38e-06	21.0929
k_Bacteria_p_Firmicutes_c_Clostridia_o_Clostridiales_f_Clostridiaceae_g_Clostridium_s_Clostridium_asparagiforme_	rs80196726	G	C	-0.295359	0.0664057	8.68e-06	19.7829
k_Bacteria_p_Firmicutes_c_Clostridia_o_Clostridiales_f_Clostridiaceae_g_Clostridium_s_Clostridium_asparagiforme_	rs2063471	C	G	0.182008	0.039207	3.45e-06	21.5504
k_Bacteria_p_Firmicutes_c_Clostridia_o_Clostridiales_f_Clostridiaceae_g_Clostridium_s_Clostridium_asparagiforme_	rs6597377	C	A	-0.183384	0.0400138	4.58e-06	21.0041
k_Bacteria_p_Firmicutes_c_Clostridia_o_Clostridiales_f_Clostridiaceae_g_Clostridium_s_Clostridium_asparagiforme_	rs57193778	G	A	0.274168	0.0610191	7.02e-06	20.1885
k_Bacteria_p_Firmicutes_c_Clostridia_o_Clostridiales_f_Clostridiaceae_g_Clostridium_s_Clostridium_asparagiforme_	rs73187354	A	G	-0.243218	0.0504041	1.4e-06	23.2842
k_Bacteria_p_Firmicutes_c_Clostridia_o_Clostridiales_f_Clostridiaceae_g_Clostridium_s_Clostridium_asparagiforme_	rs11060559	A	G	0.197791	0.0442985	8.01e-06	19.9359
k_Bacteria_p_Firmicutes_c_Clostridia_o_Clostridiales_f_Clostridiaceae_g_Clostridium_s_Clostridium_asparagiforme_	rs35595126	T	C	0.284059	0.0633468	7.32e-06	20.108
k_Bacteria_p_Firmicutes_c_Clostridia_o_Clostridiales_f_Clostridiaceae_g_Clostridium_s_Clostridium_asparagiforme_	rs12441278	A	T	0.19308	0.03995	1.34e-06	23.3582
k_Bacteria_p_Firmicutes_c_Clostridia_o_Clostridiales_f_Clostridiaceae_g_Clostridium_s_Clostridium_asparagiforme_	rs574764	A	C	0.188711	0.0408175	3.78e-06	21.3748
k_Bacteria_p_Firmicutes_c_Clostridia_o_Clostridiales_f_Clostridiaceae_g_Clostridium_s_Clostridium_asparagiforme_	rs1976629	T	C	-0.302914	0.0667073	5.6e-06	20.6202
k_Bacteria_p_Firmicutes_c_Clostridia_o_Clostridiales_f_Clostridiaceae_g_Clostridium_s_Clostridium_asparagiforme_	rs715519	C	G	-0.259143	0.0570563	5.58e-06	20.6286
k_Bacteria_p_Firmicutes_c_Clostridia_o_Clostridiales_f_Lachnospiraceae_g_Lachnospiraceae_noname_	rs11208867	A	T	0.0850257	0.0186832	5.34e-06	20.7108
k_Bacteria_p_Firmicutes_c_Clostridia_o_Clostridiales_f_Lachnospiraceae_g_Lachnospiraceae_noname_	rs1814009	A	G	-0.0878675	0.0187736	2.86e-06	21.906
k_Bacteria_p_Firmicutes_c_Clostridia_o_Clostridiales_f_Lachnospiraceae_g_Lachnospiraceae_noname_	rs2341789	C	T	-0.132618	0.0249506	1.07e-07	28.2515
k_Bacteria_p_Firmicutes_c_Clostridia_o_Clostridiales_f_Lachnospiraceae_g_Lachnospiraceae_noname_	rs2119879	C	T	-0.0786974	0.0175895	7.67e-06	20.0176
k_Bacteria_p_Firmicutes_c_Clostridia_o_Clostridiales_f_Lachnospiraceae_g_Lachnospiraceae_noname_	rs6575490	A	G	0.0862678	0.0191187	6.42e-06	20.36
k_Bacteria_p_Firmicutes_c_Clostridia_o_Clostridiales_f_Lachnospiraceae_g_Lachnospiraceae_noname_	rs77194050	G	A	-0.169598	0.0348422	1.13e-06	23.6936
k_Bacteria_p_Firmicutes_c_Clostridia_o_Clostridiales_f_Lachnospiraceae_g_Lachnospiraceae_noname_	rs61571947	G	A	-0.101888	0.0227273	7.36e-06	20.098
k_Bacteria_p_Firmicutes_c_Clostridia_o_Clostridiales_f_Ruminococcaceae_g_Ruminococcaceae_noname_	rs114446285	G	A	-0.199986	0.0433431	3.95e-06	21.2893
k_Bacteria_p_Firmicutes_c_Clostridia_o_Clostridiales_f_Ruminococcaceae_g_Ruminococcaceae_noname_	rs12621499	G	A	0.175683	0.0391851	7.35e-06	20.1009
k_Bacteria_p_Firmicutes_c_Clostridia_o_Clostridiales_f_Ruminococcaceae_g_Ruminococcaceae_noname_	rs570295	G	A	0.191878	0.0365803	1.56e-07	27.514
k_Bacteria_p_Firmicutes_c_Clostridia_o_Clostridiales_f_Ruminococcaceae_g_Ruminococcaceae_noname_	rs3916427	C	T	-0.163965	0.035668	4.29e-06	21.132
k_Bacteria_p_Firmicutes_c_Clostridia_o_Clostridiales_f_Ruminococcaceae_g_Ruminococcaceae_noname_	rs9414689	G	C	0.204472	0.045529	7.09e-06	20.1693
k_Bacteria_p_Firmicutes_c_Clostridia_o_Clostridiales_f_Ruminococcaceae_g_Ruminococcaceae_noname_	rs9508731	T	A	-0.327189	0.0687259	1.93e-06	22.6651
k_Bacteria_p_Firmicutes_c_Clostridia_o_Clostridiales_f_Ruminococcaceae_g_Ruminococcaceae_noname_	rs11626630	T	C	0.241475	0.0530611	5.34e-06	20.7105
k_Bacteria_p_Firmicutes_c_Clostridia_o_Clostridiales_f_Ruminococcaceae_g_Ruminococcaceae_noname_	rs4416113	A	G	0.326565	0.0694734	2.59e-06	22.0953
k_Bacteria_p_Firmicutes_c_Clostridia_o_Clostridiales_f_Ruminococcaceae_g_Ruminococcaceae_noname_	rs4805798	A	G	0.16975	0.036898	4.21e-06	21.1647
k_Bacteria_p_Firmicutes_c_Clostridia_o_Clostridiales_f_Ruminococcaceae_g_Ruminococcaceae_noname_	rs4239490	C	T	0.233868	0.0505937	3.79e-06	21.3672
k_Bacteria_p_Actinobacteria_c_Actinobacteria_o_Coriobacteriales_f_Coriobacteriaceae_	rs77502228	T	A	-0.160702	0.0353101	5.34e-06	20.7131
k_Bacteria_p_Actinobacteria_c_Actinobacteria_o_Coriobacteriales_f_Coriobacteriaceae_	rs6793441	A	C	0.0834386	0.0186694	7.85e-06	19.9744
k_Bacteria_p_Actinobacteria_c_Actinobacteria_o_Coriobacteriales_f_Coriobacteriaceae_	rs28806584	C	G	-0.0819916	0.017878	4.51e-06	21.0329
k_Bacteria_p_Actinobacteria_c_Actinobacteria_o_Coriobacteriales_f_Coriobacteriaceae_	rs4234207	G	A	0.118163	0.0242532	1.1e-06	23.7369
k_Bacteria_p_Actinobacteria_c_Actinobacteria_o_Coriobacteriales_f_Coriobacteriaceae_	rs2907732	A	C	0.0824981	0.0175735	2.67e-06	22.0379
k_Bacteria_p_Actinobacteria_c_Actinobacteria_o_Coriobacteriales_f_Coriobacteriaceae_	rs78362376	G	C	0.123068	0.0266391	3.84e-06	21.3429
k_Bacteria_p_Actinobacteria_c_Actinobacteria_o_Coriobacteriales_f_Coriobacteriaceae_	rs7831606	A	T	-0.0995338	0.0221652	7.1e-06	20.1649
k_Bacteria_p_Actinobacteria_c_Actinobacteria_o_Coriobacteriales_f_Coriobacteriaceae_	rs550057	T	C	0.110172	0.0185759	3.01e-09	35.1758
k_Bacteria_p_Actinobacteria_c_Actinobacteria_o_Coriobacteriales_f_Coriobacteriaceae_	rs11652058	A	G	0.0912383	0.0199153	4.62e-06	20.9884
k_Bacteria_p_Actinobacteria_c_Actinobacteria_o_Coriobacteriales_f_Coriobacteriaceae_	rs2849714	C	T	0.122785	0.0269753	5.32e-06	20.7185
k_Bacteria_p_Actinobacteria_	rs182549	T	C	-0.139992	0.0191018	2.32e-13	53.7107
k_Bacteria_p_Actinobacteria_	rs74452406	T	C	-0.150322	0.03268	4.23e-06	21.1584
k_Bacteria_p_Actinobacteria_	rs795981	T	C	-0.119768	0.0269254	8.66e-06	19.786
k_Bacteria_p_Actinobacteria_	rs62347983	G	C	0.0725887	0.0161339	6.82e-06	20.2422
k_Bacteria_p_Actinobacteria_	rs318801	A	G	-0.103537	0.023416	9.79e-06	19.551
k_Bacteria_p_Actinobacteria_	rs35344390	T	C	0.0894152	0.0191949	3.19e-06	21.6995
k_Bacteria_p_Actinobacteria_	rs2197344	C	G	-0.0843425	0.0165228	3.31e-07	26.057
k_Bacteria_p_Actinobacteria_	rs61939486	C	T	-0.125014	0.0235191	1.06e-07	28.2535
k_Bacteria_p_Actinobacteria_	rs926010	A	C	0.104148	0.0205103	3.82e-07	25.7842
k_Bacteria_p_Actinobacteria_	rs12955365	G	T	-0.0871341	0.0190617	4.85e-06	20.8956
k_Bacteria_p_Actinobacteria_	rs6044857	G	A	0.0799453	0.0168999	2.24e-06	22.378
k_Bacteria_p_Actinobacteria_c_Actinobacteria_	rs182549	T	C	-0.139995	0.0191017	2.32e-13	53.7127
k_Bacteria_p_Actinobacteria_c_Actinobacteria_	rs74452406	T	C	-0.150306	0.0326799	4.24e-06	21.154
k_Bacteria_p_Actinobacteria_c_Actinobacteria_	rs795981	T	C	-0.119776	0.0269253	8.65e-06	19.7886
k_Bacteria_p_Actinobacteria_c_Actinobacteria_	rs62347983	G	C	0.0725885	0.0161339	6.82e-06	20.2421
k_Bacteria_p_Actinobacteria_c_Actinobacteria_	rs318801	A	G	-0.103544	0.023416	9.78e-06	19.5537
k_Bacteria_p_Actinobacteria_c_Actinobacteria_	rs35344390	T	C	0.0894189	0.0191949	3.19e-06	21.7014
k_Bacteria_p_Actinobacteria_c_Actinobacteria_	rs2197344	C	G	-0.0843355	0.0165228	3.32e-07	26.0528
k_Bacteria_p_Actinobacteria_c_Actinobacteria_	rs61939486	C	T	-0.125022	0.0235191	1.06e-07	28.2572
k_Bacteria_p_Actinobacteria_c_Actinobacteria_	rs926010	A	C	0.104151	0.0205103	3.81e-07	25.786
k_Bacteria_p_Actinobacteria_c_Actinobacteria_	rs12955365	G	T	-0.087128	0.0190616	4.86e-06	20.8927
k_Bacteria_p_Actinobacteria_c_Actinobacteria_	rs6044857	G	A	0.0799424	0.0168998	2.24e-06	22.3764
k_Bacteria_p_Bacteroidetes_	rs2807619	T	C	0.129821	0.0288402	6.75e-06	20.2624
k_Bacteria_p_Bacteroidetes_	rs10158939	A	G	0.080857	0.0174673	3.67e-06	21.4281
k_Bacteria_p_Bacteroidetes_	rs1023692	C	T	-0.0986518	0.0198976	7.12e-07	24.5815
k_Bacteria_p_Bacteroidetes_	rs9843097	T	C	0.0867353	0.0190768	5.45e-06	20.6719
k_Bacteria_p_Bacteroidetes_	rs2603095	T	G	-0.0852199	0.0186016	4.62e-06	20.9885
k_Bacteria_p_Bacteroidetes_	rs73098732	A	G	0.0995841	0.0218816	5.34e-06	20.712
k_Bacteria_p_Bacteroidetes_	rs13283363	G	A	0.164662	0.0311082	1.2e-07	28.0182
k_Bacteria_p_Bacteroidetes_	rs74949229	A	G	0.147336	0.0284367	2.2e-07	26.8446
k_Bacteria_p_Bacteroidetes_	rs10836532	T	G	0.0838952	0.0175508	1.75e-06	22.8497
k_Bacteria_p_Bacteroidetes_	rs28538857	T	C	0.176793	0.0392322	6.6e-06	20.3069
k_Bacteria_p_Bacteroidetes_	rs11657406	T	G	-0.10175	0.0218457	3.2e-06	21.6941
k_Bacteria_p_Bacteroidetes_	rs783253	C	T	-0.0834354	0.0188585	9.68e-06	19.5743
k_Bacteria_p_Bacteroidetes_	rs2698177	G	A	-0.171532	0.0364749	2.57e-06	22.1158
k_Bacteria_p_Bacteroidetes_c_Bacteroidia_	rs2807619	T	C	0.129912	0.0288403	6.65e-06	20.2908
k_Bacteria_p_Bacteroidetes_c_Bacteroidia_	rs10158939	A	G	0.0808326	0.0174673	3.7e-06	21.415
k_Bacteria_p_Bacteroidetes_c_Bacteroidia_	rs1023692	C	T	-0.0986975	0.0198976	7.04e-07	24.6042
k_Bacteria_p_Bacteroidetes_c_Bacteroidia_	rs9843097	T	C	0.0867737	0.0190768	5.4e-06	20.6901
k_Bacteria_p_Bacteroidetes_c_Bacteroidia_	rs2603095	T	G	-0.085223	0.0186016	4.62e-06	20.99
k_Bacteria_p_Bacteroidetes_c_Bacteroidia_	rs73098732	A	G	0.0995528	0.0218817	5.37e-06	20.6989
k_Bacteria_p_Bacteroidetes_c_Bacteroidia_	rs13283363	G	A	0.164596	0.0311082	1.22e-07	27.9953
k_Bacteria_p_Bacteroidetes_c_Bacteroidia_	rs74949229	A	G	0.147428	0.0284368	2.17e-07	26.8782
k_Bacteria_p_Bacteroidetes_c_Bacteroidia_	rs10836532	T	G	0.0839484	0.0175508	1.73e-06	22.8786
k_Bacteria_p_Bacteroidetes_c_Bacteroidia_	rs28538857	T	C	0.176942	0.0392323	6.48e-06	20.341
k_Bacteria_p_Bacteroidetes_c_Bacteroidia_	rs11657406	T	G	-0.101748	0.0218457	3.2e-06	21.6929
k_Bacteria_p_Bacteroidetes_c_Bacteroidia_	rs783253	C	T	-0.0834026	0.0188586	9.75e-06	19.5588
k_Bacteria_p_Bacteroidetes_c_Bacteroidia_	rs2698177	G	A	-0.171794	0.036475	2.48e-06	22.1834
k_Bacteria_p_Firmicutes_	rs1023692	C	T	0.0981321	0.0197908	7.1e-07	24.5865
k_Bacteria_p_Firmicutes_	rs11940931	A	G	0.0905641	0.0184746	9.48e-07	24.0305
k_Bacteria_p_Firmicutes_	rs7794348	A	G	0.160069	0.0354861	6.46e-06	20.347
k_Bacteria_p_Firmicutes_	rs74949229	A	G	-0.143121	0.0282841	4.19e-07	25.6049
k_Bacteria_p_Firmicutes_	rs34566098	G	A	0.171436	0.0380948	6.79e-06	20.2523
k_Bacteria_p_Firmicutes_	rs10833110	A	C	-0.0754361	0.0169338	8.4e-06	19.8448
k_Bacteria_p_Firmicutes_c_Bacilli_	rs12064418	T	C	0.148588	0.0333745	8.5e-06	19.8215
k_Bacteria_p_Firmicutes_c_Bacilli_	rs75005855	A	T	-0.232258	0.0511301	5.56e-06	20.6342
k_Bacteria_p_Firmicutes_c_Bacilli_	rs11694441	A	C	-0.149789	0.0337367	9e-06	19.7132
k_Bacteria_p_Firmicutes_c_Bacilli_	rs76752365	C	G	-0.146265	0.0322166	5.62e-06	20.6122
k_Bacteria_p_Firmicutes_c_Bacilli_	rs11744900	G	A	-0.140837	0.0296482	2.03e-06	22.5651
k_Bacteria_p_Firmicutes_c_Bacilli_	rs1206113	T	C	-0.167094	0.0359956	3.45e-06	21.5489
k_Bacteria_p_Firmicutes_c_Bacilli_	rs74520302	G	A	-0.220634	0.0499474	9.99e-06	19.5127
k_Bacteria_p_Firmicutes_c_Bacilli_	rs10761245	T	C	-0.0983934	0.0220912	8.43e-06	19.8379
k_Bacteria_p_Firmicutes_c_Bacilli_	rs1249137	T	C	0.0997535	0.0224173	8.59e-06	19.8012
k_Bacteria_p_Firmicutes_c_Bacilli_	rs77655905	A	G	0.163245	0.036351	7.1e-06	20.1672
k_Bacteria_p_Firmicutes_c_Bacilli_	rs4903903	C	T	0.104822	0.0233032	6.85e-06	20.2336
k_Bacteria_p_Firmicutes_c_Bacilli_	rs1400577	G	A	-0.106378	0.0223735	1.99e-06	22.6067
k_Bacteria_p_Firmicutes_c_Bacilli_	rs10404584	T	C	0.132517	0.0285225	3.38e-06	21.5858
k_Bacteria_p_Firmicutes_c_Bacilli_	rs3892326	C	T	-0.123996	0.0240164	2.43e-07	26.6564
k_Bacteria_p_Firmicutes_c_Clostridia_	rs1023692	C	T	0.0996966	0.0197632	4.55e-07	25.4476
k_Bacteria_p_Firmicutes_c_Clostridia_	rs7794348	A	G	0.161442	0.0354367	5.22e-06	20.7553
k_Bacteria_p_Firmicutes_c_Clostridia_	rs674292	C	T	0.073504	0.0165031	8.43e-06	19.8376
k_Bacteria_p_Firmicutes_c_Clostridia_	rs12675379	C	T	0.0754169	0.0165522	5.21e-06	20.76
k_Bacteria_p_Firmicutes_c_Clostridia_	rs74949229	A	G	-0.140267	0.0282447	6.83e-07	24.6625
k_Bacteria_p_Firmicutes_c_Clostridia_	rs34566098	G	A	0.174315	0.0380417	4.6e-06	20.9966
k_Bacteria_p_Firmicutes_c_Clostridia_	rs10766557	C	G	-0.0761699	0.0169137	6.69e-06	20.281
k_Bacteria_p_Firmicutes_c_Erysipelotrichia_	rs78685125	T	C	-0.174426	0.0392434	8.8e-06	19.7557
k_Bacteria_p_Firmicutes_c_Erysipelotrichia_	rs4975752	G	T	-0.101686	0.0230142	9.94e-06	19.5224
k_Bacteria_p_Firmicutes_c_Erysipelotrichia_	rs733330	G	A	0.100522	0.0213377	2.47e-06	22.1935
k_Bacteria_p_Firmicutes_c_Erysipelotrichia_	rs75298326	T	A	-0.183637	0.041519	9.74e-06	19.5626
k_Bacteria_p_Firmicutes_c_Erysipelotrichia_	rs11652559	C	T	0.115982	0.025306	4.58e-06	21.0055
k_Bacteria_p_Firmicutes_c_Erysipelotrichia_	rs62131327	C	T	0.1464	0.0330701	9.56e-06	19.598
k_Bacteria_p_Firmicutes_c_Erysipelotrichia_	rs73037929	T	G	-0.21042	0.0439455	1.68e-06	22.9269
k_Bacteria_p_Firmicutes_c_Erysipelotrichia_	rs73114746	T	C	0.153268	0.0332861	4.13e-06	21.2018
k_Bacteria_p_Firmicutes_c_Negativicutes_	rs12472147	G	A	-0.12833	0.0264956	1.28e-06	23.4588
k_Bacteria_p_Firmicutes_c_Negativicutes_	rs176564	G	A	-0.153345	0.0337663	5.59e-06	20.6239
k_Bacteria_p_Firmicutes_c_Negativicutes_	rs10736970	C	T	-0.0913671	0.0204744	8.1e-06	19.914
k_Bacteria_p_Firmicutes_c_Negativicutes_	rs78791321	A	G	0.153283	0.0328393	3.05e-06	21.7872
k_Bacteria_p_Firmicutes_c_Negativicutes_	rs77764206	C	T	0.197357	0.0423653	3.19e-06	21.7012
k_Bacteria_p_Firmicutes_c_Negativicutes_	rs2282037	T	C	-0.102233	0.0186334	4.1e-08	30.1026
k_Bacteria_p_Firmicutes_c_Negativicutes_	rs12979658	G	A	-0.0935377	0.0203693	4.39e-06	21.0873
k_Bacteria_p_Proteobacteria_	rs857127	G	T	0.0749198	0.0165775	6.2e-06	20.4246
k_Bacteria_p_Proteobacteria_	rs2004833	T	G	0.078305	0.0169375	3.78e-06	21.3737
k_Bacteria_p_Proteobacteria_	rs1447497	T	C	0.0901888	0.0195661	4.04e-06	21.2469
k_Bacteria_p_Proteobacteria_	rs73232724	T	C	0.16743	0.0367396	5.18e-06	20.768
k_Bacteria_p_Proteobacteria_	rs68010592	G	A	-0.121611	0.0269624	6.47e-06	20.3436
k_Bacteria_p_Proteobacteria_	rs79965903	G	A	0.138401	0.031028	8.18e-06	19.8961
k_Bacteria_p_Proteobacteria_	rs12661131	T	C	0.122143	0.0266441	4.56e-06	21.0153
k_Bacteria_p_Proteobacteria_	rs10943379	G	T	0.0932157	0.0205589	5.79e-06	20.558
k_Bacteria_p_Proteobacteria_	rs12598268	T	C	-0.160888	0.0324225	6.97e-07	24.6236
k_Bacteria_p_Proteobacteria_	rs28431837	A	G	0.102889	0.0205544	5.57e-07	25.057
k_Bacteria_p_Proteobacteria_	rs35223586	G	A	-0.0792222	0.0175504	6.36e-06	20.3761
k_Bacteria_p_Proteobacteria_c_Betaproteobacteria_	rs12734494	A	G	0.0791571	0.0164342	1.46e-06	23.1997
k_Bacteria_p_Proteobacteria_c_Betaproteobacteria_	rs9428844	C	T	-0.0888565	0.0200476	9.32e-06	19.645
k_Bacteria_p_Proteobacteria_c_Betaproteobacteria_	rs13071362	G	A	0.0778951	0.0176263	9.9e-06	19.5299
k_Bacteria_p_Proteobacteria_c_Betaproteobacteria_	rs62351959	T	C	0.0966813	0.0215454	7.21e-06	20.1362
k_Bacteria_p_Proteobacteria_c_Betaproteobacteria_	rs12646537	G	A	0.145028	0.032508	8.15e-06	19.9032
k_Bacteria_p_Proteobacteria_c_Betaproteobacteria_	rs59033852	C	T	-0.152927	0.0337678	5.93e-06	20.5099
k_Bacteria_p_Proteobacteria_c_Betaproteobacteria_	rs11626416	A	G	-0.118337	0.0244909	1.35e-06	23.347
k_Bacteria_p_Proteobacteria_c_Betaproteobacteria_	rs78026425	G	C	0.130889	0.0292566	7.68e-06	20.0151
k_Bacteria_p_Proteobacteria_c_Betaproteobacteria_	rs9673456	G	T	-0.0816209	0.01684	1.25e-06	23.492
k_Bacteria_p_Proteobacteria_c_Betaproteobacteria_	rs79598028	T	C	0.124831	0.0261276	1.77e-06	22.8269
k_Bacteria_p_Proteobacteria_c_Betaproteobacteria_	rs74034215	C	T	0.131706	0.0265059	6.73e-07	24.6903
k_Bacteria_p_Proteobacteria_c_Betaproteobacteria_	rs2834333	A	C	-0.0774478	0.0161535	1.63e-06	22.987
k_Bacteria_p_Proteobacteria_c_Betaproteobacteria_	rs713711	A	G	-0.0844048	0.0186883	6.29e-06	20.3983
k_Bacteria_p_Proteobacteria_c_Deltaproteobacteria_	rs2990682	G	C	0.0839398	0.0185872	6.3e-06	20.3942
k_Bacteria_p_Proteobacteria_c_Deltaproteobacteria_	rs73966738	C	G	-0.127535	0.0287267	9.01e-06	19.7101
k_Bacteria_p_Proteobacteria_c_Deltaproteobacteria_	rs10087056	A	C	-0.0821264	0.0175093	2.73e-06	22.0004
k_Bacteria_p_Proteobacteria_c_Deltaproteobacteria_	rs11219805	C	T	0.0953742	0.0196637	1.23e-06	23.525
k_Bacteria_p_Proteobacteria_c_Deltaproteobacteria_	rs237461	C	T	-0.0851996	0.018658	4.96e-06	20.8518
k_Bacteria_p_Proteobacteria_c_Gammaproteobacteria_	rs12726307	T	G	0.119809	0.0251698	1.94e-06	22.658
k_Bacteria_p_Proteobacteria_c_Gammaproteobacteria_	rs292226	A	G	0.109603	0.0230947	2.08e-06	22.5228
k_Bacteria_p_Proteobacteria_c_Gammaproteobacteria_	rs80113686	C	G	-0.127998	0.0284635	6.89e-06	20.2223
k_Bacteria_p_Proteobacteria_c_Gammaproteobacteria_	rs117076107	A	G	-0.197134	0.0376204	1.61e-07	27.4584
k_Bacteria_p_Verrucomicrobia_	rs12710731	T	C	0.0908999	0.0199385	5.14e-06	20.7847
k_Bacteria_p_Verrucomicrobia_	rs4670221	G	C	-0.0901857	0.0201434	7.56e-06	20.0452
k_Bacteria_p_Verrucomicrobia_	rs6823767	C	T	0.0928241	0.02072	7.47e-06	20.0698
k_Bacteria_p_Verrucomicrobia_	rs68058313	T	C	0.191006	0.039289	1.16e-06	23.6347
k_Bacteria_p_Verrucomicrobia_	rs1298928	G	T	0.106846	0.0236374	6.18e-06	20.4322
k_Bacteria_p_Verrucomicrobia_	rs9368149	G	A	-0.124428	0.0259939	1.69e-06	22.9135
k_Bacteria_p_Verrucomicrobia_	rs36119306	T	A	0.108912	0.0234524	3.42e-06	21.5662
k_Bacteria_p_Verrucomicrobia_	rs7912369	G	A	0.088365	0.0199345	9.3e-06	19.6494
k_Bacteria_p_Verrucomicrobia_	rs4075877	T	C	-0.0852507	0.0189657	6.96e-06	20.2049
k_Bacteria_p_Verrucomicrobia_	rs166570	G	C	-0.0894324	0.0190783	2.76e-06	21.9742
k_Bacteria_p_Verrucomicrobia_	rs55926131	T	C	-0.105945	0.020256	1.69e-07	27.3562
k_Bacteria_p_Verrucomicrobia_	rs35895642	T	C	0.109958	0.0229035	1.58e-06	23.0486
k_Bacteria_p_Verrucomicrobia_	rs1532932	G	A	-0.0999821	0.0223102	7.41e-06	20.0835
k_Bacteria_p_Verrucomicrobia_	rs79041579	A	G	0.127256	0.0244438	1.93e-07	27.1033
k_Bacteria_p_Verrucomicrobia_	rs2523176	T	C	0.109569	0.0241816	5.87e-06	20.5308
k_Bacteria_p_Verrucomicrobia_c_Verrucomicrobiae_	rs12710731	T	C	0.0908998	0.0199385	5.14e-06	20.7846
k_Bacteria_p_Verrucomicrobia_c_Verrucomicrobiae_	rs4670221	G	C	-0.0901928	0.0201434	7.55e-06	20.0483
k_Bacteria_p_Verrucomicrobia_c_Verrucomicrobiae_	rs6823767	C	T	0.0928282	0.02072	7.46e-06	20.0716
k_Bacteria_p_Verrucomicrobia_c_Verrucomicrobiae_	rs68058313	T	C	0.190994	0.039289	1.17e-06	23.6318
k_Bacteria_p_Verrucomicrobia_c_Verrucomicrobiae_	rs1298928	G	T	0.106841	0.0236374	6.18e-06	20.4302
k_Bacteria_p_Verrucomicrobia_c_Verrucomicrobiae_	rs9368149	G	A	-0.12443	0.0259939	1.69e-06	22.9142
k_Bacteria_p_Verrucomicrobia_c_Verrucomicrobiae_	rs36119306	T	A	0.108908	0.0234524	3.42e-06	21.5647
k_Bacteria_p_Verrucomicrobia_c_Verrucomicrobiae_	rs7912369	G	A	0.0883668	0.0199345	9.3e-06	19.6502
k_Bacteria_p_Verrucomicrobia_c_Verrucomicrobiae_	rs4075877	T	C	-0.0852446	0.0189657	6.97e-06	20.202
k_Bacteria_p_Verrucomicrobia_c_Verrucomicrobiae_	rs166570	G	C	-0.0894444	0.0190782	2.75e-06	21.9801
k_Bacteria_p_Verrucomicrobia_c_Verrucomicrobiae_	rs55926131	T	C	-0.105935	0.0202559	1.7e-07	27.3512
k_Bacteria_p_Verrucomicrobia_c_Verrucomicrobiae_	rs35895642	T	C	0.109956	0.0229035	1.58e-06	23.0478
k_Bacteria_p_Verrucomicrobia_c_Verrucomicrobiae_	rs1532932	G	A	-0.0999825	0.0223102	7.41e-06	20.0836
k_Bacteria_p_Verrucomicrobia_c_Verrucomicrobiae_	rs79041579	A	G	0.127245	0.0244438	1.93e-07	27.0984
k_Bacteria_p_Verrucomicrobia_c_Verrucomicrobiae_	rs2523176	T	C	0.109566	0.0241816	5.87e-06	20.5298
k_Bacteria_p_Firmicutes_c_Bacilli_o_Lactobacillales_f_Lactobacillaceae_g_Lactobacillus_s_Lactobacillus_delbrueckii_	rs60200511	G	A	0.319997	0.0682303	2.73e-06	21.9957
k_Bacteria_p_Firmicutes_c_Bacilli_o_Lactobacillales_f_Lactobacillaceae_g_Lactobacillus_s_Lactobacillus_delbrueckii_	rs1458987	T	C	-0.32208	0.071939	7.57e-06	20.0447
k_Bacteria_p_Firmicutes_c_Bacilli_o_Lactobacillales_f_Lactobacillaceae_g_Lactobacillus_s_Lactobacillus_delbrueckii_	rs28635178	A	G	0.408662	0.090122	5.77e-06	20.562
k_Bacteria_p_Firmicutes_c_Bacilli_o_Lactobacillales_f_Lactobacillaceae_g_Lactobacillus_s_Lactobacillus_delbrueckii_	rs12488234	G	T	-0.318667	0.0708029	6.77e-06	20.2569
k_Bacteria_p_Firmicutes_c_Bacilli_o_Lactobacillales_f_Lactobacillaceae_g_Lactobacillus_s_Lactobacillus_delbrueckii_	rs11734017	T	C	0.20506	0.0446326	4.34e-06	21.1086
k_Bacteria_p_Firmicutes_c_Bacilli_o_Lactobacillales_f_Lactobacillaceae_g_Lactobacillus_s_Lactobacillus_delbrueckii_	rs299199	A	G	0.195759	0.0420816	3.29e-06	21.6402
k_Bacteria_p_Firmicutes_c_Bacilli_o_Lactobacillales_f_Lactobacillaceae_g_Lactobacillus_s_Lactobacillus_delbrueckii_	rs35870858	C	G	0.325695	0.0734979	9.36e-06	19.6369
k_Bacteria_p_Firmicutes_c_Bacilli_o_Lactobacillales_f_Lactobacillaceae_g_Lactobacillus_s_Lactobacillus_delbrueckii_	rs4333664	T	C	-0.17962	0.0401337	7.62e-06	20.0306
k_Bacteria_p_Firmicutes_c_Bacilli_o_Lactobacillales_f_Lactobacillaceae_g_Lactobacillus_s_Lactobacillus_delbrueckii_	rs278731	T	C	-0.407555	0.0920671	9.57e-06	19.5958
k_Bacteria_p_Firmicutes_c_Bacilli_o_Lactobacillales_f_Lactobacillaceae_g_Lactobacillus_s_Lactobacillus_delbrueckii_	rs4433502	A	G	0.199777	0.0436121	4.63e-06	20.9834
k_Bacteria_p_Firmicutes_c_Bacilli_o_Lactobacillales_f_Lactobacillaceae_g_Lactobacillus_s_Lactobacillus_delbrueckii_	rs735027	G	A	-0.216493	0.0452388	1.71e-06	22.9017
k_Bacteria_p_Firmicutes_c_Bacilli_o_Lactobacillales_f_Lactobacillaceae_g_Lactobacillus_s_Lactobacillus_delbrueckii_	rs11113894	A	G	0.393284	0.0886952	9.25e-06	19.6613
k_Bacteria_p_Firmicutes_c_Bacilli_o_Lactobacillales_f_Lactobacillaceae_g_Lactobacillus_s_Lactobacillus_delbrueckii_	rs1118894	A	G	0.274168	0.0590236	3.4e-06	21.5766
k_Bacteria_p_Firmicutes_c_Bacilli_o_Lactobacillales_f_Lactobacillaceae_g_Lactobacillus_s_Lactobacillus_delbrueckii_	rs2332915	C	G	-0.201062	0.0446853	6.81e-06	20.2456
k_Bacteria_p_Firmicutes_c_Bacilli_o_Lactobacillales_f_Lactobacillaceae_g_Lactobacillus_s_Lactobacillus_delbrueckii_	rs4450413	G	C	-0.188661	0.0418046	6.39e-06	20.3664
k_Bacteria_p_Firmicutes_c_Bacilli_o_Lactobacillales_f_Lactobacillaceae_g_Lactobacillus_s_Lactobacillus_delbrueckii_	rs6517636	G	A	0.252978	0.0555355	5.23e-06	20.7503
k_Bacteria_p_Firmicutes_c_Bacilli_o_Lactobacillales_f_Lactobacillaceae_g_Lactobacillus_	rs6684536	T	C	-0.183246	0.0406075	6.4e-06	20.3636
k_Bacteria_p_Firmicutes_c_Bacilli_o_Lactobacillales_f_Lactobacillaceae_g_Lactobacillus_	rs3135176	C	T	0.29376	0.0645394	5.32e-06	20.7175
k_Bacteria_p_Firmicutes_c_Bacilli_o_Lactobacillales_f_Lactobacillaceae_g_Lactobacillus_	rs112241999	T	C	0.353483	0.0766103	3.95e-06	21.2894
k_Bacteria_p_Firmicutes_c_Bacilli_o_Lactobacillales_f_Lactobacillaceae_g_Lactobacillus_	rs76832256	C	T	-0.175687	0.0385789	5.26e-06	20.7385
k_Bacteria_p_Firmicutes_c_Bacilli_o_Lactobacillales_f_Lactobacillaceae_g_Lactobacillus_	rs278502	G	A	0.166232	0.0366985	5.91e-06	20.518
k_Bacteria_p_Firmicutes_c_Bacilli_o_Lactobacillales_f_Lactobacillaceae_g_Lactobacillus_	rs12204031	A	T	-0.274687	0.0610857	6.9e-06	20.2208
k_Bacteria_p_Firmicutes_c_Bacilli_o_Lactobacillales_f_Lactobacillaceae_g_Lactobacillus_	rs1149732	T	C	0.155861	0.0352367	9.72e-06	19.5652
k_Bacteria_p_Firmicutes_c_Bacilli_o_Lactobacillales_f_Lactobacillaceae_g_Lactobacillus_	rs2598336	C	G	0.160911	0.035888	7.34e-06	20.1034
k_Bacteria_p_Firmicutes_c_Bacilli_o_Lactobacillales_f_Lactobacillaceae_g_Lactobacillus_	rs73067674	G	A	-0.27535	0.0617179	8.14e-06	19.9043
k_Bacteria_p_Firmicutes_c_Bacilli_o_Lactobacillales_f_Lactobacillaceae_g_Lactobacillus_	rs9559303	T	C	0.180766	0.0364928	7.29e-07	24.5369
k_Bacteria_p_Firmicutes_c_Bacilli_o_Lactobacillales_f_Lactobacillaceae_g_Lactobacillus_	rs34185363	A	T	0.174465	0.0382463	5.08e-06	20.8083
k_Bacteria_p_Firmicutes_c_Bacilli_o_Lactobacillales_f_Lactobacillaceae_g_Lactobacillus_	rs2332915	C	G	-0.185244	0.0378778	1.01e-06	23.9176
k_Bacteria_p_Firmicutes_c_Bacilli_o_Lactobacillales_f_Streptococcaceae_g_Streptococcus_	rs9828991	T	A	-0.126	0.0279267	6.43e-06	20.3566
k_Bacteria_p_Firmicutes_c_Bacilli_o_Lactobacillales_f_Streptococcaceae_g_Streptococcus_	rs9398452	G	C	-0.119298	0.0258636	3.98e-06	21.2758
k_Bacteria_p_Firmicutes_c_Bacilli_o_Lactobacillales_f_Streptococcaceae_g_Streptococcus_	rs528874	G	T	-0.131345	0.0285648	4.26e-06	21.1429
k_Bacteria_p_Firmicutes_c_Bacilli_o_Lactobacillales_f_Streptococcaceae_g_Streptococcus_	rs2882716	T	G	0.150637	0.0321777	2.85e-06	21.9157
k_Bacteria_p_Firmicutes_c_Bacilli_o_Lactobacillales_f_Streptococcaceae_g_Streptococcus_	rs73447940	A	C	0.208638	0.0418542	6.2e-07	24.8489
k_Bacteria_p_Firmicutes_c_Bacilli_o_Lactobacillales_f_Streptococcaceae_g_Streptococcus_	rs41294029	T	C	0.217428	0.0477808	5.35e-06	20.7073
k_Bacteria_p_Firmicutes_c_Bacilli_o_Lactobacillales_f_Streptococcaceae_g_Streptococcus_	rs56025506	T	C	0.123635	0.0267314	3.74e-06	21.3915
k_Bacteria_p_Firmicutes_c_Bacilli_o_Lactobacillales_f_Streptococcaceae_g_Streptococcus_	rs1901115	T	C	0.148014	0.0311356	2e-06	22.599
k_Bacteria_p_Firmicutes_c_Bacilli_o_Lactobacillales_f_Streptococcaceae_g_Streptococcus_	rs34829339	C	T	0.128998	0.0276442	3.07e-06	21.775
k_Bacteria_p_Firmicutes_c_Bacilli_o_Lactobacillales_f_Streptococcaceae_g_Streptococcus_	rs3892326	C	T	-0.123001	0.0273436	6.85e-06	20.2351
k_Bacteria_p_Firmicutes_c_Clostridia_o_Clostridiales_f_Lachnospiraceae_g_Dorea_s_Dorea_unclassified_	rs1163447	A	C	-0.290113	0.0630046	4.13e-06	21.2026
k_Bacteria_p_Firmicutes_c_Clostridia_o_Clostridiales_f_Lachnospiraceae_g_Dorea_s_Dorea_unclassified_	rs73883469	T	A	0.206224	0.0415054	6.74e-07	24.6871
k_Bacteria_p_Firmicutes_c_Clostridia_o_Clostridiales_f_Lachnospiraceae_g_Dorea_s_Dorea_unclassified_	rs112541720	T	C	0.218002	0.0427334	3.37e-07	26.0248
k_Bacteria_p_Firmicutes_c_Clostridia_o_Clostridiales_f_Lachnospiraceae_g_Dorea_s_Dorea_unclassified_	rs113902057	A	G	0.299015	0.0648057	3.95e-06	21.2891
k_Bacteria_p_Firmicutes_c_Clostridia_o_Clostridiales_f_Lachnospiraceae_g_Dorea_s_Dorea_unclassified_	rs13203138	C	A	-0.237483	0.0511397	3.42e-06	21.565
k_Bacteria_p_Firmicutes_c_Clostridia_o_Clostridiales_f_Lachnospiraceae_g_Dorea_s_Dorea_unclassified_	rs3107045	G	A	0.287782	0.0649437	9.37e-06	19.636
k_Bacteria_p_Firmicutes_c_Clostridia_o_Clostridiales_f_Lachnospiraceae_g_Dorea_s_Dorea_unclassified_	rs11592751	T	C	0.144671	0.0313611	3.97e-06	21.2805
k_Bacteria_p_Firmicutes_c_Clostridia_o_Clostridiales_f_Lachnospiraceae_g_Dorea_s_Dorea_unclassified_	rs4633561	T	C	0.150745	0.0320751	2.6e-06	22.0876
k_Bacteria_p_Firmicutes_c_Clostridia_o_Clostridiales_f_Lachnospiraceae_g_Dorea_s_Dorea_unclassified_	rs10141037	C	G	0.159772	0.034655	4.02e-06	21.2553
k_Bacteria_p_Firmicutes_c_Clostridia_o_Clostridiales_f_Lachnospiraceae_g_Dorea_s_Dorea_unclassified_	rs6564810	A	C	0.141282	0.0313588	6.63e-06	20.2981
k_Bacteria_p_Firmicutes_c_Clostridia_o_Clostridiales_f_Lachnospiraceae_g_Dorea_s_Dorea_unclassified_	rs62221575	A	G	0.36411	0.0669086	5.27e-08	29.6143
k_Bacteria_p_Bacteroidetes_c_Bacteroidia_o_Bacteroidales_f_Rikenellaceae_g_Alistipes_s_Alistipes_shahii_	rs12134195	C	A	-0.134691	0.0299956	7.11e-06	20.1634
k_Bacteria_p_Bacteroidetes_c_Bacteroidia_o_Bacteroidales_f_Rikenellaceae_g_Alistipes_s_Alistipes_shahii_	rs1728059	C	T	-0.0882622	0.0187952	2.65e-06	22.0523
k_Bacteria_p_Bacteroidetes_c_Bacteroidia_o_Bacteroidales_f_Rikenellaceae_g_Alistipes_s_Alistipes_shahii_	rs34355813	C	T	-0.168088	0.0371934	6.2e-06	20.4239
k_Bacteria_p_Bacteroidetes_c_Bacteroidia_o_Bacteroidales_f_Rikenellaceae_g_Alistipes_s_Alistipes_shahii_	rs4693197	A	G	0.115968	0.0241116	1.51e-06	23.1324
k_Bacteria_p_Bacteroidetes_c_Bacteroidia_o_Bacteroidales_f_Rikenellaceae_g_Alistipes_s_Alistipes_shahii_	rs79555856	C	T	-0.131509	0.029628	9.05e-06	19.702
k_Bacteria_p_Bacteroidetes_c_Bacteroidia_o_Bacteroidales_f_Rikenellaceae_g_Alistipes_s_Alistipes_shahii_	rs17070727	A	G	0.12916	0.0289128	7.92e-06	19.9561
k_Bacteria_p_Bacteroidetes_c_Bacteroidia_o_Bacteroidales_f_Rikenellaceae_g_Alistipes_s_Alistipes_shahii_	rs9886784	C	A	0.0887528	0.0199667	8.79e-06	19.7584
k_Bacteria_p_Bacteroidetes_c_Bacteroidia_o_Bacteroidales_f_Rikenellaceae_g_Alistipes_s_Alistipes_shahii_	rs7043141	T	G	0.113549	0.0245784	3.84e-06	21.3432
k_Bacteria_p_Bacteroidetes_c_Bacteroidia_o_Bacteroidales_f_Rikenellaceae_g_Alistipes_s_Alistipes_shahii_	rs34990336	G	A	0.0948989	0.0210221	6.35e-06	20.3783
k_Bacteria_p_Bacteroidetes_c_Bacteroidia_o_Bacteroidales_f_Rikenellaceae_g_Alistipes_s_Alistipes_shahii_	rs11161058	T	C	-0.0800937	0.0170429	2.61e-06	22.0857
k_Bacteria_p_Bacteroidetes_c_Bacteroidia_o_Bacteroidales_f_Rikenellaceae_g_Alistipes_s_Alistipes_shahii_	rs6508629	T	C	-0.102602	0.022689	6.12e-06	20.4494
k_Bacteria_p_Proteobacteria_c_Betaproteobacteria_o_Burkholderiales_f_Sutterellaceae_g_Sutterellaceae_unclassified_	rs116693483	T	G	0.281141	0.0600215	2.81e-06	21.9399
k_Bacteria_p_Proteobacteria_c_Betaproteobacteria_o_Burkholderiales_f_Sutterellaceae_g_Sutterellaceae_unclassified_	rs56246718	G	C	0.142216	0.0304435	2.99e-06	21.8228
k_Bacteria_p_Proteobacteria_c_Betaproteobacteria_o_Burkholderiales_f_Sutterellaceae_g_Sutterellaceae_unclassified_	rs62501151	T	G	-0.1337	0.0291896	4.64e-06	20.98
k_Bacteria_p_Proteobacteria_c_Betaproteobacteria_o_Burkholderiales_f_Sutterellaceae_g_Sutterellaceae_unclassified_	rs1685109	C	T	-0.198968	0.0448762	9.26e-06	19.6577
k_Bacteria_p_Proteobacteria_c_Betaproteobacteria_o_Burkholderiales_f_Sutterellaceae_g_Sutterellaceae_unclassified_	rs10898147	T	C	-0.136615	0.0303855	6.92e-06	20.2146
k_Bacteria_p_Proteobacteria_c_Betaproteobacteria_o_Burkholderiales_f_Sutterellaceae_g_Sutterellaceae_unclassified_	rs1985586	T	G	-0.113169	0.0256005	9.84e-06	19.5414
k_Bacteria_p_Proteobacteria_c_Gammaproteobacteria_o_Pasteurellales_f_Pasteurellaceae_g_Haemophilus_s_Haemophilus_parainfluenzae_	rs11708137	G	A	-0.212476	0.0476294	8.16e-06	19.9007
k_Bacteria_p_Proteobacteria_c_Gammaproteobacteria_o_Pasteurellales_f_Pasteurellaceae_g_Haemophilus_s_Haemophilus_parainfluenzae_	rs781762	A	G	0.265272	0.0600061	9.84e-06	19.543
k_Bacteria_p_Proteobacteria_c_Gammaproteobacteria_o_Pasteurellales_f_Pasteurellaceae_g_Haemophilus_s_Haemophilus_parainfluenzae_	rs28693594	C	A	-0.192657	0.0415618	3.56e-06	21.4873
k_Bacteria_p_Proteobacteria_c_Gammaproteobacteria_o_Pasteurellales_f_Pasteurellaceae_g_Haemophilus_s_Haemophilus_parainfluenzae_	rs7132825	A	G	0.227758	0.050722	7.11e-06	20.1629
k_Bacteria_p_Proteobacteria_c_Gammaproteobacteria_o_Pasteurellales_f_Pasteurellaceae_g_Haemophilus_s_Haemophilus_parainfluenzae_	rs56162052	C	T	-0.162673	0.0337049	1.39e-06	23.2941
k_Bacteria_p_Proteobacteria_c_Gammaproteobacteria_o_Pasteurellales_f_Pasteurellaceae_g_Haemophilus_s_Haemophilus_parainfluenzae_	rs76236729	T	C	0.194651	0.0427432	5.26e-06	20.7385
k_Bacteria_p_Firmicutes_c_Clostridia_o_Clostridiales_f_Ruminococcaceae_g_Ruminococcus_s_Ruminococcus_bromii_	rs12041621	A	G	-0.128203	0.026118	9.17e-07	24.0945
k_Bacteria_p_Firmicutes_c_Clostridia_o_Clostridiales_f_Ruminococcaceae_g_Ruminococcus_s_Ruminococcus_bromii_	rs12131104	T	C	0.132729	0.0298653	8.82e-06	19.7515
k_Bacteria_p_Firmicutes_c_Clostridia_o_Clostridiales_f_Ruminococcaceae_g_Ruminococcus_s_Ruminococcus_bromii_	rs10864073	C	T	-0.136479	0.0306823	8.66e-06	19.7859
k_Bacteria_p_Firmicutes_c_Clostridia_o_Clostridiales_f_Ruminococcaceae_g_Ruminococcus_s_Ruminococcus_bromii_	rs34762184	A	G	-0.128822	0.0285418	6.38e-06	20.3713
k_Bacteria_p_Firmicutes_c_Clostridia_o_Clostridiales_f_Ruminococcaceae_g_Ruminococcus_s_Ruminococcus_bromii_	rs9865704	A	G	-0.145045	0.0300178	1.35e-06	23.3479
k_Bacteria_p_Firmicutes_c_Clostridia_o_Clostridiales_f_Ruminococcaceae_g_Ruminococcus_s_Ruminococcus_bromii_	rs4884323	G	T	-0.0923593	0.0200047	3.9e-06	21.3156
k_Bacteria_p_Firmicutes_c_Clostridia_o_Clostridiales_f_Ruminococcaceae_g_Ruminococcus_s_Ruminococcus_bromii_	rs1884673	T	C	-0.149704	0.0301141	6.65e-07	24.7131
k_Bacteria_p_Bacteroidetes_c_Bacteroidia_o_Bacteroidales_f_Porphyromonadaceae_g_Coprobacter_s_Coprobacter_fastidiosus_	rs77320409	A	C	0.196849	0.0415042	2.11e-06	22.4948
k_Bacteria_p_Bacteroidetes_c_Bacteroidia_o_Bacteroidales_f_Porphyromonadaceae_g_Coprobacter_s_Coprobacter_fastidiosus_	rs112428203	T	C	-0.139492	0.0305328	4.91e-06	20.8721
k_Bacteria_p_Bacteroidetes_c_Bacteroidia_o_Bacteroidales_f_Porphyromonadaceae_g_Coprobacter_s_Coprobacter_fastidiosus_	rs2697923	T	G	-0.122603	0.024144	3.81e-07	25.7861
k_Bacteria_p_Bacteroidetes_c_Bacteroidia_o_Bacteroidales_f_Porphyromonadaceae_g_Coprobacter_s_Coprobacter_fastidiosus_	rs1896610	A	G	-0.134792	0.0289918	3.33e-06	21.6162
k_Bacteria_p_Bacteroidetes_c_Bacteroidia_o_Bacteroidales_f_Porphyromonadaceae_g_Coprobacter_s_Coprobacter_fastidiosus_	rs79594952	G	A	0.171836	0.0334913	2.89e-07	26.3248
k_Bacteria_p_Bacteroidetes_c_Bacteroidia_o_Bacteroidales_f_Porphyromonadaceae_g_Coprobacter_s_Coprobacter_fastidiosus_	rs12232484	C	T	-0.125506	0.0237135	1.21e-07	28.0117
k_Bacteria_p_Bacteroidetes_c_Bacteroidia_o_Bacteroidales_f_Porphyromonadaceae_g_Coprobacter_s_Coprobacter_fastidiosus_	rs12463384	A	C	0.113367	0.0244873	3.66e-06	21.4336
k_Bacteria_p_Firmicutes_c_Negativicutes_o_Selenomonadales_f_Veillonellaceae_g_Veillonella_s_Veillonella_unclassified_	rs11102545	G	A	0.145432	0.0316205	4.24e-06	21.1536
k_Bacteria_p_Firmicutes_c_Negativicutes_o_Selenomonadales_f_Veillonellaceae_g_Veillonella_s_Veillonella_unclassified_	rs72743290	T	C	0.241471	0.0518674	3.23e-06	21.6742
k_Bacteria_p_Firmicutes_c_Negativicutes_o_Selenomonadales_f_Veillonellaceae_g_Veillonella_s_Veillonella_unclassified_	rs3000812	G	A	0.154688	0.0337761	4.65e-06	20.9745
k_Bacteria_p_Firmicutes_c_Negativicutes_o_Selenomonadales_f_Veillonellaceae_g_Veillonella_s_Veillonella_unclassified_	rs6548355	G	A	0.135331	0.0304946	9.09e-06	19.6945
k_Bacteria_p_Firmicutes_c_Negativicutes_o_Selenomonadales_f_Veillonellaceae_g_Veillonella_s_Veillonella_unclassified_	rs6601127	T	G	-0.136437	0.0295882	4e-06	21.2633
k_Bacteria_p_Firmicutes_c_Negativicutes_o_Selenomonadales_f_Veillonellaceae_g_Veillonella_s_Veillonella_unclassified_	rs325705	A	G	-0.140013	0.0314163	8.32e-06	19.8621
k_Bacteria_p_Firmicutes_c_Negativicutes_o_Selenomonadales_f_Veillonellaceae_g_Veillonella_s_Veillonella_unclassified_	rs8017450	T	G	0.262172	0.058491	7.39e-06	20.0907
k_Bacteria_p_Firmicutes_c_Negativicutes_o_Selenomonadales_f_Veillonellaceae_g_Veillonella_s_Veillonella_unclassified_	rs9797071	A	T	0.135881	0.029619	4.48e-06	21.0465
k_Bacteria_p_Firmicutes_c_Negativicutes_o_Selenomonadales_f_Veillonellaceae_g_Veillonella_s_Veillonella_unclassified_	rs62111248	A	G	0.231829	0.0502065	3.88e-06	21.3213
k_Bacteria_p_Firmicutes_c_Negativicutes_o_Selenomonadales_f_Veillonellaceae_g_Veillonella_s_Veillonella_unclassified_	rs12978412	T	C	0.140571	0.0307592	4.88e-06	20.8852
k_Bacteria_p_Firmicutes_c_Negativicutes_o_Selenomonadales_f_Veillonellaceae_g_Veillonella_s_Veillonella_unclassified_	rs7274039	T	C	-0.265598	0.0562249	2.31e-06	22.3148
k_Bacteria_p_Firmicutes_c_Clostridia_o_Clostridiales_f_Ruminococcaceae_g_Ruminococcus_s_Ruminococcus_callidus_	rs1321631	G	A	-0.232995	0.0480959	1.27e-06	23.4681
k_Bacteria_p_Firmicutes_c_Clostridia_o_Clostridiales_f_Ruminococcaceae_g_Ruminococcus_s_Ruminococcus_callidus_	rs4268390	G	A	0.260285	0.0570981	5.15e-06	20.7805
k_Bacteria_p_Firmicutes_c_Clostridia_o_Clostridiales_f_Ruminococcaceae_g_Ruminococcus_s_Ruminococcus_callidus_	rs79207650	A	G	-0.266917	0.0588837	5.82e-06	20.5476
k_Bacteria_p_Firmicutes_c_Clostridia_o_Clostridiales_f_Ruminococcaceae_g_Ruminococcus_s_Ruminococcus_callidus_	rs35200886	A	G	-0.168061	0.0363491	3.77e-06	21.3769
k_Bacteria_p_Firmicutes_c_Clostridia_o_Clostridiales_f_Ruminococcaceae_g_Ruminococcus_s_Ruminococcus_callidus_	rs12098699	G	A	-0.158097	0.0331076	1.79e-06	22.8029
k_Bacteria_p_Firmicutes_c_Clostridia_o_Clostridiales_f_Ruminococcaceae_g_Ruminococcus_s_Ruminococcus_lactaris_	rs7610129	C	G	-0.269771	0.0531635	3.89e-07	25.7491
k_Bacteria_p_Firmicutes_c_Clostridia_o_Clostridiales_f_Ruminococcaceae_g_Ruminococcus_s_Ruminococcus_lactaris_	rs4245954	T	C	0.143728	0.0301532	1.87e-06	22.7204
k_Bacteria_p_Firmicutes_c_Clostridia_o_Clostridiales_f_Ruminococcaceae_g_Ruminococcus_s_Ruminococcus_lactaris_	rs72698095	G	C	-0.147336	0.0328679	7.37e-06	20.0943
k_Bacteria_p_Firmicutes_c_Clostridia_o_Clostridiales_f_Ruminococcaceae_g_Ruminococcus_s_Ruminococcus_lactaris_	rs7851638	G	A	0.203009	0.0421875	1.49e-06	23.1559
k_Bacteria_p_Firmicutes_c_Clostridia_o_Clostridiales_f_Ruminococcaceae_g_Ruminococcus_s_Ruminococcus_lactaris_	rs1878735	A	C	-0.138437	0.0296275	2.97e-06	21.833
k_Bacteria_p_Firmicutes_c_Clostridia_o_Clostridiales_f_Ruminococcaceae_g_Ruminococcus_s_Ruminococcus_lactaris_	rs600038	C	T	-0.123423	0.0273532	6.42e-06	20.36
k_Bacteria_p_Firmicutes_c_Clostridia_o_Clostridiales_f_Ruminococcaceae_g_Ruminococcus_s_Ruminococcus_lactaris_	rs10858895	T	A	0.118385	0.0255307	3.54e-06	21.5016
k_Bacteria_p_Firmicutes_c_Clostridia_o_Clostridiales_f_Ruminococcaceae_g_Ruminococcus_s_Ruminococcus_lactaris_	rs7148318	A	G	-0.107625	0.0242863	9.36e-06	19.6381
k_Bacteria_p_Firmicutes_c_Clostridia_o_Clostridiales_f_Ruminococcaceae_g_Ruminococcaceae_noname_s_Ruminococcaceae_bacterium_D16_	rs114446285	G	A	-0.200679	0.0433453	3.66e-06	21.4348
k_Bacteria_p_Firmicutes_c_Clostridia_o_Clostridiales_f_Ruminococcaceae_g_Ruminococcaceae_noname_s_Ruminococcaceae_bacterium_D16_	rs12621499	G	A	0.174708	0.0391872	8.26e-06	19.8764
k_Bacteria_p_Firmicutes_c_Clostridia_o_Clostridiales_f_Ruminococcaceae_g_Ruminococcaceae_noname_s_Ruminococcaceae_bacterium_D16_	rs570295	G	A	0.191415	0.0365822	1.67e-07	27.3786
k_Bacteria_p_Firmicutes_c_Clostridia_o_Clostridiales_f_Ruminococcaceae_g_Ruminococcaceae_noname_s_Ruminococcaceae_bacterium_D16_	rs3916427	C	T	-0.16395	0.0356699	4.3e-06	21.126
k_Bacteria_p_Firmicutes_c_Clostridia_o_Clostridiales_f_Ruminococcaceae_g_Ruminococcaceae_noname_s_Ruminococcaceae_bacterium_D16_	rs9414689	G	C	0.205329	0.0455314	6.49e-06	20.3367
k_Bacteria_p_Firmicutes_c_Clostridia_o_Clostridiales_f_Ruminococcaceae_g_Ruminococcaceae_noname_s_Ruminococcaceae_bacterium_D16_	rs9508731	T	A	-0.326536	0.0687295	2.02e-06	22.5723
k_Bacteria_p_Firmicutes_c_Clostridia_o_Clostridiales_f_Ruminococcaceae_g_Ruminococcaceae_noname_s_Ruminococcaceae_bacterium_D16_	rs11626630	T	C	0.240822	0.0530639	5.67e-06	20.5966
k_Bacteria_p_Firmicutes_c_Clostridia_o_Clostridiales_f_Ruminococcaceae_g_Ruminococcaceae_noname_s_Ruminococcaceae_bacterium_D16_	rs4416113	A	G	0.326474	0.069477	2.61e-06	22.0808
k_Bacteria_p_Firmicutes_c_Clostridia_o_Clostridiales_f_Ruminococcaceae_g_Ruminococcaceae_noname_s_Ruminococcaceae_bacterium_D16_	rs4805013	T	A	0.168258	0.036767	4.73e-06	20.9428
k_Bacteria_p_Firmicutes_c_Clostridia_o_Clostridiales_f_Ruminococcaceae_g_Ruminococcaceae_noname_s_Ruminococcaceae_bacterium_D16_	rs4239490	C	T	0.234442	0.0505963	3.59e-06	21.4701
k_Bacteria_p_Firmicutes_c_Clostridia_o_Clostridiales_f_Lachnospiraceae_g_Coprococcus_s_Coprococcus_sp_ART55_1_	rs148177109	TRUE	C	-0.49518	0.10768	4.25e-06	21.1475
k_Bacteria_p_Firmicutes_c_Clostridia_o_Clostridiales_f_Lachnospiraceae_g_Coprococcus_s_Coprococcus_sp_ART55_1_	rs12329315	TRUE	C	-0.209102	0.0459396	5.32e-06	20.7178
k_Bacteria_p_Firmicutes_c_Clostridia_o_Clostridiales_f_Lachnospiraceae_g_Coprococcus_s_Coprococcus_sp_ART55_1_	rs3801563	TRUE	C	-0.406416	0.0860253	2.31e-06	22.3197
k_Bacteria_p_Firmicutes_c_Clostridia_o_Clostridiales_f_Lachnospiraceae_g_Coprococcus_s_Coprococcus_sp_ART55_1_	rs35529952	TRUE	C	0.281134	0.0597813	2.57e-06	22.1155
k_Bacteria_p_Proteobacteria_c_Gammaproteobacteria_o_Enterobacteriales_f_Enterobacteriaceae_g_Escherichia_s_Escherichia_coli_	rs12623651	A	C	-0.106305	0.0237186	7.4e-06	20.0877
k_Bacteria_p_Proteobacteria_c_Gammaproteobacteria_o_Enterobacteriales_f_Enterobacteriaceae_g_Escherichia_s_Escherichia_coli_	rs2600191	G	T	-0.120105	0.0243014	7.72e-07	24.4264
k_Bacteria_p_Proteobacteria_c_Gammaproteobacteria_o_Enterobacteriales_f_Enterobacteriaceae_g_Escherichia_s_Escherichia_coli_	rs17729286	A	C	-0.20256	0.0456221	9e-06	19.7131
k_Bacteria_p_Proteobacteria_c_Gammaproteobacteria_o_Enterobacteriales_f_Enterobacteriaceae_g_Escherichia_s_Escherichia_coli_	rs10024750	C	T	0.104523	0.0224092	3.1e-06	21.7556
k_Bacteria_p_Proteobacteria_c_Gammaproteobacteria_o_Enterobacteriales_f_Enterobacteriaceae_g_Escherichia_s_Escherichia_coli_	rs6857075	C	T	0.104214	0.0225159	3.68e-06	21.4226
k_Bacteria_p_Proteobacteria_c_Gammaproteobacteria_o_Enterobacteriales_f_Enterobacteriaceae_g_Escherichia_s_Escherichia_coli_	rs9466145	A	C	-0.105919	0.0229081	3.77e-06	21.3781
k_Bacteria_p_Proteobacteria_c_Gammaproteobacteria_o_Enterobacteriales_f_Enterobacteriaceae_g_Escherichia_s_Escherichia_coli_	rs75297146	C	T	-0.235198	0.0504335	3.11e-06	21.7485
k_Bacteria_p_Proteobacteria_c_Gammaproteobacteria_o_Enterobacteriales_f_Enterobacteriaceae_g_Escherichia_s_Escherichia_coli_	rs62578888	A	G	0.119345	0.023481	3.72e-07	25.8329
k_Bacteria_p_Proteobacteria_c_Gammaproteobacteria_o_Enterobacteriales_f_Enterobacteriaceae_g_Escherichia_s_Escherichia_coli_	rs10752292	G	A	-0.118953	0.0249473	1.86e-06	22.7354
k_Bacteria_p_Proteobacteria_c_Gammaproteobacteria_o_Enterobacteriales_f_Enterobacteriaceae_g_Escherichia_s_Escherichia_coli_	rs11149171	C	T	-0.151409	0.0307603	8.56e-07	24.2283
k_Bacteria_p_Proteobacteria_c_Gammaproteobacteria_o_Enterobacteriales_f_Enterobacteriaceae_g_Escherichia_s_Escherichia_coli_	rs78009268	T	C	0.20892	0.0418614	6.01e-07	24.9076
k_Bacteria_p_Proteobacteria_c_Gammaproteobacteria_o_Enterobacteriales_f_Enterobacteriaceae_g_Escherichia_s_Escherichia_coli_	rs731362	G	C	0.120347	0.025477	2.32e-06	22.314
k_Bacteria_p_Bacteroidetes_c_Bacteroidia_o_Bacteroidales_f_Porphyromonadaceae_g_Barnesiella_	rs78335793	T	C	0.136187	0.0296879	4.49e-06	21.0433
k_Bacteria_p_Bacteroidetes_c_Bacteroidia_o_Bacteroidales_f_Porphyromonadaceae_g_Barnesiella_	rs62135856	A	G	0.153567	0.0333456	4.12e-06	21.209
k_Bacteria_p_Bacteroidetes_c_Bacteroidia_o_Bacteroidales_f_Porphyromonadaceae_g_Barnesiella_	rs67396441	T	C	-0.0790905	0.017334	5.05e-06	20.8187
k_Bacteria_p_Bacteroidetes_c_Bacteroidia_o_Bacteroidales_f_Porphyromonadaceae_g_Barnesiella_	rs115004061	T	C	-0.189927	0.0427222	8.76e-06	19.7635
k_Bacteria_p_Bacteroidetes_c_Bacteroidia_o_Bacteroidales_f_Porphyromonadaceae_g_Barnesiella_	rs9884588	T	C	0.0829432	0.0179741	3.94e-06	21.2946
k_Bacteria_p_Bacteroidetes_c_Bacteroidia_o_Bacteroidales_f_Porphyromonadaceae_g_Barnesiella_	rs10026787	C	T	-0.15818	0.0340512	3.39e-06	21.5795
k_Bacteria_p_Bacteroidetes_c_Bacteroidia_o_Bacteroidales_f_Porphyromonadaceae_g_Barnesiella_	rs6920861	C	T	-0.109842	0.0209364	1.55e-07	27.5254
k_Bacteria_p_Bacteroidetes_c_Bacteroidia_o_Bacteroidales_f_Porphyromonadaceae_g_Barnesiella_	rs74448867	G	A	0.169254	0.0349493	1.28e-06	23.4532
k_Bacteria_p_Bacteroidetes_c_Bacteroidia_o_Bacteroidales_f_Porphyromonadaceae_g_Barnesiella_	rs700801	A	G	0.100913	0.0222596	5.8e-06	20.5523
k_Bacteria_p_Bacteroidetes_c_Bacteroidia_o_Bacteroidales_f_Porphyromonadaceae_g_Barnesiella_	rs118183316	A	G	0.177111	0.0400405	9.72e-06	19.5656
k_Bacteria_p_Bacteroidetes_c_Bacteroidia_o_Bacteroidales_f_Porphyromonadaceae_g_Barnesiella_	rs11851037	T	C	0.0814204	0.0183917	9.55e-06	19.5984
k_Bacteria_p_Bacteroidetes_c_Bacteroidia_o_Bacteroidales_f_Porphyromonadaceae_g_Barnesiella_	rs8029854	C	T	-0.107635	0.0224718	1.67e-06	22.9418
k_Bacteria_p_Bacteroidetes_c_Bacteroidia_o_Bacteroidales_f_Porphyromonadaceae_g_Barnesiella_	rs1078988	C	T	0.0941197	0.0205927	4.86e-06	20.8899
k_Bacteria_p_Bacteroidetes_c_Bacteroidia_o_Bacteroidales_f_Porphyromonadaceae_g_Barnesiella_	rs34437635	T	C	0.161612	0.0350091	3.91e-06	21.3102
k_Bacteria_p_Bacteroidetes_c_Bacteroidia_o_Bacteroidales_f_Porphyromonadaceae_g_Coprobacter_	rs77320409	A	C	0.194892	0.0414986	2.65e-06	22.0557
k_Bacteria_p_Bacteroidetes_c_Bacteroidia_o_Bacteroidales_f_Porphyromonadaceae_g_Coprobacter_	rs112428203	T	C	-0.138203	0.0305287	5.98e-06	20.4936
k_Bacteria_p_Bacteroidetes_c_Bacteroidia_o_Bacteroidales_f_Porphyromonadaceae_g_Coprobacter_	rs2697923	T	G	-0.122751	0.0241408	3.68e-07	25.8552
k_Bacteria_p_Bacteroidetes_c_Bacteroidia_o_Bacteroidales_f_Porphyromonadaceae_g_Coprobacter_	rs1896610	A	G	-0.134295	0.0289879	3.61e-06	21.4629
k_Bacteria_p_Bacteroidetes_c_Bacteroidia_o_Bacteroidales_f_Porphyromonadaceae_g_Coprobacter_	rs79594952	G	A	0.171616	0.0334868	2.98e-07	26.2646
k_Bacteria_p_Bacteroidetes_c_Bacteroidia_o_Bacteroidales_f_Porphyromonadaceae_g_Coprobacter_	rs12232484	C	T	-0.125955	0.0237103	1.08e-07	28.2198
k_Bacteria_p_Bacteroidetes_c_Bacteroidia_o_Bacteroidales_f_Porphyromonadaceae_g_Coprobacter_	rs12463384	A	C	0.114302	0.024484	3.03e-06	21.7945
k_Bacteria_p_Bacteroidetes_c_Bacteroidia_o_Bacteroidales_f_Porphyromonadaceae_g_Odoribacter_	rs935417	T	A	-0.0927844	0.0209782	9.74e-06	19.562
k_Bacteria_p_Bacteroidetes_c_Bacteroidia_o_Bacteroidales_f_Porphyromonadaceae_g_Odoribacter_	rs28376149	T	C	0.157775	0.0309694	3.5e-07	25.9542
k_Bacteria_p_Bacteroidetes_c_Bacteroidia_o_Bacteroidales_f_Porphyromonadaceae_g_Odoribacter_	rs17507951	A	T	0.147009	0.0327317	7.08e-06	20.1721
k_Bacteria_p_Bacteroidetes_c_Bacteroidia_o_Bacteroidales_f_Porphyromonadaceae_g_Odoribacter_	rs58045871	A	G	-0.0929431	0.0184464	4.69e-07	25.3869
k_Bacteria_p_Bacteroidetes_c_Bacteroidia_o_Bacteroidales_f_Porphyromonadaceae_g_Odoribacter_	rs3103001	A	G	-0.143232	0.03221	8.72e-06	19.7741
k_Bacteria_p_Bacteroidetes_c_Bacteroidia_o_Bacteroidales_f_Porphyromonadaceae_g_Odoribacter_	rs6461301	T	G	-0.119584	0.025812	3.61e-06	21.4636
k_Bacteria_p_Bacteroidetes_c_Bacteroidia_o_Bacteroidales_f_Porphyromonadaceae_g_Odoribacter_	rs1035637	G	A	0.0835739	0.0185211	6.41e-06	20.3613
k_Bacteria_p_Bacteroidetes_c_Bacteroidia_o_Bacteroidales_f_Porphyromonadaceae_g_Odoribacter_	rs71492034	G	A	0.110016	0.0242636	5.78e-06	20.5591
k_Bacteria_p_Bacteroidetes_c_Bacteroidia_o_Bacteroidales_f_Porphyromonadaceae_g_Odoribacter_	rs2605503	T	C	-0.0806683	0.0176145	4.66e-06	20.9734
k_Bacteria_p_Bacteroidetes_c_Bacteroidia_o_Bacteroidales_f_Porphyromonadaceae_g_Odoribacter_	rs7298214	G	A	0.0812445	0.01747	3.31e-06	21.6273
k_Bacteria_p_Proteobacteria_c_Betaproteobacteria_o_Burkholderiales_f_Oxalobacteraceae_g_Oxalobacter_	rs12725104	G	A	0.154981	0.0346513	7.73e-06	20.0039
k_Bacteria_p_Proteobacteria_c_Betaproteobacteria_o_Burkholderiales_f_Oxalobacteraceae_g_Oxalobacter_	rs1861231	A	G	-0.153882	0.0307264	5.5e-07	25.0814
k_Bacteria_p_Proteobacteria_c_Betaproteobacteria_o_Burkholderiales_f_Oxalobacteraceae_g_Oxalobacter_	rs10865362	T	C	-0.14827	0.0333854	8.95e-06	19.7239
k_Bacteria_p_Proteobacteria_c_Betaproteobacteria_o_Burkholderiales_f_Oxalobacteraceae_g_Oxalobacter_	rs35921003	C	A	-0.22137	0.0497435	8.58e-06	19.8045
k_Bacteria_p_Proteobacteria_c_Betaproteobacteria_o_Burkholderiales_f_Oxalobacteraceae_g_Oxalobacter_	rs28740947	G	A	0.149563	0.0338588	1e-05	19.5123
k_Bacteria_p_Proteobacteria_c_Betaproteobacteria_o_Burkholderiales_f_Oxalobacteraceae_g_Oxalobacter_	rs11068499	A	G	-0.16342	0.036313	6.79e-06	20.2529
k_Bacteria_p_Proteobacteria_c_Betaproteobacteria_o_Burkholderiales_f_Oxalobacteraceae_g_Oxalobacter_	rs4889373	G	A	0.13065	0.0292224	7.79e-06	19.9888
k_Bacteria_p_Proteobacteria_c_Betaproteobacteria_o_Burkholderiales_f_Oxalobacteraceae_g_Oxalobacter_	rs17562516	A	T	-0.13858	0.0291885	2.06e-06	22.5414
k_Bacteria_p_Proteobacteria_c_Betaproteobacteria_o_Burkholderiales_f_Oxalobacteraceae_g_Oxalobacter_	rs3745098	T	G	0.12849	0.0273588	2.65e-06	22.0568
k_Bacteria_p_Proteobacteria_c_Betaproteobacteria_o_Burkholderiales_f_Oxalobacteraceae_g_Oxalobacter_	rs73918563	C	T	-0.273779	0.0585682	2.95e-06	21.8512
k_Bacteria_p_Firmicutes_c_Clostridia_o_Clostridiales_f_Oscillospiraceae_g_Oscillibacter_	rs56001939	C	T	-0.0794866	0.0170431	3.1e-06	21.7515
k_Bacteria_p_Firmicutes_c_Clostridia_o_Clostridiales_f_Oscillospiraceae_g_Oscillibacter_	rs13119423	C	A	-0.11031	0.0239812	4.23e-06	21.1588
k_Bacteria_p_Firmicutes_c_Clostridia_o_Clostridiales_f_Oscillospiraceae_g_Oscillibacter_	rs6821986	T	C	-0.111752	0.0252969	9.98e-06	19.5154
k_Bacteria_p_Firmicutes_c_Clostridia_o_Clostridiales_f_Oscillospiraceae_g_Oscillibacter_	rs55682375	A	G	-0.158274	0.0352007	6.91e-06	20.2169
k_Bacteria_p_Firmicutes_c_Clostridia_o_Clostridiales_f_Oscillospiraceae_g_Oscillibacter_	rs10769221	A	G	0.141917	0.0272287	1.87e-07	27.1652
k_Bacteria_p_Firmicutes_c_Clostridia_o_Clostridiales_f_Oscillospiraceae_g_Oscillibacter_	rs12446334	G	A	0.0936755	0.020061	3.02e-06	21.8046
k_Bacteria_p_Firmicutes_c_Clostridia_o_Clostridiales_f_Oscillospiraceae_g_Oscillibacter_	rs7255582	T	C	-0.0799638	0.0169185	2.29e-06	22.3389
k_Bacteria_p_Firmicutes_c_Clostridia_o_Clostridiales_f_Oscillospiraceae_g_Oscillibacter_	rs34865636	T	A	-0.0829059	0.017674	2.72e-06	22.004
k_Bacteria_p_Firmicutes_c_Clostridia_o_Clostridiales_f_Oscillospiraceae_g_Oscillibacter_	rs11087270	T	A	0.0873411	0.0185197	2.4e-06	22.2417
k_Bacteria_p_Actinobacteria_c_Actinobacteria_o_Bifidobacteriales_f_Bifidobacteriaceae_	rs1546579	T	C	-0.0772188	0.0172048	7.18e-06	20.1441
k_Bacteria_p_Actinobacteria_c_Actinobacteria_o_Bifidobacteriales_f_Bifidobacteriaceae_	rs182549	T	C	-0.153302	0.0196364	5.86e-15	60.9495
k_Bacteria_p_Actinobacteria_c_Actinobacteria_o_Bifidobacteriales_f_Bifidobacteriaceae_	rs74452406	T	C	-0.176051	0.0339528	2.16e-07	26.886
k_Bacteria_p_Actinobacteria_c_Actinobacteria_o_Bifidobacteriales_f_Bifidobacteriaceae_	rs11732081	T	C	0.0783377	0.0174251	6.94e-06	20.211
k_Bacteria_p_Actinobacteria_c_Actinobacteria_o_Bifidobacteriales_f_Bifidobacteriaceae_	rs4859454	T	C	0.122758	0.0263014	3.05e-06	21.7841
k_Bacteria_p_Actinobacteria_c_Actinobacteria_o_Bifidobacteriales_f_Bifidobacteriaceae_	rs4472164	G	A	-0.125353	0.027537	5.31e-06	20.7221
k_Bacteria_p_Actinobacteria_c_Actinobacteria_o_Bifidobacteriales_f_Bifidobacteriaceae_	rs12657170	C	T	0.0785084	0.0167389	2.73e-06	21.9977
k_Bacteria_p_Actinobacteria_c_Actinobacteria_o_Bifidobacteriales_f_Bifidobacteriaceae_	rs10455532	G	A	-0.0769154	0.0167272	4.26e-06	21.1437
k_Bacteria_p_Actinobacteria_c_Actinobacteria_o_Bifidobacteriales_f_Bifidobacteriaceae_	rs77432108	T	A	0.0957041	0.0215476	8.93e-06	19.727
k_Bacteria_p_Actinobacteria_c_Actinobacteria_o_Bifidobacteriales_f_Bifidobacteriaceae_	rs61939486	C	T	-0.110859	0.0243793	5.44e-06	20.6775
k_Bacteria_p_Actinobacteria_c_Actinobacteria_o_Bifidobacteriales_f_Bifidobacteriaceae_	rs10873640	T	C	0.0909746	0.0201027	6.03e-06	20.48
k_Bacteria_p_Actinobacteria_c_Actinobacteria_o_Bifidobacteriales_f_Bifidobacteriaceae_	rs34823013	G	T	-0.0869075	0.0194389	7.79e-06	19.9881
k_Bacteria_p_Proteobacteria_c_Gammaproteobacteria_o_Enterobacteriales_f_Enterobacteriaceae_	rs113117201	T	C	0.197345	0.0439409	7.08e-06	20.1705
k_Bacteria_p_Proteobacteria_c_Gammaproteobacteria_o_Enterobacteriales_f_Enterobacteriaceae_	rs13138313	T	C	0.0851873	0.0189584	7.01e-06	20.1904
k_Bacteria_p_Proteobacteria_c_Gammaproteobacteria_o_Enterobacteriales_f_Enterobacteriaceae_	rs13166339	G	A	-0.180471	0.0381964	2.3e-06	22.3238
k_Bacteria_p_Proteobacteria_c_Gammaproteobacteria_o_Enterobacteriales_f_Enterobacteriaceae_	rs115534005	C	T	0.229202	0.044755	3.04e-07	26.2273
k_Bacteria_p_Proteobacteria_c_Gammaproteobacteria_o_Enterobacteriales_f_Enterobacteriaceae_	rs112572980	G	A	0.190198	0.0427408	8.59e-06	19.8027
k_Bacteria_p_Bacteroidetes_c_Bacteroidia_o_Bacteroidales_f_Bacteroidaceae_g_Bacteroides_s_Bacteroides_xylanisolvens_	rs17565877	G	C	-0.0869066	0.019514	8.45e-06	19.8341
k_Bacteria_p_Bacteroidetes_c_Bacteroidia_o_Bacteroidales_f_Bacteroidaceae_g_Bacteroides_s_Bacteroides_xylanisolvens_	rs1137722	C	T	0.0967949	0.0200587	1.4e-06	23.2863
k_Bacteria_p_Bacteroidetes_c_Bacteroidia_o_Bacteroidales_f_Bacteroidaceae_g_Bacteroides_s_Bacteroides_xylanisolvens_	rs7380390	C	T	0.0951037	0.0210174	6.04e-06	20.4756
k_Bacteria_p_Bacteroidetes_c_Bacteroidia_o_Bacteroidales_f_Bacteroidaceae_g_Bacteroides_s_Bacteroides_xylanisolvens_	rs4869373	C	G	0.18282	0.0410783	8.57e-06	19.8071
k_Bacteria_p_Bacteroidetes_c_Bacteroidia_o_Bacteroidales_f_Bacteroidaceae_g_Bacteroides_s_Bacteroides_xylanisolvens_	rs463212	C	T	-0.112837	0.0250366	6.58e-06	20.3119
k_Bacteria_p_Bacteroidetes_c_Bacteroidia_o_Bacteroidales_f_Bacteroidaceae_g_Bacteroides_s_Bacteroides_xylanisolvens_	rs111452233	A	G	0.152257	0.0284751	8.94e-08	28.5909
k_Bacteria_p_Bacteroidetes_c_Bacteroidia_o_Bacteroidales_f_Bacteroidaceae_g_Bacteroides_s_Bacteroides_xylanisolvens_	rs4733774	C	A	-0.100809	0.0222193	5.71e-06	20.5845
k_Bacteria_p_Bacteroidetes_c_Bacteroidia_o_Bacteroidales_f_Bacteroidaceae_g_Bacteroides_s_Bacteroides_xylanisolvens_	rs11522665	T	G	0.205696	0.0457741	7e-06	20.1935
k_Bacteria_p_Bacteroidetes_c_Bacteroidia_o_Bacteroidales_f_Bacteroidaceae_g_Bacteroides_s_Bacteroides_xylanisolvens_	rs12416788	G	A	-0.119958	0.0260995	4.3e-06	21.1246
k_Bacteria_p_Bacteroidetes_c_Bacteroidia_o_Bacteroidales_f_Bacteroidaceae_g_Bacteroides_s_Bacteroides_xylanisolvens_	rs10862904	G	A	-0.0893192	0.0195497	4.9e-06	20.8742
k_Bacteria_p_Bacteroidetes_c_Bacteroidia_o_Bacteroidales_f_Bacteroidaceae_g_Bacteroides_s_Bacteroides_xylanisolvens_	rs12443593	A	C	0.186202	0.040302	3.83e-06	21.3461
k_Bacteria_p_Bacteroidetes_c_Bacteroidia_o_Bacteroidales_f_Bacteroidaceae_g_Bacteroides_s_Bacteroides_xylanisolvens_	rs2302675	A	G	0.0945071	0.0213508	9.58e-06	19.593
k_Bacteria_p_Bacteroidetes_c_Bacteroidia_o_Bacteroidales_f_Bacteroidaceae_g_Bacteroides_s_Bacteroides_xylanisolvens_	rs34558519	G	A	-0.201166	0.0424561	2.16e-06	22.4506
k_Bacteria_p_Bacteroidetes_c_Bacteroidia_o_Bacteroidales_f_Bacteroidaceae_g_Bacteroides_s_Bacteroides_xylanisolvens_	rs117675525	T	G	0.194145	0.0400209	1.23e-06	23.533
k_Bacteria_p_Bacteroidetes_c_Bacteroidia_o_Bacteroidales_f_Porphyromonadaceae_g_Odoribacter_s_Odoribacter_splanchnicus_	rs13096936	G	A	0.109896	0.0208761	1.41e-07	27.7116
k_Bacteria_p_Bacteroidetes_c_Bacteroidia_o_Bacteroidales_f_Porphyromonadaceae_g_Odoribacter_s_Odoribacter_splanchnicus_	rs2383400	A	G	0.0862234	0.0189004	5.07e-06	20.8116
k_Bacteria_p_Bacteroidetes_c_Bacteroidia_o_Bacteroidales_f_Porphyromonadaceae_g_Odoribacter_s_Odoribacter_splanchnicus_	rs11111	C	T	-0.103454	0.0234163	9.96e-06	19.519
k_Bacteria_p_Bacteroidetes_c_Bacteroidia_o_Bacteroidales_f_Porphyromonadaceae_g_Odoribacter_s_Odoribacter_splanchnicus_	rs76880769	A	G	-0.187932	0.0419932	7.63e-06	20.0283
k_Bacteria_p_Bacteroidetes_c_Bacteroidia_o_Bacteroidales_f_Porphyromonadaceae_g_Odoribacter_s_Odoribacter_splanchnicus_	rs6583351	C	T	0.0851714	0.0187403	5.5e-06	20.6554
k_Bacteria_p_Bacteroidetes_c_Bacteroidia_o_Bacteroidales_f_Porphyromonadaceae_g_Odoribacter_s_Odoribacter_splanchnicus_	rs7011780	C	A	0.130826	0.0292709	7.84e-06	19.9762
k_Bacteria_p_Bacteroidetes_c_Bacteroidia_o_Bacteroidales_f_Porphyromonadaceae_g_Odoribacter_s_Odoribacter_splanchnicus_	rs7019674	C	T	-0.0842361	0.0187999	7.44e-06	20.0764
k_Bacteria_p_Bacteroidetes_c_Bacteroidia_o_Bacteroidales_f_Porphyromonadaceae_g_Odoribacter_s_Odoribacter_splanchnicus_	rs2470427	T	C	0.0905437	0.0184222	8.88e-07	24.1565
k_Bacteria_p_Bacteroidetes_c_Bacteroidia_o_Bacteroidales_f_Porphyromonadaceae_g_Odoribacter_s_Odoribacter_splanchnicus_	rs495710	T	C	-0.0921548	0.0185091	6.4e-07	24.7892
k_Bacteria_p_Bacteroidetes_c_Bacteroidia_o_Bacteroidales_f_Porphyromonadaceae_g_Odoribacter_s_Odoribacter_splanchnicus_	rs152172	T	C	-0.0880651	0.0187815	2.75e-06	21.9861
k_Bacteria_p_Bacteroidetes_c_Bacteroidia_o_Bacteroidales_f_Porphyromonadaceae_g_Odoribacter_s_Odoribacter_splanchnicus_	rs117633633	A	G	0.191045	0.0422441	6.11e-06	20.4521
k_Bacteria_p_Bacteroidetes_c_Bacteroidia_o_Bacteroidales_f_Porphyromonadaceae_g_Odoribacter_s_Odoribacter_splanchnicus_	rs74682567	G	A	-0.201543	0.0417131	1.35e-06	23.3448
k_Bacteria_p_Bacteroidetes_c_Bacteroidia_o_Bacteroidales_f_Porphyromonadaceae_g_Odoribacter_s_Odoribacter_splanchnicus_	rs73619447	T	C	-0.172843	0.0389841	9.26e-06	19.6575
k_Bacteria_p_Bacteroidetes_c_Bacteroidia_o_Bacteroidales_f_Porphyromonadaceae_g_Odoribacter_s_Odoribacter_splanchnicus_	rs5754282	C	A	0.101205	0.0224536	6.57e-06	20.3159
k_Bacteria_p_Firmicutes_c_Clostridia_o_Clostridiales_f_Lachnospiraceae_g_Butyrivibrio_s_Butyrivibrio_crossotus_	rs111544141	T	A	0.433734	0.0876619	7.51e-07	24.4808
k_Bacteria_p_Firmicutes_c_Clostridia_o_Clostridiales_f_Lachnospiraceae_g_Butyrivibrio_s_Butyrivibrio_crossotus_	rs114804117	T	A	0.4101	0.089318	4.4e-06	21.0815
k_Bacteria_p_Firmicutes_c_Clostridia_o_Clostridiales_f_Lachnospiraceae_g_Butyrivibrio_s_Butyrivibrio_crossotus_	rs17709673	T	C	-0.184618	0.041545	8.84e-06	19.7474
k_Bacteria_p_Firmicutes_c_Clostridia_o_Clostridiales_f_Lachnospiraceae_g_Butyrivibrio_s_Butyrivibrio_crossotus_	rs9459627	T	C	-0.204583	0.041845	1.01e-06	23.903
k_Bacteria_p_Firmicutes_c_Clostridia_o_Clostridiales_f_Lachnospiraceae_g_Butyrivibrio_s_Butyrivibrio_crossotus_	rs3807927	T	A	0.307966	0.0644421	1.76e-06	22.8385
k_Bacteria_p_Firmicutes_c_Clostridia_o_Clostridiales_f_Lachnospiraceae_g_Butyrivibrio_s_Butyrivibrio_crossotus_	rs1389373	T	G	0.383456	0.0867808	9.93e-06	19.5247
k_Bacteria_p_Firmicutes_c_Clostridia_o_Clostridiales_f_Lachnospiraceae_g_Butyrivibrio_s_Butyrivibrio_crossotus_	rs56347647	C	T	0.290928	0.0638107	5.13e-06	20.7866
k_Bacteria_p_Firmicutes_c_Clostridia_o_Clostridiales_f_Lachnospiraceae_g_Butyrivibrio_s_Butyrivibrio_crossotus_	rs17692191	A	G	-0.228239	0.0499957	4.99e-06	20.8408
k_Bacteria_p_Firmicutes_c_Clostridia_o_Clostridiales_f_Lachnospiraceae_g_Butyrivibrio_s_Butyrivibrio_crossotus_	rs4900028	T	C	0.182887	0.0377341	1.26e-06	23.4908
k_Bacteria_p_Firmicutes_c_Clostridia_o_Clostridiales_f_Lachnospiraceae_g_Butyrivibrio_s_Butyrivibrio_crossotus_	rs3935	A	C	0.187868	0.0418038	6.99e-06	20.1964
k_Bacteria_p_Firmicutes_c_Clostridia_o_Clostridiales_f_Lachnospiraceae_g_Butyrivibrio_s_Butyrivibrio_crossotus_	rs13055049	C	T	0.258895	0.0506748	3.24e-07	26.1013
k_Bacteria_p_Firmicutes_c_Clostridia_o_Clostridiales_f_Lachnospiraceae_g_Dorea_	rs74448283	T	C	-0.13565	0.0294121	3.99e-06	21.271
k_Bacteria_p_Firmicutes_c_Clostridia_o_Clostridiales_f_Lachnospiraceae_g_Dorea_	rs56398621	T	C	0.102895	0.023198	9.19e-06	19.6736
k_Bacteria_p_Firmicutes_c_Clostridia_o_Clostridiales_f_Lachnospiraceae_g_Dorea_	rs404634	C	T	-0.104495	0.0196008	9.76e-08	28.4212
k_Bacteria_p_Firmicutes_c_Clostridia_o_Clostridiales_f_Lachnospiraceae_g_Dorea_	rs10927176	T	A	-0.0758303	0.0169462	7.65e-06	20.0235
k_Bacteria_p_Firmicutes_c_Clostridia_o_Clostridiales_f_Lachnospiraceae_g_Dorea_	rs12541342	G	A	0.093164	0.0207363	7.03e-06	20.1853
[truncated: 2,482 more rows]

## Sheet: Order3
Supplementary table2 order3. 451 SNPs for the 41 cytokines
[truncated: 452 more rows]

[truncated: 1 more sheets: Order4]
